# Supplementary material for: A histone deacetylase 3 and mitochondrial complex I axis regulates toxic formaldehyde production
Source: Sci Adv. 2023 May 17;9(20):eadg2235. doi: 10.1126/sciadv.adg2235 (PMC10191432; doi:10.1126/sciadv.adg2235)
Supplement: Supplementary file 2 — Data files S1 to S3 [file sciadv.adg2235_data_files_s1_to_s3.zip]

Archive with 3 entries (3 files):
- adg2235_Data_file_S1.xlsx
- adg2235_Data_file_S2.xlsx
- adg2235_Data_file_S3.xlsx
