# Supplementary material for: A histone deacetylase 3 and mitochondrial complex I axis regulates toxic formaldehyde production
Source: Sci Adv. 2023 May 17;9(20):eadg2235. doi: 10.1126/sciadv.adg2235 (PMC10191432; doi:10.1126/sciadv.adg2235)
Supplement: Supplementary file 2 — Data files S1 to S3 [file sciadv.adg2235_data_files_s1_to_s3.zip › adg2235_Data_file_S1.xlsx]

## Sheet: Sheet1
id	num	neg|score	neg|p-value	neg|fdr	neg|rank	neg|goodsgrna	neg|lfc	pos|score	pos|p-value	pos|fdr	pos|rank	pos|goodsgrna	pos|lfc
HDAC3	10	1	1	1	20419	0	4.5828	2.2732e-23	2.4245e-07	7e-05	1	10	4.5828
NF2	10	0.98954	0.98963	1	19814	0	5.3116	4.2909e-22	2.4245e-07	7e-05	2	9	5.3116
BAX	10	1	1	1	20415	0	2.1128	2.6981e-16	2.4245e-07	7e-05	3	10	2.1128
MGA	10	1	1	1	20418	0	2.9644	1.1987e-14	2.4245e-07	7e-05	4	10	2.9644
RALGAPB	10	1	1	1	20413	0	2.1047	2.8771e-13	2.4245e-07	7e-05	5	10	2.1047
KDM5C	10	0.99999	0.99999	1	20383	0	1.7211	9.1004e-13	2.4245e-07	7e-05	6	9	1.7211
SHMT2	10	0.0086415	0.033325	0.680631	995	5	-0.73077	1.1689e-12	2.4245e-07	7e-05	7	3	-0.73077
KIRREL	10	1	1	1	20417	0	1.7709	1.2875e-12	2.4245e-07	7e-05	8	10	1.7709
EHMT1	10	0.95863	0.95864	1	18949	0	2.8433	1.8095e-12	2.4245e-07	7e-05	9	9	2.8433
CHD8	10	1	1	1	20416	0	1.6712	4.5511e-12	2.4245e-07	7e-05	10	10	1.6712
SAMHD1	10	0.99376	0.99383	1	19972	0	2.0982	9.1447e-12	2.4245e-07	7e-05	11	8	2.0982
AP2S1	10	0.96702	0.96702	1	19180	0	2.4402	1.1372e-11	2.4245e-07	7e-05	12	8	2.4402
PRKRIR	10	0.99976	0.99979	1	20318	0	1.6567	1.167e-11	2.4245e-07	7e-05	13	9	1.6567
DHODH	10	1	1	1	20405	0	1.849	1.8051e-11	2.4245e-07	7e-05	14	9	1.849
TADA2B	10	0.38566	0.54287	1	10282	1	2.0215	2.1981e-11	2.4245e-07	7e-05	15	8	2.0215
PPA2	10	1	1	1	20392	0	1.7914	2.9499e-11	2.4245e-07	7e-05	16	9	1.7914
TSR3	10	0.99845	0.99848	1	20190	0	2.1753	3.5646e-11	2.4245e-07	7e-05	17	9	2.1753
INPPL1	10	1	1	1	20412	0	1.7099	4.208e-11	2.4245e-07	7e-05	18	10	1.7099
SEPHS1	10	0.97809	0.97814	1	19492	0	1.9597	4.3934e-11	2.4245e-07	7e-05	19	8	1.9597
TRMT1	10	1	1	1	20389	0	1.9545	5.0939e-11	2.4245e-07	7e-05	20	8	1.9545
GLMN	10	0.99979	0.99981	1	20321	0	2.1836	6.5996e-11	2.4245e-07	7e-05	21	8	2.1836
PGD	10	0.99934	0.99936	1	20265	0	2.5634	8.829e-11	2.4245e-07	7e-05	22	9	2.5634
PDAP1	10	0.99998	0.99998	1	20373	0	1.8872	9.0226e-11	2.4245e-07	7e-05	23	8	1.8872
RPIA	10	0.9844	0.98449	1	19674	0	2.3357	1.0657e-10	2.4245e-07	7e-05	24	7	2.3357
METTL1	10	0.8696	0.86957	1	16948	0	2.5752	1.0793e-10	2.4245e-07	7e-05	25	8	2.5752
DOHH	10	0.99988	0.9999	1	20339	0	1.4816	1.1827e-10	2.4245e-07	7e-05	26	9	1.4816
ENO1	10	1	1	1	20414	0	1.9444	2.3014e-10	2.4245e-07	7e-05	27	10	1.9444
C11orf73	10	0.99979	0.99982	1	20323	0	1.7129	2.9249e-10	2.4245e-07	7e-05	28	9	1.7129
ZBTB2	10	1	1	1	20409	0	1.4141	4.2303e-10	2.4245e-07	7e-05	29	10	1.4141
SAV1	10	0.30106	0.47636	1	9060	1	1.9172	4.564e-10	2.4245e-07	7e-05	30	9	1.9172
PNISR	10	0.99985	0.99986	1	20333	0	1.8564	4.8519e-10	2.4245e-07	7e-05	31	8	1.8564
KMT2A	10	0.99947	0.9995	1	20283	0	1.8756	6.51e-10	2.4245e-07	7e-05	32	8	1.8756
NOLC1	10	1	1	1	20406	0	1.6921	8.6037e-10	2.4245e-07	7e-05	33	10	1.6921
DPY30	10	1	1	1	20411	0	1.5326	9.9359e-10	2.4245e-07	7e-05	34	10	1.5326
GTPBP10	10	0.99975	0.99977	1	20315	0	1.7966	1.3006e-09	2.4245e-07	7e-05	35	9	1.7966
RNF20	10	0.49956	0.63824	1	12176	1	1.6122	1.3188e-09	2.4245e-07	7e-05	36	8	1.6122
NSUN2	10	0.90764	0.90744	1	17786	0	1.8534	1.4102e-09	2.4245e-07	7e-05	37	8	1.8534
CARM1	10	0.99998	0.99998	1	20376	0	1.4793	1.7974e-09	2.4245e-07	7e-05	38	9	1.4793
MAX	10	0.94973	0.94968	1	18732	0	1.8425	2.1496e-09	2.4245e-07	7e-05	39	8	1.8425
RNF146	10	0.9994	0.99943	1	20274	0	1.5129	2.2819e-09	2.4245e-07	7e-05	40	8	1.5129
CYCS	10	1	1	1	20410	0	1.9715	2.6506e-09	2.4245e-07	7e-05	41	10	1.9715
TMX2	10	0.6801	0.73973	1	14171	1	1.9205	3.1801e-09	2.4245e-07	7e-05	42	8	1.9205
PGLS	10	0.97564	0.97564	1	19428	0	1.9676	3.6344e-09	2.4245e-07	7e-05	43	9	1.9676
MEMO1	10	1	1	1	20407	0	1.5045	3.8043e-09	2.4245e-07	7e-05	44	10	1.5045
N6AMT1	10	0.99305	0.99312	1	19945	0	1.8684	4.3608e-09	2.4245e-07	7e-05	45	9	1.8684
GFM2	10	0.97335	0.97336	1	19375	0	2.1437	5.09e-09	2.4245e-07	7e-05	46	7	2.1437
SNRPA	10	0.81833	0.82316	1	15929	1	1.6263	5.2535e-09	2.4245e-07	7e-05	47	7	1.6263
AIFM1	10	1	1	1	20408	0	1.3883	5.3017e-09	2.4245e-07	7e-05	48	10	1.3883
ATMIN	10	1	1	1	20394	0	1.4491	5.6341e-09	2.4245e-07	7e-05	49	9	1.4491
CTR9	10	0.98434	0.98443	1	19672	0	1.4765	6.5268e-09	2.4245e-07	7e-05	50	6	1.4765
TAZ	10	0.93543	0.93519	1	18390	0	1.9657	7.3227e-09	2.4245e-07	7e-05	51	8	1.9657
OXSM	10	0.97214	0.97214	1	19322	0	1.9695	8.5253e-09	2.4245e-07	7e-05	52	7	1.9695
AHCY	10	0.95042	0.9504	1	18751	0	1.6619	1.1504e-08	2.4245e-07	7e-05	53	9	1.6619
MEN1	10	0.99974	0.99976	1	20314	0	1.3721	1.2395e-08	2.4245e-07	7e-05	54	9	1.3721
NUDCD3	10	1	1	1	20398	0	1.6832	1.2594e-08	2.4245e-07	7e-05	55	9	1.6832
KCTD5	10	0.98959	0.98967	1	19817	0	1.4937	1.2819e-08	2.4245e-07	7e-05	56	9	1.4937
DNAJC2	10	1	1	1	20395	0	1.7832	1.5118e-08	2.4245e-07	7e-05	57	8	1.7832
CTAG1B	10	0.99999	0.99999	1	20381	0	1.2486	2.0829e-08	2.4245e-07	7e-05	58	9	1.2486
KLF16	10	0.99096	0.99103	1	19857	0	1.2336	2.1208e-08	2.4245e-07	7e-05	59	9	1.2336
VDAC2	10	0.23955	0.41888	1	7971	1	1.3463	2.8973e-08	2.4245e-07	7e-05	60	5	1.3463
BSG	10	1	1	1	20401	0	1.5334	3.0411e-08	2.4245e-07	7e-05	61	9	1.5334
MOB1A	10	0.99897	0.99899	1	20237	0	1.008	3.198e-08	2.4245e-07	7e-05	62	9	1.008
PPP6C	10	0.81375	0.8196	1	15853	1	1.8347	3.508e-08	2.4245e-07	7e-05	63	7	1.8347
SLFN11	10	0.98799	0.9881	1	19767	0	1.2323	3.6992e-08	2.4245e-07	7e-05	64	9	1.2323
UBE2N	10	0.9481	0.94803	1	18698	0	1.6547	3.7747e-08	2.4245e-07	7e-05	65	6	1.6547
TADA1	10	0.74328	0.77268	1	14874	1	1.9255	3.8996e-08	2.4245e-07	7e-05	66	6	1.9255
EHMT2	10	0.86452	0.86457	1	16845	0	1.7302	4.7017e-08	2.4245e-07	7e-05	67	6	1.7302
CLTC	10	0.99134	0.9914	1	19875	0	1.6986	8.125e-08	2.4245e-07	7e-05	68	8	1.6986
PELO	10	0.99989	0.9999	1	20341	0	1.0092	8.3121e-08	2.4245e-07	7e-05	69	9	1.0092
METTL17	10	0.99854	0.99857	1	20196	0	1.5749	8.5673e-08	2.4245e-07	7e-05	70	8	1.5749
PGP	10	0.99831	0.99834	1	20178	0	1.4674	9.5928e-08	2.4245e-07	7e-05	71	9	1.4674
SDHB	10	0.98566	0.98576	1	19708	0	1.5145	9.8119e-08	4.8489e-07	0.000134	72	7	1.5145
FRMD6	10	0.54196	0.67573	1	12881	1	1.2038	9.8592e-08	4.8489e-07	0.000134	73	8	1.2038
PNMA6D	9	1	1	1	20404	0	1.1255	1.2401e-07	4.8489e-07	0.000134	74	9	1.1255
DDX52	10	0.68109	0.74022	1	14180	1	1.5532	1.2711e-07	9.6978e-07	0.000264	75	8	1.5532
NDUFA2	10	0.97081	0.97079	1	19278	0	1.4896	1.377e-07	1.2122e-06	0.000306	76	8	1.4896
CCDC101	10	0.96847	0.96846	1	19213	0	1.5664	1.5561e-07	1.2122e-06	0.000306	77	8	1.5664
C15orf57	10	0.71335	0.75625	1	14515	1	1.274	1.7789e-07	1.2122e-06	0.000306	78	8	1.274
XPO4	10	0.99478	0.99487	1	20003	0	1.0576	1.8093e-07	1.2122e-06	0.000306	79	9	1.0576
THRA	10	0.1487	0.29773	1	5832	1	1.6648	2.0966e-07	1.2122e-06	0.000306	80	7	1.6648
IPO11	10	0.9385	0.93831	1	18473	0	1.4686	2.2425e-07	1.2122e-06	0.000306	81	8	1.4686
DUSP9	10	1	1	1	20402	0	1.0815	2.2828e-07	1.4547e-06	0.000362	82	9	1.0815
LHFPL2	10	0.96712	0.96712	1	19183	0	0.89518	2.4303e-07	1.6971e-06	0.000389	83	9	0.89518
TAF6L	10	0.73819	0.76978	1	14816	1	1.378	2.5705e-07	1.6971e-06	0.000389	84	7	1.378
NDRG3	10	0.94176	0.94163	1	18540	0	1.6615	2.6686e-07	1.6971e-06	0.000389	85	8	1.6615
NOB1	10	0.99991	0.99991	1	20347	0	1.1929	2.9228e-07	1.6971e-06	0.000389	86	6	1.1929
AC104534	10	0.99922	0.99924	1	20255	0	0.966	3.0501e-07	1.6971e-06	0.000389	87	6	0.966
COA7	10	0.99634	0.99639	1	20059	0	1.5174	3.1135e-07	1.6971e-06	0.000389	88	7	1.5174
ARID4B	10	0.99985	0.99986	1	20332	0	1.5831	3.38e-07	1.6971e-06	0.000389	89	8	1.5831
SMEK1	10	0.99794	0.99796	1	20146	0	1.0118	3.5117e-07	1.9396e-06	0.00044	90	9	1.0118
TARDBP	10	0.31668	0.48842	1	9276	1	1.5404	3.7315e-07	2.182e-06	0.00049	91	7	1.5404
SLC16A1	10	0.88085	0.88077	1	17201	0	1.3908	4.1634e-07	2.6669e-06	0.000586	92	9	1.3908
L3MBTL2	10	0.97082	0.97079	1	19279	0	1.0376	4.2157e-07	2.6669e-06	0.000586	93	9	1.0376
TXN2	10	0.99866	0.99868	1	20209	0	1.3839	4.5579e-07	3.1518e-06	0.000677	94	8	1.3839
HCCS	10	0.62572	0.71557	1	13672	1	1.4096	4.5786e-07	3.1518e-06	0.000677	95	7	1.4096
PPP2R4	10	0.99774	0.99777	1	20130	0	1.0838	4.8176e-07	3.6367e-06	0.000774	96	9	1.0838
PAFAH1B1	10	0.39055	0.54676	1	10355	2	1.3629	5.7635e-07	4.6065e-06	0.000904	97	7	1.3629
SMG7	10	0.95738	0.9574	1	18923	0	1.0282	6.2424e-07	4.6065e-06	0.000904	98	9	1.0282
FCF1	10	0.051065	0.13858	0.935006	2983	1	1.4777	6.3139e-07	4.6065e-06	0.000904	99	7	1.4777
CDK2	10	0.99835	0.99838	1	20181	0	1.4188	6.3216e-07	4.6065e-06	0.000904	100	8	1.4188
NMNAT1	10	0.99999	0.99999	1	20385	0	1.5071	6.8164e-07	4.6065e-06	0.000904	101	8	1.5071
UROD	10	0.99998	0.99998	1	20372	0	1.4722	7.0386e-07	4.6065e-06	0.000904	102	8	1.4722
MYCBP2	10	0.99967	0.99969	1	20305	0	1.0785	7.08e-07	4.6065e-06	0.000904	103	9	1.0785
GTPBP6	10	0.53055	0.6655	1	12685	1	1.4782	7.7806e-07	4.6065e-06	0.000904	104	8	1.4782
MAP4K4	10	1	1	1	20393	0	1.4581	8.5987e-07	5.0914e-06	0.000945	105	9	1.4581
OR4M1	10	0.99942	0.99946	1	20278	0	1.2604	9.43e-07	5.0914e-06	0.000945	106	8	1.2604
DOT1L	10	0.112	0.24751	1	4900	3	1.3439	9.9504e-07	5.0914e-06	0.000945	107	7	1.3439
MED12	10	0.63337	0.71871	1	13726	1	1.15	1.0145e-06	5.0914e-06	0.000945	108	8	1.15
SAFB	10	0.9956	0.99566	1	20035	0	0.90195	1.023e-06	5.0914e-06	0.000945	109	9	0.90195
MBTPS2	10	0.99721	0.99726	1	20104	0	1.3558	1.0306e-06	5.0914e-06	0.000945	110	7	1.3558
OR4K1	10	0.99996	0.99997	1	20363	0	1.3558	1.0482e-06	5.5762e-06	0.001008	111	8	1.3558
NOSIP	10	0.98933	0.98942	1	19807	0	1.4283	1.0837e-06	5.5762e-06	0.001008	112	7	1.4283
CAPZB	10	0.99302	0.99309	1	19944	0	1.1647	1.1384e-06	5.5762e-06	0.001008	113	8	1.1647
UBE2A	10	0.99873	0.99874	1	20213	0	1.0844	1.2382e-06	6.0611e-06	0.001086	114	9	1.0844
AP2M1	10	0.99997	0.99998	1	20366	0	1.4539	1.2899e-06	6.546e-06	0.001133	115	8	1.4539
WDR5	10	0.17974	0.33956	1	6568	2	1.1053	1.3046e-06	6.546e-06	0.001133	116	8	1.1053
BCS1L	10	0.96966	0.9696	1	19254	0	1.3946	1.334e-06	6.546e-06	0.001133	117	7	1.3946
CETN2	10	0.5207	0.65669	1	12517	1	0.89671	1.3508e-06	6.546e-06	0.001133	118	8	0.89671
MCAT	10	0.92544	0.92518	1	18169	0	1.4357	1.5376e-06	8.0007e-06	0.001361	119	6	1.4357
PPAN	10	0.071997	0.18265	0.983836	3741	1	1.3529	1.5528e-06	8.0007e-06	0.001361	120	6	1.3529
GTPBP8	10	0.93626	0.93601	1	18404	0	1.1979	1.617e-06	8.4856e-06	0.00142	121	6	1.1979
TCEB3	10	0.86928	0.86927	1	16944	0	1.0949	1.6276e-06	8.4856e-06	0.00142	122	8	1.0949
GMEB1	10	0.99899	0.99901	1	20239	0	1.1291	1.6917e-06	9.6978e-06	0.00161	123	9	1.1291
CARS2	10	0.99902	0.99904	1	20243	0	1.3754	1.6971e-06	9.9403e-06	0.001611	124	8	1.3754
ELOF1	10	0.97951	0.9796	1	19532	0	1.4108	1.7068e-06	9.9403e-06	0.001611	125	6	1.4108
SETD1B	10	1	1	1	20403	0	1.1941	1.7208e-06	9.9403e-06	0.001611	126	9	1.1941
USP7	10	0.99759	0.99762	1	20123	0	1.3214	1.7332e-06	1.0425e-05	0.001663	127	9	1.3214
SCO2	10	0.60343	0.70649	1	13516	1	1.3772	1.7379e-06	1.0425e-05	0.001663	128	7	1.3772
UBTF	10	0.95503	0.95503	1	18860	0	1.4794	1.7741e-06	1.091e-05	0.001727	129	9	1.4794
C10orf2	10	0.99943	0.99946	1	20279	0	1.1029	1.8311e-06	1.1395e-05	0.00179	130	5	1.1029
BX088651	10	0.99994	0.99995	1	20354	0	1.1228	1.9969e-06	1.2365e-05	0.001927	131	8	1.1228
CASP9	10	0.77773	0.79389	1	15290	1	0.99695	2.0773e-06	1.3335e-05	0.002063	132	9	0.99695
RP11-487E13	9	0.1875	0.34664	1	6751	1	0.92404	2.1544e-06	1.5274e-05	0.00231	133	7	0.92404
EWSR1	10	0.99997	0.99998	1	20368	0	1.447	2.2131e-06	1.3819e-05	0.002122	134	8	1.447
UBE2R2	10	0.99987	0.99988	1	20337	0	1.1229	2.3468e-06	1.4789e-05	0.002254	135	9	1.1229
SAMD1	10	1	1	1	20400	0	1.3026	2.5108e-06	1.5759e-05	0.002349	136	8	1.3026
F8A1	10	1	1	1	20399	0	1.1515	2.5603e-06	1.5759e-05	0.002349	137	8	1.1515
NDUFA1	10	0.71636	0.75786	1	14550	1	1.0792	2.5963e-06	1.6244e-05	0.002369	138	8	1.0792
CEP120	10	0.91747	0.91718	1	17983	0	1.1478	2.6013e-06	1.6244e-05	0.002369	139	8	1.1478
BPTF	10	0.93821	0.938	1	18464	0	1.3195	2.6123e-06	1.6244e-05	0.002369	140	8	1.3195
C21orf59	10	0.14362	0.29077	1	5702	1	1.0793	2.7602e-06	1.7214e-05	0.002475	141	8	1.0793
TRMU	10	0.99972	0.99974	1	20310	0	1.1756	2.7676e-06	1.7214e-05	0.002475	142	7	1.1756
YARS2	10	0.095379	0.22462	1	4510	1	0.86723	2.8053e-06	1.7456e-05	0.002493	143	6	0.86723
AAGAB	9	0.65375	0.70449	1	13913	1	0.59225	2.9258e-06	2.2547e-05	0.003132	144	4	0.59225
FDXR	10	0.010736	0.040132	0.706943	1152	2	1.1951	2.9746e-06	1.8183e-05	0.002578	145	8	1.1951
SUPT20H	10	0.56064	0.69055	1	13157	1	1.3065	3.4333e-06	2.0608e-05	0.002902	146	6	1.3065
REXO2	10	0.98951	0.98959	1	19813	0	1.3047	3.6906e-06	2.2547e-05	0.003132	147	8	1.3047
DYNLL1	10	0.97166	0.97162	1	19308	0	1.0379	3.8723e-06	2.3032e-05	0.003178	148	5	1.0379
MTRF1L	10	0.70148	0.75023	1	14388	1	1.1264	3.9625e-06	2.3517e-05	0.003223	149	7	1.1264
HK2	10	0.81877	0.82353	1	15938	1	1.2884	4.1432e-06	2.5457e-05	0.003465	150	6	1.2884
CTD-2278I10	10	0.98205	0.98215	1	19605	0	1.312	4.3481e-06	2.6427e-05	0.003574	151	7	1.312
PSMD13	10	0.40319	0.55702	1	10547	1	0.90983	4.7834e-06	2.9336e-05	0.003941	152	5	0.90983
KATNB1	10	0.99999	0.99999	1	20380	0	1.0858	5.2383e-06	3.3215e-05	0.004433	153	7	1.0858
EIF2S1	10	0.0092674	0.03536	0.689547	1042	4	0.44408	5.4075e-06	3.467e-05	0.004597	154	5	0.44408
PUS7	10	0.96733	0.96732	1	19192	0	1.1655	5.6259e-06	3.5639e-05	0.004635	155	8	1.1655
MRPS25	10	0.99787	0.9979	1	20142	0	1.0003	5.6313e-06	3.5639e-05	0.004635	156	5	1.0003
UBE2Q2L	10	0.93809	0.93787	1	18461	0	1.102	5.6679e-06	3.5639e-05	0.004635	157	6	1.102
ARID4A	10	0.88738	0.88732	1	17350	0	0.91666	5.9198e-06	3.6609e-05	0.004731	158	8	0.91666
TUBB	10	0.99694	0.997	1	20091	0	1.3598	6.3304e-06	3.9034e-05	0.004981	159	7	1.3598
DNMT1	10	0.94498	0.94486	1	18628	0	1.1204	6.5402e-06	4.0488e-05	0.005135	160	6	1.1204
NARS2	10	0.033256	0.099567	0.876727	2282	3	1.0526	7.0735e-06	4.2913e-05	0.005409	161	7	1.0526
DHRSX	10	0.71434	0.75676	1	14526	1	1.0351	7.2043e-06	4.3883e-05	0.005497	162	5	1.0351
NCOR1	10	0.99986	0.99987	1	20334	0	1.1931	7.9445e-06	4.9216e-05	0.006128	163	8	1.1931
TRIM28	10	0.64797	0.725	1	13844	1	1.1824	8.0688e-06	5.0186e-05	0.006211	164	6	1.1824
RNF40	10	0.78281	0.79729	1	15356	1	1.2521	8.4591e-06	5.3096e-05	0.006512	165	7	1.2521
GPS2	10	0.9676	0.9676	1	19197	0	1.3182	8.6405e-06	5.358e-05	0.006512	166	7	1.3182
MBNL1	10	0.99958	0.9996	1	20296	0	1.3117	8.6472e-06	5.358e-05	0.006512	167	8	1.3117
KIF18A	10	1	1	1	20396	0	1.0959	8.7829e-06	5.5035e-05	0.00661	168	8	1.0959
PELP1	10	0.97267	0.97269	1	19345	0	1.2438	8.8013e-06	5.5035e-05	0.00661	169	7	1.2438
MEAF6	10	0.50382	0.64197	1	12239	1	1.3096	9.359e-06	5.8429e-05	0.006977	170	7	1.3096
OR1S1	10	0.83687	0.8386	1	16245	1	0.40898	9.4042e-06	5.8914e-05	0.006994	171	5	0.40898
SUFU	10	0.99996	0.99997	1	20364	0	1.0501	9.6199e-06	6.0854e-05	0.007183	172	8	1.0501
PSMA7	10	0.086032	0.21131	0.998838	4256	2	0.51255	1.001e-05	6.3278e-05	0.007383	173	4	0.51255
HNRNPU	10	0.99996	0.99997	1	20365	0	1.1217	1.0024e-05	6.3278e-05	0.007383	174	8	1.1217
GRSF1	10	0.9208	0.92051	1	18057	0	0.91204	1.0238e-05	6.4733e-05	0.00751	175	5	0.91204
SDHA	10	1	1	1	20388	0	1.2572	1.0516e-05	6.6188e-05	0.007593	176	8	1.2572
MRPL36	10	0.99734	0.99738	1	20109	0	0.88493	1.0524e-05	6.6188e-05	0.007593	177	7	0.88493
RP13-512J5	3	0.99999	0.99999	1	20382	0	1.8776	1.0913e-05	3.8549e-05	0.00495	178	3	1.8776
EARS2	9	0.72042	0.74314	1	14591	1	1.3945	1.0923e-05	8.3644e-05	0.009182	179	5	1.3945
CAD	10	0.13424	0.27801	1	5466	1	1.1103	1.1405e-05	7.2006e-05	0.008214	180	7	1.1103
MAGEA2B	10	0.5809	0.69785	1	13328	1	1.204	1.1768e-05	7.2491e-05	0.008223	181	8	1.204
SSNA1	10	0.8123	0.81849	1	15831	1	0.97284	1.193e-05	7.3461e-05	0.008287	182	5	0.97284
TRAV12-1	10	0.99748	0.99752	1	20118	0	1.2078	1.2377e-05	7.5885e-05	0.008467	183	6	1.2078
LIG3	10	0.90248	0.90232	1	17662	0	1.0616	1.2491e-05	7.5885e-05	0.008467	184	8	1.0616
FRG1B	10	0.40624	0.5595	1	10593	2	1.1731	1.2806e-05	7.9765e-05	0.008852	185	6	1.1731
RPS5	10	0.39605	0.5512	1	10436	1	0.73976	1.3165e-05	8.1219e-05	0.008964	186	6	0.73976
C1orf109	9	0.33478	0.48384	1	9557	1	1.4195	1.366e-05	0.00010158	0.010583	187	5	1.4195
VARS2	10	0.95308	0.9531	1	18810	0	0.93691	1.3755e-05	8.5583e-05	0.009295	188	8	0.93691
GOLGA6L4	10	0.88043	0.88035	1	17190	0	0.2792	1.3762e-05	8.5583e-05	0.009295	189	4	0.2792
MECR	10	0.99709	0.99714	1	20099	0	1.0012	1.3813e-05	8.6553e-05	0.009351	190	8	1.0012
WDR43	10	0.033991	0.1012	0.877574	2320	4	-0.026929	1.4162e-05	8.8978e-05	0.009562	191	4	-0.026929
AMOT	10	0.99997	0.99998	1	20369	0	0.98913	1.4243e-05	8.9462e-05	0.009564	192	8	0.98913
HARS	10	0.00029803	0.0017429	0.189304	187	2	0.16188	1.5111e-05	9.5281e-05	0.010133	193	4	0.16188
RABGGTA	9	0.06145	0.15942	0.965022	3349	1	1.0463	1.5409e-05	0.00011468	0.011708	194	5	1.0463
MBIP	10	0.97088	0.97086	1	19282	0	1.1977	1.5622e-05	9.8675e-05	0.010383	195	7	1.1977
RBM25	10	0.91975	0.91946	1	18033	0	0.97547	1.5718e-05	9.916e-05	0.010383	196	8	0.97547
PSMB6	9	0.2779	0.43431	1	8718	2	1.3908	1.6291e-05	0.00011807	0.011876	197	5	1.3908
PIGF	10	0.99705	0.9971	1	20097	0	1.2912	1.6317e-05	0.00010352	0.01073	198	7	1.2912
ANKRD49	10	0.65424	0.72775	1	13917	1	0.98444	1.6606e-05	0.00010498	0.010826	199	8	0.98444
KCTD9	10	0.93279	0.93251	1	18326	0	1.0898	1.6996e-05	0.00010886	0.01117	200	7	1.0898
OR4K2	10	0.99842	0.99844	1	20188	0	1.0888	1.8462e-05	0.0001171	0.011837	201	8	1.0888
TPT1	10	0.45996	0.60432	1	11453	2	1.2595	1.8483e-05	0.0001171	0.011837	202	6	1.2595
RTEL1	9	0.63282	0.69373	1	13722	1	0.43617	1.8695e-05	0.00012534	0.012472	203	5	0.43617
AC008686	9	0.073653	0.17815	0.981538	3803	1	1.266	1.8794e-05	0.00012583	0.012472	204	6	1.266
TADA3	10	0.99011	0.99017	1	19831	0	0.95095	1.973e-05	0.00012389	0.012401	205	8	0.95095
ZNHIT6	10	0.92658	0.92628	1	18193	0	0.75524	2.0255e-05	0.0001268	0.012508	206	8	0.75524
ACACA	10	0.78707	0.80015	1	15430	1	1.0073	2.1623e-05	0.00013407	0.013162	207	8	1.0073
MTG1	5	0.78919	0.78947	1	15462	0	2.0336	2.2336e-05	9.819e-05	0.010383	208	3	2.0336
MRPL22	10	0.99971	0.99973	1	20307	0	1.0425	2.2656e-05	0.00013989	0.013667	209	8	1.0425
WDR4	10	0.6955	0.74721	1	14341	1	0.8639	2.2916e-05	0.00014086	0.013696	210	7	0.8639
G6PD	10	0.97137	0.97134	1	19300	0	0.99374	2.3044e-05	0.00014183	0.0137	211	7	0.99374
PARS2	10	0.9955	0.99556	1	20029	0	1.1039	2.3516e-05	0.00014377	0.0137	212	6	1.1039
SARS	10	0.28016	0.46033	1	8746	2	0.1725	2.3516e-05	0.00014377	0.0137	213	4	0.1725
RMI1	10	0.99824	0.99827	1	20171	0	1.1778	2.3729e-05	0.00014426	0.0137	214	7	1.1778
MRPS18B	10	0.0076393	0.030031	0.656983	920	3	0.28979	2.3776e-05	0.00014426	0.0137	215	4	0.28979
PDCD11	10	0.2206	0.39398	1	7515	1	0.93103	2.49e-05	0.00015201	0.01437	216	6	0.93103
MRPL52	10	0.82083	0.82516	1	15970	1	0.87431	2.5489e-05	0.00015444	0.014465	217	5	0.87431
LAS1L	10	0.55468	0.68734	1	13091	1	0.55401	2.5563e-05	0.00015444	0.014465	218	5	0.55401
PGM3	10	0.87691	0.87683	1	17099	0	1.2306	2.6109e-05	0.00015735	0.014671	219	6	1.2306
RBM18	10	0.15914	0.31185	1	6066	1	1.1319	2.7295e-05	0.00016026	0.014874	220	6	1.1319
HMBS	10	0.48603	0.62663	1	11935	1	0.94433	2.7516e-05	0.00016268	0.015031	221	8	0.94433
TIPRL	10	0.92232	0.92204	1	18099	0	1.0749	2.8147e-05	0.00016656	0.01532	222	7	1.0749
HNRNPM	10	0.28998	0.46785	1	8896	1	1.1789	2.8773e-05	0.00017044	0.015606	223	8	1.1789
YLPM1	10	0.99995	0.99995	1	20356	0	1.0545	2.8942e-05	0.00017238	0.015713	224	8	1.0545
PYROXD1	10	0.99936	0.99939	1	20268	0	1.1315	2.9419e-05	0.00017626	0.015996	225	7	1.1315
C14orf80	10	0.96596	0.96599	1	19153	0	0.87132	3.0641e-05	0.00018353	0.016582	226	5	0.87132
RP11-467N20	10	0.15999	0.31301	1	6086	1	1.096	3.2038e-05	0.0001942	0.017468	227	7	1.096
NAP1L6	10	0.99747	0.99751	1	20117	0	0.72224	3.2266e-05	0.00019662	0.017609	228	8	0.72224
PSMG2	10	0.9422	0.94208	1	18558	0	0.7611	3.2512e-05	0.00019808	0.017662	229	5	0.7611
PTDSS1	10	0.99983	0.99985	1	20329	0	1.1069	3.3238e-05	0.0002039	0.018102	230	6	1.1069
HDAC8	10	1	1	1	20397	0	0.901	3.3498e-05	0.00020632	0.018159	231	8	0.901
BRAT1	10	0.78152	0.79643	1	15340	1	0.8838	3.3668e-05	0.00020632	0.018159	232	8	0.8838
NSMCE2	10	0.78714	0.80021	1	15432	1	1.2098	3.4844e-05	0.00021262	0.018633	233	6	1.2098
WDR59	10	0.70025	0.74961	1	14385	1	0.87027	3.5662e-05	0.00021796	0.019019	234	8	0.87027
RNGTT	10	0.077815	0.19464	0.986925	3969	2	0.58217	3.5832e-05	0.00021941	0.019065	235	5	0.58217
CDK8	10	0.73312	0.76692	1	14748	1	1.1303	3.6518e-05	0.00022329	0.01932	236	7	1.1303
DIS3	10	0.99848	0.99851	1	20191	0	0.25748	3.8068e-05	0.00023541	0.020196	237	4	0.25748
C10orf12	10	0.43763	0.58549	1	11078	2	0.98914	3.8157e-05	0.00023638	0.020196	238	5	0.98914
RPS9	10	0.01734	0.060859	0.794044	1549	2	0.6386	3.868e-05	0.00024123	0.020524	239	5	0.6386
GCN1L1	10	0.98507	0.98518	1	19693	0	1.0428	3.9824e-05	0.00024826	0.021034	240	8	1.0428
COPG1	10	0.78869	0.80132	1	15455	1	1.2151	4.0173e-05	0.00024996	0.021091	241	6	1.2151
PDSS1	10	0.29699	0.47327	1	9007	1	0.60105	4.0847e-05	0.00025384	0.02133	242	5	0.60105
RFC4	10	0.23851	0.41755	1	7939	1	0.98773	4.1791e-05	0.00025966	0.021641	243	5	0.98773
TRRAP	10	0.11984	0.25827	1	5106	1	1.0904	4.1793e-05	0.00025966	0.021641	244	6	1.0904
NPIPA5	10	0.20042	0.36726	1	7064	1	0.77699	4.3008e-05	0.00026596	0.021987	245	6	0.77699
MRRF	10	0.99989	0.9999	1	20343	0	0.68364	4.3482e-05	0.00026936	0.022177	246	8	0.68364
PSMA6	10	0.2459	0.42718	1	8121	1	0.92341	4.374e-05	0.00027202	0.022277	247	5	0.92341
FLNA	10	0.99967	0.99968	1	20304	0	0.93248	4.3873e-05	0.00027275	0.022277	248	8	0.93248
NPIPB7	10	0.12024	0.25884	1	5119	1	1.1018	4.4788e-05	0.00028002	0.02278	249	6	1.1018
LATS1	10	0.89735	0.89721	1	17544	0	1.0507	4.5677e-05	0.00028827	0.023358	250	6	1.0507
WDR7	10	0.077573	0.19411	0.986925	3956	2	1.1337	4.5844e-05	0.00028972	0.023383	251	6	1.1337
TARS2	10	0.56899	0.6935	1	13220	1	1.1833	4.6426e-05	0.00029457	0.023681	252	6	1.1833
PSMD6	10	0.99998	0.99998	1	20375	0	0.85455	4.8205e-05	0.00030572	0.024481	253	7	0.85455
DMRTC1B	5	0.99995	0.99996	1	20359	0	1.1793	4.8485e-05	0.00022523	0.019405	254	5	1.1793
SRSF10	10	0.088293	0.21478	1	4323	3	0.61186	5.0737e-05	0.00031785	0.025352	255	5	0.61186
AMD1	10	0.99989	0.9999	1	20342	0	0.8128	5.2265e-05	0.00033094	0.026293	256	8	0.8128
TAF9	10	0.88785	0.8878	1	17361	0	0.22159	5.3833e-05	0.00033821	0.026714	257	4	0.22159
NSUN4	10	0.98319	0.98328	1	19636	0	0.99849	5.455e-05	0.00033991	0.026714	258	7	0.99849
MCRS1	10	0.17854	0.33797	1	6541	2	0.37743	5.474e-05	0.00034015	0.026714	259	5	0.37743
PNKP	10	0.26522	0.44905	1	8539	2	1.0126	5.4959e-05	0.00034161	0.026725	260	6	1.0126
TCOF1	10	0.93332	0.93306	1	18335	0	0.72771	5.5526e-05	0.00034452	0.02685	261	5	0.72771
SCAP	10	0.92936	0.92905	1	18258	0	1.1489	5.7105e-05	0.00035373	0.027434	262	6	1.1489
FKSG61	8	0.25607	0.39605	1	8394	1	0.87135	5.861e-05	0.0003547	0.027434	263	4	0.87135
RMND1	10	0.92037	0.92004	1	18044	0	1.0577	5.8866e-05	0.0003673	0.028302	264	7	1.0577
HNRNPF	10	0.95149	0.95147	1	18764	0	1.0977	5.9617e-05	0.00037312	0.028642	265	6	1.0977
QARS	10	0.98787	0.988	1	19763	0	0.39954	6.0567e-05	0.00037894	0.02898	266	4	0.39954
AL162431	9	0.68695	0.72278	1	14244	1	0.61484	6.0898e-05	0.00038282	0.029167	267	4	0.61484
HSD17B10	10	0.088766	0.21547	1	4334	2	0.99845	6.2044e-05	0.00039252	0.029576	268	7	0.99845
SOX5	10	0.87179	0.87172	1	16999	0	1.046	6.2522e-05	0.00039543	0.029576	269	6	1.046
ATP1A1	10	0.72616	0.7631	1	14650	1	1.1392	6.2926e-05	0.00039737	0.029613	270	7	1.1392
TFRC	9	0.86244	0.86239	1	16793	0	0.95205	6.4666e-05	0.00039543	0.029576	271	7	0.95205
RP11-463C8	8	0.26777	0.4072	1	8583	1	1.0674	6.622e-05	0.00039543	0.029576	272	6	1.0674
UMPS	10	0.97975	0.97983	1	19537	0	0.69356	6.6541e-05	0.00041725	0.030981	273	5	0.69356
PET117	10	0.53632	0.67063	1	12780	2	1.1405	6.7459e-05	0.00042307	0.031299	274	7	1.1405
ATP5SL	10	0.46942	0.61237	1	11620	1	1.0801	6.9295e-05	0.0004318	0.03183	275	7	1.0801
RP11-160N1	10	0.98296	0.98304	1	19627	0	1.0409	7.0273e-05	0.0004381	0.032178	276	7	1.0409
COX20	10	0.73447	0.76766	1	14767	1	0.81806	7.206e-05	0.0004478	0.032691	277	6	0.81806
PSMD11	10	0.28185	0.46162	1	8771	2	0.52875	7.2178e-05	0.00044828	0.032691	278	4	0.52875
TADA2A	10	0.94232	0.9422	1	18560	0	0.99063	7.3105e-05	0.00045265	0.032845	279	7	0.99063
EIF4H	10	0.95934	0.95934	1	18966	0	1.0054	7.3485e-05	0.00045362	0.032845	280	6	1.0054
TTC1	10	0.69546	0.74719	1	14340	1	1.0661	7.398e-05	0.00045895	0.033055	281	7	1.0661
EIF3I	10	0.71472	0.75698	1	14534	1	0.36188	7.4479e-05	0.00046016	0.033055	282	4	0.36188
METAP1	10	0.85666	0.85684	1	16666	1	0.84244	7.4727e-05	0.00046137	0.033055	283	7	0.84244
GATC	10	0.99999	0.99999	1	20384	0	1.0776	7.769e-05	0.00047592	0.033895	284	7	1.0776
SETD5	10	0.99798	0.99801	1	20151	0	0.6442	7.7733e-05	0.00047641	0.033895	285	6	0.6442
TEP1	10	0.99753	0.99757	1	20120	0	0.79374	8.172e-05	0.00050017	0.035077	286	7	0.79374
TSR1	10	0.95399	0.95398	1	18836	0	0.9159	8.1858e-05	0.00050065	0.035077	287	5	0.9159
ALG3	10	0.076545	0.19202	0.986503	3915	2	0.98482	8.2011e-05	0.00050162	0.035077	288	7	0.98482
SDHC	10	0.95307	0.95309	1	18809	0	0.87766	8.2973e-05	0.00050647	0.035296	289	5	0.87766
WARS	10	0.041675	0.11819	0.908014	2628	1	0.24888	8.3591e-05	0.00051132	0.035512	290	4	0.24888
HSPA14	10	0.13345	0.27692	1	5453	1	1.0376	8.447e-05	0.00051714	0.035741	291	7	1.0376
CCNC	10	0.99803	0.99806	1	20157	0	1.0251	8.4732e-05	0.00051811	0.035741	292	7	1.0251
PSMG3	10	0.0086348	0.033301	0.680631	993	5	0.20848	8.6385e-05	0.00052877	0.036342	293	5	0.20848
DKC1	10	0.094565	0.22345	1	4485	3	0.78296	8.6671e-05	0.00053217	0.036342	294	6	0.78296
STRAP	10	0.47455	0.61677	1	11719	2	0.8806	8.736e-05	0.00053508	0.036342	295	6	0.8806
CINP	10	0.17811	0.33738	1	6528	2	1.0152	8.7454e-05	0.00053556	0.036342	296	6	1.0152
C1D	10	0.98059	0.98065	1	19568	0	0.83926	8.7702e-05	0.0005375	0.036342	297	7	0.83926
SACM1L	10	0.058239	0.15398	0.959214	3233	1	0.38482	8.7851e-05	0.00053896	0.036342	298	5	0.38482
RAD23B	10	0.9987	0.99871	1	20212	0	0.99169	8.7945e-05	0.00053993	0.036342	299	6	0.99169
TFB1M	10	0.98916	0.98926	1	19805	0	1.0401	8.8464e-05	0.00054284	0.036342	300	6	1.0401
LSM11	10	0.01253	0.045888	0.726608	1273	1	0.96253	8.9333e-05	0.00055059	0.03674	301	7	0.96253
HMGCS1	9	0.047102	0.12828	0.919585	2845	1	0.16867	9.0437e-05	0.00054235	0.036342	302	4	0.16867
TCP11X2	10	0.99401	0.99408	1	19978	0	0.87312	9.3264e-05	0.00056853	0.037814	303	7	0.87312
NOP14	10	0.99885	0.99887	1	20225	0	1.0129	9.5217e-05	0.00057387	0.038045	304	7	1.0129
TUBG1	9	0.16634	0.31624	1	6229	1	0.95467	9.7561e-05	0.00059035	0.039011	305	6	0.95467
FAM156B	4	0.9999	0.9999	1	20344	0	1.2602	0.00010127	0.00038476	0.029206	306	4	1.2602
ING5	10	0.99997	0.99998	1	20367	0	0.91668	0.00010134	0.00060733	0.040003	307	7	0.91668
GGPS1	10	0.25719	0.44198	1	8418	2	0.80263	0.00010299	0.00061557	0.040381	308	5	0.80263
PRRC2C	10	0.99556	0.99562	1	20034	0	0.98313	0.00010335	0.00061702	0.040381	309	7	0.98313
TRAV13-1	10	0.96029	0.9603	1	18998	0	0.88366	0.00010461	0.00062721	0.040917	310	5	0.88366
DDA1	10	0.99945	0.99948	1	20282	0	1.0229	0.00010529	0.000634	0.041228	311	6	1.0229
OR4Q3	10	0.99882	0.99883	1	20222	0	1.0003	0.00010616	0.00064078	0.041537	312	7	1.0003
GTPBP4	10	0.39388	0.54945	1	10399	1	0.67529	0.00010705	0.00064709	0.041813	313	5	0.67529
Z97053	5	0.9989	0.9989	1	20230	0	1.0723	0.00010761	0.00049532	0.034996	314	4	1.0723
WAC	10	0.99808	0.9981	1	20158	0	1.0761	0.00010955	0.00066503	0.042733	315	7	1.0761
RPL18	10	0.070467	0.17946	0.981628	3690	2	1.0328	0.00010967	0.00066551	0.042733	316	6	1.0328
RPUSD3	10	0.99957	0.9996	1	20295	0	1.0453	0.00011112	0.00067812	0.043406	317	6	1.0453
MRPS15	10	0.89517	0.89505	1	17504	0	1.0287	0.00011157	0.000682	0.043518	318	6	1.0287
MRTO4	10	0.73562	0.7683	1	14777	1	0.81049	0.00011295	0.00068879	0.043814	319	7	0.81049
AC008267	10	0.9978	0.99782	1	20138	0	0.91555	0.0001161	0.00071012	0.045031	320	5	0.91555
POLR3B	10	0.99781	0.99784	1	20140	0	1.082	0.00011806	0.00072418	0.045781	321	6	1.082
HMGN2	10	0.99842	0.99845	1	20189	0	1.0297	0.0001189	0.00072903	0.045804	322	6	1.0297
ATXN2L	10	0.98024	0.98031	1	19556	0	0.8607	0.00011903	0.00072903	0.045804	323	7	0.8607
FECH	10	0.99879	0.9988	1	20221	0	1.049	0.00011979	0.0007334	0.045936	324	6	1.049
HUS1	10	0.00094824	0.0048913	0.32854	304	5	-0.43918	0.00012283	0.00075279	0.047007	325	4	-0.43918
PSMC1	10	0.36158	0.52367	1	9939	2	0.93041	0.00012892	0.00078819	0.048948	326	6	0.93041
RPS16	10	0.24417	0.4249	1	8084	1	0.81705	0.000129	0.00078868	0.048948	327	5	0.81705
DDX49	10	0.5713	0.69433	1	13240	1	0.51048	0.00013328	0.00081147	0.05021	328	5	0.51048
NDUFB10	10	0.30041	0.47585	1	9052	1	0.76147	0.0001344	0.00081874	0.050507	329	7	0.76147
PSMB2	10	0.013434	0.048726	0.739454	1329	3	0.022454	0.00013597	0.00083232	0.051066	330	4	0.022454
SEL1L	10	0.84348	0.84445	1	16384	1	1.0031	0.00013612	0.0008328	0.051066	331	7	1.0031
PTP4A2	10	0.99117	0.99124	1	19865	0	0.64857	0.00013859	0.00084395	0.051488	332	5	0.64857
HIST2H3PS2	10	0.97255	0.97256	1	19340	0	0.8994	0.00013889	0.00084492	0.051488	333	7	0.8994
ZNF236	10	0.99978	0.99981	1	20319	0	0.96552	0.00013951	0.00084929	0.051488	334	6	0.96552
CDAN1	10	0.35391	0.5176	1	9828	1	0.77164	0.0001396	0.00084977	0.051488	335	5	0.77164
PSMA3	10	0.83702	0.83873	1	16251	1	0.85644	0.00014474	0.00088323	0.053357	336	7	0.85644
RP11-108K14	10	0.71865	0.7591	1	14569	1	0.53281	0.00014766	0.00089875	0.053975	337	5	0.53281
H2AFB3	10	0.99839	0.99842	1	20186	0	1.0635	0.00015165	0.00092638	0.055472	338	7	1.0635
AC009060	9	0.82627	0.82637	1	16063	1	0.645	0.00015192	0.00089438	0.053871	339	5	0.645
SMC6	10	0.0084866	0.032804	0.677059	986	1	0.61355	0.00015383	0.00093657	0.055754	340	5	0.61355
STARD8	10	0.98241	0.98249	1	19615	0	0.95033	0.00015557	0.00094336	0.055872	341	6	0.95033
SNAPC2	10	0.042154	0.11924	0.910967	2642	3	0.71905	0.00015583	0.00094578	0.055872	342	5	0.71905
TSSK4	10	0.9992	0.99922	1	20252	0	0.94447	0.00015589	0.00094675	0.055872	343	6	0.94447
WDR73	10	0.98003	0.9801	1	19548	0	1.0193	0.00015644	0.00095111	0.055968	344	6	1.0193
UBB	10	0.70465	0.7518	1	14416	1	0.88389	0.00015961	0.0009676	0.056774	345	7	0.88389
ANKRD52	10	0.99421	0.99428	1	19985	0	0.84435	0.00016412	0.00099039	0.057615	346	7	0.84435
CCR10	10	0.45724	0.60202	1	11400	2	0.020445	0.0001661	0.0010003	0.058028	347	4	0.020445
PHF5A	10	0.065843	0.16996	0.978646	3503	3	1.0011	0.00016926	0.0010151	0.058553	348	7	1.0011
TBL1XR1	10	0.9994	0.99943	1	20275	0	0.78349	0.00016932	0.0010151	0.058553	349	7	0.78349
AC114546	9	0.99888	0.99887	1	20227	0	1.148	0.00016973	0.00098312	0.057355	350	5	1.148
SMARCA5	10	0.99998	0.99998	1	20371	0	0.95495	0.00017208	0.0010316	0.059336	351	7	0.95495
MTERFD2	10	0.97932	0.9794	1	19524	0	0.95895	0.00017342	0.0010369	0.059475	352	6	0.95895
FARS2	10	0.83618	0.83801	1	16231	1	0.78099	0.00017439	0.0010452	0.059779	353	5	0.78099
MRPL45	10	0.017573	0.06158	0.797727	1559	3	0.99065	0.00017477	0.0010481	0.059779	354	7	0.99065
CBWD1	7	0.041714	0.10374	0.883478	2631	3	0.47472	0.00017518	0.0009356	0.055754	355	3	0.47472
TUBD1	10	0.68195	0.74061	1	14187	1	1.0289	0.00017736	0.0010612	0.060357	356	6	1.0289
ACTR10	10	0.21866	0.39147	1	7477	2	-0.20859	0.00018071	0.001082	0.061372	357	3	-0.20859
ENY2	10	0.98722	0.98733	1	19743	0	0.73019	0.00018403	0.0011019	0.062237	358	6	0.73019
ZNF595	10	0.99993	0.99994	1	20351	0	0.79948	0.00018427	0.0011034	0.062237	359	7	0.79948
ZNF706	10	0.99849	0.99851	1	20192	0	0.94527	0.00018528	0.0011106	0.062474	360	6	0.94527
SSBP1	10	0.85573	0.85597	1	16652	1	0.63398	0.00018996	0.0011388	0.063585	361	5	0.63398
ZRSR2	10	0.84106	0.84229	1	16331	1	0.97477	0.00019007	0.0011397	0.063585	362	6	0.97477
ZBTB7A	10	0.10997	0.24476	1	4847	1	1.0507	0.00019207	0.0011494	0.063952	363	7	1.0507
TRAV4	9	0.92832	0.92845	1	18234	0	0.93989	0.00019407	0.0011271	0.063228	364	5	0.93989
VPS45	10	0.99857	0.9986	1	20203	0	0.96777	0.00019598	0.0011679	0.0648	365	6	0.96777
IGHV4OR15-8	10	0.38682	0.54376	1	10302	2	0.94563	0.00019692	0.0011727	0.064893	366	6	0.94563
ITGB3BP	10	0.97639	0.97643	1	19443	0	0.73897	0.00019883	0.0011853	0.065413	367	7	0.73897
WBSCR22	10	0.54018	0.67414	1	12850	2	0.59923	0.00020504	0.0012217	0.066878	368	5	0.59923
DDX28	10	0.98135	0.98144	1	19586	0	0.94066	0.00020568	0.001226	0.066938	369	6	0.94066
HIST1H2AI	5	0.9957	0.99568	1	20038	0	1.1283	0.00020605	0.00097875	0.057264	370	4	1.1283
USP17L29	10	0.0059876	0.024555	0.623158	793	3	0.85203	0.0002068	0.0012333	0.067155	371	7	0.85203
KDSR	10	0.41261	0.56473	1	10691	2	0.90477	0.00020981	0.0012517	0.067465	372	6	0.90477
SOX2	9	0.28659	0.44166	1	8841	1	1.0951	0.00021122	0.0012387	0.067266	373	6	1.0951
ACTB	9	0.99955	0.99955	1	20290	0	1.1239	0.00021212	0.001244	0.067377	374	5	1.1239
NAT10	10	0.99261	0.99267	1	19923	0	0.78043	0.00021302	0.0012648	0.067965	375	7	0.78043
DARS	9	0.029729	0.087626	0.856331	2134	2	0.66859	0.00021395	0.0012522	0.067465	376	5	0.66859
MRPS9	10	0.98545	0.98556	1	19699	0	0.66282	0.00021528	0.0012745	0.068306	377	5	0.66282
PABPC1L2B	10	0.10779	0.24181	1	4788	1	0.8707	0.00021978	0.0012978	0.069115	378	7	0.8707
TAOK1	10	0.99183	0.99187	1	19892	0	0.98767	0.00022046	0.0013017	0.069115	379	7	0.98767
AL353608	10	0.16678	0.3222	1	6237	2	0.97652	0.00022057	0.0013017	0.069115	380	6	0.97652
HBS1L	10	0.89604	0.89593	1	17523	0	0.90292	0.00022104	0.0013065	0.069115	381	7	0.90292
MED22	9	0.99828	0.99828	1	20175	0	0.89821	0.00022349	0.0013065	0.069115	382	6	0.89821
CHURC1-FNTB	10	0.48424	0.62508	1	11893	2	0.65238	0.00022481	0.0013322	0.069981	383	5	0.65238
MTX2	10	0.94577	0.94566	1	18648	0	0.94833	0.00022506	0.0013332	0.069981	384	6	0.94833
ATG14	10	0.70844	0.75372	1	14461	1	0.75951	0.00022512	0.0013332	0.069981	385	7	0.75951
TPPP2	10	0.99525	0.99533	1	20026	0	0.80107	0.00022697	0.0013497	0.070431	386	7	0.80107
MRPL37	10	0.998	0.99802	1	20153	0	0.75624	0.00022714	0.0013507	0.070431	387	7	0.75624
PDCD6IP	10	0.020555	0.070763	0.810508	1762	2	0.4764	0.00022739	0.0013521	0.070431	388	5	0.4764
ACOT9	10	0.089988	0.21714	1	4356	1	0.93339	0.00022864	0.0013604	0.07068	389	6	0.93339
NAA15	10	0.74594	0.77418	1	14906	1	1.0214	0.00022982	0.0013701	0.071003	390	6	1.0214
MRPS34	10	0.99949	0.99952	1	20284	0	0.68818	0.00023233	0.0013807	0.071375	391	7	0.68818
SPATA5L1	10	0.90816	0.90795	1	17799	0	0.9752	0.00023616	0.0014059	0.072312	392	6	0.9752
NOP56	9	0.63282	0.69373	1	13721	1	0.83201	0.000239	0.0013846	0.071395	393	6	0.83201
SIRT1	10	0.99821	0.99823	1	20170	0	1.0199	0.00024371	0.0014476	0.07427	394	6	1.0199
FKSG63	2	0.99976	0.99975	1	20317	0	1.9849	0.00024478	0.00048028	0.034052	395	2	1.9849
WDR3	10	0.1466	0.29487	1	5772	3	0.9235	0.00024652	0.0014632	0.074878	396	6	0.9235
ACLY	10	0.92962	0.92932	1	18261	0	0.9229	0.00024754	0.0014709	0.075087	397	7	0.9229
NBN	10	0.924	0.92374	1	18133	0	0.92643	0.00024903	0.0014796	0.075093	398	6	0.92643
SNRNP40	10	0.91763	0.91733	1	17988	0	0.87712	0.00024934	0.0014816	0.075093	399	5	0.87712
RPF2	10	0.93494	0.93469	1	18378	0	0.70651	0.00024944	0.0014821	0.075093	400	5	0.70651
CTU2	10	0.97984	0.97991	1	19540	0	0.91599	0.00025062	0.0014898	0.075299	401	7	0.91599
DDX42	10	0.97747	0.97752	1	19475	0	0.72293	0.00025268	0.0015012	0.075459	402	5	0.72293
DNM1L	10	0.50927	0.64671	1	12330	1	0.89204	0.00025279	0.0015015	0.075459	403	6	0.89204
ATP7A	10	0.99959	0.99961	1	20297	0	0.8569	0.00025363	0.0015058	0.075459	404	7	0.8569
TIMM50	10	0.49254	0.63219	1	12055	2	0.23588	0.00025402	0.0015078	0.075459	405	4	0.23588
PRMT7	10	0.99875	0.99876	1	20216	0	0.70638	0.00025491	0.0015121	0.075492	406	7	0.70638
SMAD6	10	0.79583	0.80629	1	15560	1	0.59575	0.00025672	0.0015223	0.075815	407	5	0.59575
MRPL43	10	0.12511	0.26553	1	5238	3	0.075369	0.00025835	0.0015267	0.075847	408	4	0.075369
SUPT16H	10	0.01907	0.066241	0.805496	1654	2	0.9498	0.00025973	0.0015335	0.076	409	7	0.9498
HECW2	10	0.053464	0.14377	0.947193	3060	4	-0.15606	0.000261	0.0015422	0.076247	410	1	-0.15606
SDHD	10	0.97228	0.97229	1	19330	0	0.84252	0.000263	0.0015533	0.076572	411	7	0.84252
TRAJ53	1	0.99974	0.99976	1	20313	0	4.2087	0.00026341	0.00026596	0.021987	412	1	4.2087
MBTPS1	10	0.7505	0.77684	1	14960	1	0.84851	0.00026378	0.0015563	0.076572	413	5	0.84851
DCPS	10	0.13377	0.27735	1	5457	2	0.97285	0.00026582	0.0015689	0.077006	414	6	0.97285
FEN1	10	0.0071975	0.028558	0.649473	886	3	0.54755	0.00026659	0.0015752	0.07713	415	5	0.54755
FANCA	10	0.99941	0.99943	1	20276	0	0.97457	0.00026968	0.0015931	0.077637	416	6	0.97457
ZNF185	10	0.05025	0.13685	0.931424	2959	1	0.9223	0.00027039	0.0015994	0.077758	417	7	0.9223
HNRNPUL2	10	0.67592	0.73766	1	14135	1	0.84757	0.00027258	0.001613	0.078232	418	6	0.84757
MRPS6	10	0.99952	0.99955	1	20287	0	0.97333	0.00027413	0.0016222	0.078492	419	7	0.97333
POT1	10	0.46993	0.61281	1	11630	1	0.92239	0.00029055	0.0017051	0.082279	420	7	0.92239
IGKV1D-16	10	0.86556	0.86555	1	16864	0	0.7492	0.00029103	0.0017085	0.082279	421	7	0.7492
PPA1	10	0.030962	0.094424	0.865392	2189	4	0.87236	0.00029289	0.0017202	0.082644	422	6	0.87236
RPRD1B	10	0.84626	0.84698	1	16447	1	0.81826	0.00029499	0.0017352	0.083171	423	6	0.81826
HAUS6	10	0.13427	0.27806	1	5467	2	0.2471	0.00029605	0.001742	0.0833	424	4	0.2471
FGF16	10	0.99999	0.99999	1	20386	0	0.85222	0.00029794	0.0017522	0.083592	425	7	0.85222
TRAV8-2	10	0.9698	0.96974	1	19257	0	0.69943	0.00030753	0.0018128	0.086173	426	7	0.69943
FAM178A	10	0.53462	0.66908	1	12750	1	0.26251	0.00030845	0.0018147	0.086173	427	4	0.26251
EIF2AK4	10	0.86903	0.86898	1	16935	0	0.85167	0.00030925	0.0018196	0.086203	428	7	0.85167
CHIC1	10	0.97175	0.97172	1	19310	0	0.92615	0.00031121	0.0018317	0.086376	429	7	0.92615
GMEB2	10	0.98187	0.98198	1	19601	0	0.98902	0.0003155	0.001855	0.08701	430	6	0.98902
PSMD1	10	0.93391	0.93364	1	18351	0	0.93468	0.00031579	0.0018569	0.08701	431	7	0.93468
ERAL1	10	0.98679	0.98691	1	19739	0	0.77003	0.00031743	0.0018676	0.08701	432	7	0.77003
TMEM210	10	0.83153	0.83387	1	16158	1	0.9347	0.0003182	0.00187	0.08701	433	6	0.9347
ZFP91	10	0.85282	0.85314	1	16586	1	0.98101	0.00031963	0.0018782	0.08701	434	6	0.98101
COX6B1	10	0.99981	0.99982	1	20325	0	0.88757	0.00031995	0.0018792	0.08701	435	6	0.88757
RPS25	10	0.063095	0.1642	0.970691	3412	3	0.43109	0.0003227	0.0018937	0.087485	436	4	0.43109
PPM1K	10	0.90366	0.9035	1	17692	0	0.88468	0.00032529	0.0019068	0.087891	437	6	0.88468
WDR12	10	0.99836	0.9984	1	20182	0	0.73191	0.00033242	0.0019485	0.08961	438	7	0.73191
ATP6V1G1	10	0.038472	0.11127	0.899104	2499	1	0.78269	0.00033363	0.0019529	0.08961	439	5	0.78269
JPH4	10	0.999	0.99902	1	20241	0	0.74808	0.00033845	0.0019805	0.090674	440	7	0.74808
RIOK2	9	0.16565	0.31523	1	6215	1	0.51839	0.00033856	0.0018705	0.08701	441	4	0.51839
NAMPT	10	0.92	0.91971	1	18039	0	0.91311	0.00033978	0.0019864	0.090737	442	6	0.91311
IER3IP1	9	0.96739	0.96753	1	19193	0	1.0498	0.00033988	0.0018768	0.08701	443	5	1.0498
PREB	10	0.0079132	0.03094	0.661746	944	5	-0.4501	0.00034433	0.0020106	0.091639	444	4	-0.4501
NUP54	10	0.87849	0.8784	1	17145	0	0.79101	0.00034638	0.0020237	0.092031	445	5	0.79101
TXNRD1	10	0.19704	0.36273	1	6987	2	0.17488	0.00035494	0.0020702	0.09384	446	4	0.17488
RP11-598P20	10	0.05442	0.14579	0.949256	3095	4	-0.25619	0.00035526	0.0020727	0.09384	447	3	-0.25619
MED13	10	0.99972	0.99974	1	20309	0	0.85104	0.00036125	0.0021095	0.095297	448	7	0.85104
OSBP	10	0.17457	0.33263	1	6430	2	0.75059	0.00036239	0.0021149	0.095327	449	5	0.75059
TPI1	10	0.376	0.53508	1	10160	2	0.33883	0.00036327	0.0021197	0.095335	450	3	0.33883
XPNPEP3	10	0.99025	0.99032	1	19836	0	0.90215	0.00036587	0.0021352	0.095822	451	6	0.90215
TRAV29DV5	10	0.9618	0.96184	1	19039	0	0.89194	0.00037883	0.0022031	0.098436	452	7	0.89194
VHL	10	0.0059029	0.024278	0.623158	785	3	0.82808	0.00038618	0.0022492	0.10003	453	5	0.82808
POTEH	10	0.95687	0.95689	1	18908	0	0.92272	0.00038622	0.0022492	0.10003	454	6	0.92272
BCL6	10	0.96417	0.9642	1	19103	0	0.89378	0.00038826	0.0022579	0.10003	455	7	0.89378
TTC4	10	0.38588	0.54304	1	10285	2	0.90518	0.00039704	0.0023054	0.101892	456	6	0.90518
POU5F1	10	0.017877	0.062518	0.801356	1575	3	0.56237	0.00040032	0.0023204	0.102115	457	5	0.56237
COX10	10	1	1	1	20390	0	0.86881	0.0004022	0.0023306	0.102116	458	6	0.86881
SKIV2L	10	0.69684	0.74789	1	14355	1	0.89825	0.00040322	0.0023345	0.102116	459	6	0.89825
NALCN	10	0.5425	0.67621	1	12888	1	-0.0056354	0.00040334	0.0023355	0.102116	460	2	-0.0056354
PHF23	10	0.55559	0.68815	1	13111	1	0.8401	0.00040666	0.0023524	0.102638	461	6	0.8401
F8A3	3	0.99959	0.99958	1	20298	0	1.4268	0.00041352	0.0012125	0.066552	462	3	1.4268
METAP2	10	0.022105	0.074415	0.816486	1836	3	0.42605	0.00041384	0.0023927	0.104013	463	5	0.42605
C19orf40	10	0.99624	0.99629	1	20054	0	0.61239	0.00041403	0.0023941	0.104013	464	5	0.61239
RP11-298I3	9	0.37121	0.51634	1	10083	1	1.039	0.00041637	0.0022584	0.10003	465	6	1.039
NDUFB11	10	0.93935	0.93921	1	18492	0	0.73824	0.00041758	0.0024102	0.104486	466	7	0.73824
BIK	10	0.92305	0.92278	1	18113	0	0.68673	0.00042002	0.0024276	0.10502	467	7	0.68673
FANCG	10	0.99988	0.9999	1	20340	0	0.95143	0.00042385	0.0024548	0.105849	468	6	0.95143
CELF1	10	0.89964	0.89948	1	17602	0	0.77862	0.00042676	0.0024679	0.105849	469	5	0.77862
CHAF1B	10	0.11262	0.24831	1	4917	3	0.89342	0.00042777	0.0024703	0.105849	470	6	0.89342
SEC13	10	0.24528	0.42635	1	8103	1	0.85453	0.00042918	0.0024809	0.10598	471	7	0.85453
RP11-1085N6	4	0.99957	0.99959	1	20294	0	0.91588	0.00043087	0.0015863	0.077491	472	4	0.91588
MRPS11	10	0.31405	0.48641	1	9237	1	0.94749	0.00043133	0.0024955	0.106379	473	6	0.94749
TRAV27	10	0.85233	0.85267	1	16572	1	0.79332	0.00043232	0.0025013	0.106405	474	7	0.79332
NOA1	10	0.99999	0.99999	1	20379	0	0.7967	0.0004352	0.002512	0.106636	475	7	0.7967
PSMB4	10	0.38021	0.53851	1	10217	2	0.85826	0.00043829	0.0025319	0.107257	476	6	0.85826
PSME3	10	0.99986	0.99988	1	20336	0	0.69236	0.00044161	0.0025483	0.107732	477	7	0.69236
ATP5J2-PTCD1	10	0.74099	0.77136	1	14844	1	0.73666	0.00044289	0.0025571	0.107878	478	7	0.73666
CBL	10	0.98773	0.98784	1	19756	0	0.7171	0.00045221	0.0026099	0.109881	479	7	0.7171
DDX5	10	0.9968	0.99684	1	20081	0	0.90108	0.00045984	0.0026584	0.111462	480	7	0.90108
COX7B	9	0.65554	0.70543	1	13929	1	1.0217	0.00046187	0.0024727	0.105849	481	5	1.0217
RP11-468E2	10	0.90987	0.90962	1	17832	0	0.70365	0.00046326	0.0026812	0.111851	482	7	0.70365
MTF2	10	0.9912	0.99126	1	19866	0	0.53487	0.00046342	0.0026822	0.111851	483	5	0.53487
NME6	10	0.99982	0.99984	1	20327	0	0.72408	0.00046383	0.0026841	0.111851	484	6	0.72408
FAM131C	10	0.40208	0.55608	1	10527	2	0.71801	0.00046496	0.0026904	0.111885	485	5	0.71801
ZCRB1	10	0.88836	0.88829	1	17370	0	0.74194	0.00046647	0.0027021	0.112034	486	7	0.74194
PPIE	10	0.7673	0.78704	1	15147	1	0.9346	0.00046694	0.002705	0.112034	487	7	0.9346
SLC7A3	10	0.98405	0.98414	1	19659	0	0.67408	0.00046851	0.0027147	0.112208	488	7	0.67408
RP11-1102P16	10	0.032661	0.098215	0.873949	2260	3	0.585	0.0004745	0.0027467	0.113301	489	5	0.585
POLE4	10	0.47598	0.61798	1	11737	2	0.65736	0.00047592	0.0027568	0.113463	490	5	0.65736
RFC1	10	0.93476	0.93452	1	18374	0	0.20959	0.00047761	0.0027617	0.113463	491	4	0.20959
TAMM41	10	0.028496	0.089	0.85876	2085	3	0.072083	0.00049003	0.0028422	0.115883	492	4	0.072083
TRAV40	10	0.68249	0.74087	1	14196	1	0.91952	0.00049092	0.002847	0.115883	493	6	0.91952
DGAT2L6	10	0.99359	0.99367	1	19966	0	0.90685	0.00049134	0.002849	0.115883	494	6	0.90685
FKSG62	10	7.5949e-05	0.00044974	0.078489	117	4	0.27747	0.00049353	0.002864	0.116248	495	4	0.27747
CCNA2	10	0.11177	0.2472	1	4893	1	0.57064	0.00049427	0.0028693	0.116248	496	4	0.57064
OLA1	10	0.80421	0.8124	1	15698	1	0.5793	0.0004983	0.0028863	0.116591	497	5	0.5793
WBSCR17	10	0.08426	0.20776	0.998395	4186	1	0.84894	0.0004989	0.0028892	0.116591	498	6	0.84894
RP11-571M6	10	0.37247	0.53228	1	10104	2	0.73441	0.00050029	0.0028994	0.116771	499	5	0.73441
AC073333	8	0.06058	0.14613	0.949297	3321	1	0.41584	0.00050499	0.0026187	0.110021	500	3	0.41584
UGGT1	10	0.99419	0.99426	1	19983	0	0.76045	0.00050608	0.00293	0.117538	501	7	0.76045
ZCCHC5	10	0.99856	0.99859	1	20200	0	0.70073	0.00051097	0.0029547	0.118029	502	7	0.70073
CTNNBL1	10	0.93503	0.93478	1	18381	0	0.91399	0.0005114	0.0029576	0.118029	503	6	0.91399
WDR83	10	0.10281	0.23497	1	4680	1	0.57434	0.00051173	0.0029595	0.118029	504	5	0.57434
WDR82	10	0.0073557	0.029118	0.652146	900	2	0.78943	0.00051261	0.0029663	0.118069	505	7	0.78943
CSRP2BP	10	0.99937	0.9994	1	20269	0	0.76766	0.00051428	0.002975	0.118186	506	7	0.76766
TUBE1	10	0.64374	0.72319	1	13814	1	0.58352	0.00051491	0.0029809	0.118187	507	5	0.58352
OR6X1	10	0.061248	0.1603	0.967655	3341	2	0.59158	0.00051726	0.0029935	0.118362	508	4	0.59158
POU3F4	10	0.99955	0.99958	1	20291	0	0.812	0.00051803	0.0029969	0.118362	509	7	0.812
CTD-2021H9	9	0.85121	0.85118	1	16541	0	0.19659	0.00053381	0.0027884	0.114099	510	2	0.19659
RIPK3	8	0.65008	0.68156	1	13867	1	0.96111	0.00053771	0.0027845	0.114099	511	5	0.96111
RBMX	10	0.16436	0.31894	1	6170	2	0.69375	0.00055077	0.003184	0.125269	512	5	0.69375
MRPS26	10	0.15476	0.30593	1	5960	3	0.041621	0.00055616	0.0032204	0.126457	513	4	0.041621
NSDHL	10	0.07647	0.19187	0.986503	3911	1	0.73302	0.00055747	0.0032296	0.126575	514	7	0.73302
CYC1	10	0.98422	0.98432	1	19670	0	0.72023	0.00056226	0.0032592	0.127489	515	5	0.72023
SNX6	10	0.99956	0.99959	1	20292	0	0.73622	0.00056857	0.0032927	0.128552	516	7	0.73622
AC026407	5	0.016366	0.042926	0.716688	1498	3	-0.67038	0.00057111	0.0023204	0.102115	517	2	-0.67038
TRUB2	10	0.0091929	0.035095	0.688376	1037	2	0.16657	0.00057692	0.0033377	0.130064	518	4	0.16657
BRE	10	0.90165	0.90148	1	17648	0	0.84312	0.00058003	0.0033586	0.13051	519	6	0.84312
TBC1D8B	10	0.86695	0.86696	1	16897	0	0.73677	0.00058069	0.003362	0.13051	520	7	0.73677
CBX3	10	0.86802	0.868	1	16920	0	0.66461	0.00058226	0.0033693	0.130545	521	5	0.66461
XPO5	10	0.18135	0.34173	1	6606	2	0.8956	0.0005921	0.0034192	0.131967	522	6	0.8956
NUBPL	10	0.90394	0.90379	1	17701	0	0.8505	0.00059355	0.0034299	0.131967	523	6	0.8505
RPS13	10	0.48757	0.62793	1	11962	1	0.26979	0.00059401	0.0034318	0.131967	524	3	0.26979
TBX22	10	0.97602	0.97604	1	19436	0	0.79608	0.00060392	0.003474	0.133338	525	7	0.79608
PCBP1	10	0.023084	0.076682	0.827141	1865	1	0.83324	0.0006088	0.0034963	0.133691	526	6	0.83324
AURKAIP1	10	0.13095	0.27352	1	5391	2	0.8399	0.00062129	0.0035724	0.136092	527	6	0.8399
MRPL51	10	0.15642	0.30817	1	6000	2	0.26825	0.00063336	0.003635	0.137979	528	4	0.26825
RAB40A	10	0.92541	0.92515	1	18168	0	0.82735	0.00063399	0.0036355	0.137979	529	6	0.82735
AL160286	3	0.16372	0.20136	0.994426	6154	1	1.8706	0.00063542	0.0018314	0.086376	530	2	1.8706
BAD	10	0.0097105	0.036835	0.695664	1073	1	0.9281	0.00065059	0.0037208	0.140911	531	6	0.9281
TRAV3	10	0.83962	0.84103	1	16300	1	0.89624	0.0006528	0.0037291	0.140911	532	6	0.89624
SNRNP27	10	0.37062	0.53081	1	10072	1	0.85892	0.00065371	0.0037334	0.140911	533	6	0.85892
OSGEP	10	0.33997	0.5066	1	9633	1	0.7108	0.00065543	0.0037465	0.141144	534	5	0.7108
MRPL13	10	0.13965	0.28535	1	5598	2	0.75554	0.00066126	0.0037751	0.141935	535	6	0.75554
STIL	10	0.046866	0.12955	0.920098	2837	4	-0.19924	0.00066801	0.0037994	0.142347	536	4	-0.19924
ZFP91-CNTF	4	0.99933	0.99934	1	20262	0	0.86073	0.00066959	0.0024703	0.105849	537	4	0.86073
AC073657	7	0.90473	0.90458	1	17729	0	0.99012	0.00067259	0.0030958	0.122033	538	5	0.99012
QRSL1	10	0.59654	0.70377	1	13454	1	0.58309	0.00067926	0.0038449	0.143528	539	5	0.58309
AL049829	9	0.45004	0.58895	1	11288	2	0.76962	0.00068462	0.0034958	0.133691	540	6	0.76962
RPUSD4	10	0.87792	0.87783	1	17129	0	0.75239	0.00068551	0.003874	0.14435	541	5	0.75239
LSM3	10	0.33334	0.50146	1	9535	1	0.66051	0.00068786	0.0038832	0.14443	542	5	0.66051
NDUFB9	10	0.99651	0.99656	1	20068	0	0.90157	0.00069191	0.0039017	0.144851	543	6	0.90157
PSMD7	10	0.53512	0.66951	1	12757	1	0.77524	0.00069503	0.0039191	0.145235	544	5	0.77524
IARS	9	1.6837e-05	0.00011662	0.032619	70	5	-1.4186	0.00069659	0.0035526	0.135588	545	3	-1.4186
TMEM208	10	0.78453	0.79846	1	15390	1	0.24869	0.00070031	0.0039443	0.145905	546	4	0.24869
MRPL39	10	0.86593	0.86589	1	16877	0	0.22911	0.00070362	0.0039642	0.146375	547	4	0.22911
HEATR1	10	0.040578	0.1158	0.90739	2577	4	0.20093	0.00070655	0.0039739	0.146391	548	4	0.20093
TBX3	10	0.89814	0.89798	1	17560	0	0.80807	0.00070913	0.0039802	0.146391	549	6	0.80807
NOC2L	10	0.10468	0.2375	1	4715	3	0.029392	0.00071073	0.0039865	0.146391	550	3	0.029392
FOXK1	10	0.18231	0.34307	1	6635	2	0.5119	0.0007123	0.0039933	0.146391	551	5	0.5119
SSBP3	10	0.094685	0.22363	1	4487	2	0.14291	0.00071755	0.0040161	0.146962	552	4	0.14291
UQCRC2	10	0.55908	0.69	1	13143	1	0.3488	0.00071913	0.0040239	0.146983	553	3	0.3488
CFL1	10	0.93192	0.93165	1	18311	0	0.76449	0.00073652	0.0041005	0.149514	554	5	0.76449
MRM1	10	0.94833	0.94826	1	18703	0	0.20131	0.00075455	0.0041926	0.152601	555	4	0.20131
ATAD1	10	0.88116	0.88107	1	17208	0	0.78204	0.00076673	0.0042416	0.15386	556	5	0.78204
GHITM	10	0.91713	0.91684	1	17973	0	0.064473	0.00076853	0.0042484	0.15386	557	2	0.064473
SF1	10	0.0098004	0.037117	0.696887	1080	3	0.90058	0.00076884	0.0042498	0.15386	558	6	0.90058
ZCCHC6	10	0.96847	0.96847	1	19215	0	0.81934	0.00077257	0.0042673	0.154219	559	6	0.81934
DDX1	10	0.66946	0.73468	1	14071	1	0.88738	0.00077831	0.004294	0.154909	560	6	0.88738
RBM19	10	0.13739	0.28228	1	5535	1	0.51929	0.00078366	0.0043187	0.155304	561	5	0.51929
ATP1B3	10	0.99969	0.99971	1	20306	0	0.81821	0.00078415	0.0043201	0.155304	562	5	0.81821
LEO1	10	0.9966	0.99665	1	20071	0	0.87135	0.00078593	0.0043284	0.155327	563	6	0.87135
C19orf53	10	0.3268	0.49637	1	9415	2	0.61172	0.00079339	0.004356	0.156045	564	5	0.61172
RBX1	10	0.11776	0.25542	1	5042	3	-0.47494	0.00080616	0.0044089	0.157662	565	3	-0.47494
USP4	10	0.55566	0.68822	1	13115	1	0.85123	0.00080779	0.0044205	0.157683	566	6	0.85123
ZBTB8OS	10	0.57794	0.69673	1	13304	1	0.65611	0.00080887	0.0044273	0.157683	567	5	0.65611
NDUFAF3	10	0.84311	0.84411	1	16379	1	0.78554	0.00081031	0.0044326	0.157683	568	5	0.78554
TMEM230	10	0.62884	0.71689	1	13699	1	0.87427	0.00081414	0.004453	0.157857	569	6	0.87427
COMT	10	0.64176	0.72232	1	13793	1	0.013951	0.00083025	0.004533	0.159861	570	2	0.013951
MRPL41	10	0.21935	0.39237	1	7491	1	0.82836	0.00084188	0.0045844	0.161395	571	6	0.82836
AC007216	7	0.0062402	0.021661	0.596899	818	3	0.024433	0.00084894	0.0038251	0.143048	572	3	0.024433
DOLPP1	10	0.99999	0.99999	1	20378	0	0.80271	0.00085393	0.0046353	0.162906	573	6	0.80271
PRKRA	10	0.93118	0.9309	1	18300	0	0.79287	0.00085651	0.0046479	0.163069	574	6	0.79287
MTIF2	10	0.90101	0.90086	1	17631	0	0.85322	0.00086955	0.0046962	0.163947	575	6	0.85322
CCDC58	10	0.36764	0.52849	1	10024	1	0.45004	0.00086955	0.0046964	0.163947	576	5	0.45004
OR11H12	10	0.78391	0.79805	1	15379	1	0.48916	0.00087254	0.0047066	0.163947	577	5	0.48916
UQCR10	10	0.035192	0.10391	0.884094	2367	3	0.41282	0.00087306	0.0047105	0.163947	578	5	0.41282
CHMP2A	10	0.70854	0.75376	1	14462	1	0.47579	0.00087534	0.0047173	0.163947	579	4	0.47579
NGDN	10	0.30413	0.47869	1	9105	2	0.66504	0.00087599	0.0047211	0.163947	580	5	0.66504
NUTM2B	8	0.56254	0.63163	1	13171	1	0.94652	0.0008786	0.0044423	0.157753	581	5	0.94652
AC110615	5	0.15054	0.24142	1	5870	1	0.024433	0.00088359	0.0034042	0.131648	582	2	0.024433
EIF2S2	10	0.99198	0.99204	1	19901	0	0.58673	0.00088875	0.0047818	0.165342	583	5	0.58673
ATAD5	10	0.5999	0.7051	1	13486	1	0.89823	0.00089022	0.0047861	0.165342	584	6	0.89823
PRPF38B	10	0.22341	0.39762	1	7582	2	0.066968	0.000894	0.0048084	0.165342	585	2	0.066968
ZNHIT1	10	0.94596	0.94587	1	18654	0	0.63247	0.00089967	0.0048346	0.165912	586	5	0.63247
UBE3A	10	0.93853	0.93835	1	18474	0	0.85167	0.00090381	0.0048598	0.166498	587	6	0.85167
PSMC6	9	0.88974	0.88979	1	17401	0	0.95671	0.00090563	0.0044942	0.158887	588	5	0.95671
TAF5L	10	0.23213	0.4091	1	7791	1	0.65462	0.00091446	0.0049122	0.16801	589	5	0.65462
GAPDH	10	0.043752	0.12273	0.913017	2714	3	0.34441	0.00092355	0.0049549	0.168904	590	5	0.34441
VPS25	10	0.50999	0.64732	1	12344	1	0.75043	0.00092362	0.0049549	0.168904	591	6	0.75043
NOC3L	10	0.80726	0.81466	1	15747	1	0.8308	0.00093209	0.0049932	0.169674	592	6	0.8308
PMAIP1	10	0.89484	0.8947	1	17497	0	0.83921	0.00093344	0.004997	0.169674	593	6	0.83921
IRG1	10	0.58668	0.70001	1	13367	1	0.18677	0.00093481	0.0050024	0.169674	594	3	0.18677
MME	10	0.99662	0.99666	1	20073	0	0.72834	0.00094176	0.0050329	0.170427	595	5	0.72834
RPL10	10	0.013562	0.049148	0.742827	1337	1	0.86887	0.00095304	0.0050848	0.171614	596	6	0.86887
PRB2	8	0.1254	0.25233	1	5251	1	0.78863	0.00095423	0.004775	0.165342	597	4	0.78863
DNAJC11	10	0.048663	0.13341	0.926267	2902	3	0.07159	0.00095682	0.0050998	0.171838	598	4	0.07159
AC011997	9	0.12454	0.25495	1	5225	1	0.75612	0.00096821	0.0047948	0.165342	599	5	0.75612
GPI	10	0.15897	0.31161	1	6061	1	0.73895	0.00098044	0.0052143	0.175404	600	6	0.73895
FKBPL	10	0.53592	0.67027	1	12769	2	0.51439	0.00098431	0.0052332	0.175751	601	5	0.51439
ACO2	10	0.9881	0.98821	1	19768	0	0.85062	0.00099657	0.0052904	0.177381	602	6	0.85062
ZC3H13	10	0.074837	0.18851	0.985789	3853	2	0.66897	0.00099948	0.0052991	0.177382	603	5	0.66897
ZC4H2	10	0.88269	0.88262	1	17234	0	0.80692	0.0010032	0.0053171	0.177691	604	6	0.80692
MRP63	10	0.97078	0.97075	1	19277	0	0.6728	0.0010058	0.0053277	0.177757	605	5	0.6728
EMC6	10	0.74443	0.77332	1	14888	1	0.30314	0.0010105	0.0053496	0.178194	606	4	0.30314
THAP11	10	0.48394	0.62482	1	11885	1	0.46968	0.0010206	0.0053976	0.1795	607	4	0.46968
UBALD2	10	0.73049	0.76545	1	14710	1	0.67887	0.001023	0.0054073	0.17953	608	5	0.67887
SSRP1	9	0.5174	0.64222	1	12473	1	0.94656	0.0010248	0.0050504	0.170735	609	5	0.94656
AL021546	3	0.99897	0.99899	1	20238	0	1.0589	0.0010261	0.0029227	0.117477	610	3	1.0589
FAM32A	10	0.44232	0.58946	1	11159	2	0.74669	0.0010567	0.0055314	0.183353	611	6	0.74669
ATP6V0B	10	0.86614	0.86611	1	16881	0	0.73297	0.001063	0.0055653	0.183881	612	5	0.73297
FAM103A1	10	0.11053	0.24552	1	4858	2	0.76317	0.0010673	0.0055891	0.184071	613	5	0.76317
COX17	10	0.66739	0.73373	1	14056	1	0.20073	0.0010673	0.0055891	0.184071	614	4	0.20073
FOXD4L5	10	0.90923	0.90901	1	17818	0	0.72497	0.0010703	0.0056032	0.184237	615	5	0.72497
COX15	10	0.97147	0.97143	1	19303	0	0.61354	0.0010737	0.0056187	0.18444	616	5	0.61354
ACR	10	0.83075	0.83321	1	16145	1	0.78915	0.001075	0.0056274	0.18444	617	6	0.78915
DCLRE1B	10	0.49805	0.63694	1	12156	1	0.80972	0.0010982	0.0057258	0.187365	618	5	0.80972
GNG2	10	0.69033	0.74467	1	14282	1	0.82396	0.0011276	0.0058495	0.191105	619	6	0.82396
DHPS	10	0.059043	0.15567	0.961308	3263	3	0.1174	0.0011599	0.005992	0.19545	620	4	0.1174
HIST2H4B	10	0.90262	0.90247	1	17666	0	0.17323	0.0011642	0.00601	0.195722	621	3	0.17323
POLE3	10	0.61274	0.71023	1	13578	1	0.74095	0.001178	0.0060691	0.197334	622	6	0.74095
WRB	10	0.93905	0.93889	1	18488	0	0.73262	0.0011898	0.0061196	0.198342	623	5	0.73262
SCO1	10	0.95496	0.95497	1	18858	0	0.74163	0.0011917	0.0061312	0.198404	624	5	0.74163
CGB7	10	0.99443	0.99451	1	19991	0	0.73921	0.001202	0.0061695	0.199328	625	5	0.73921
ZNF230	10	0.33711	0.50436	1	9585	2	0.67278	0.0012069	0.0061996	0.19968	626	6	0.67278
EIF3C	1	0.99879	0.99882	1	20220	0	3.7428	0.0012079	0.0011906	0.065531	627	1	3.7428
RP11-894J14	10	0.47527	0.61739	1	11726	2	-0.42565	0.0012096	0.0062054	0.19968	628	3	-0.42565
FKRP	10	0.17862	0.33808	1	6543	1	0.75533	0.001211	0.0062098	0.19968	629	6	0.75533
NUP133	10	0.00030073	0.0017594	0.190083	188	6	-0.85918	0.0012197	0.0062505	0.200674	630	2	-0.85918
NGRN	10	0.97137	0.97133	1	19299	0	0.83744	0.001223	0.0062689	0.200848	631	6	0.83744
SLC3A1	10	0.64263	0.7227	1	13804	1	0.85923	0.001226	0.0062791	0.200848	632	6	0.85923
DHX35	10	0.11217	0.24772	1	4904	2	0.72559	0.0012274	0.0062854	0.200848	633	5	0.72559
AL627171	4	0.30164	0.3386	1	9071	1	1.1565	0.0012383	0.0044976	0.158887	634	3	1.1565
SNRNP200	9	0.19576	0.35846	1	6952	2	-0.2163	0.001249	0.0060847	0.197524	635	4	-0.2163
SLC7A8	10	0.067996	0.17442	0.98102	3580	1	0.85001	0.0012558	0.0064158	0.204376	636	6	0.85001
RP11-795F19	10	0.56942	0.69366	1	13226	1	0.70881	0.0012603	0.0064396	0.204469	637	6	0.70881
YBEY	10	0.99856	0.99859	1	20201	0	0.72463	0.0012709	0.0064847	0.205185	638	5	0.72463
SBDS	10	0.31042	0.48357	1	9193	2	0.52278	0.0012723	0.0064915	0.205185	639	5	0.52278
ZMYND11	10	0.76028	0.78269	1	15071	1	0.78917	0.0012873	0.0065647	0.207179	640	6	0.78917
PSMB1	10	0.37832	0.53698	1	10193	2	0.65061	0.0012985	0.0066132	0.20831	641	5	0.65061
CKAP2L	10	0.9799	0.97997	1	19543	0	0.78725	0.0013001	0.0066209	0.20831	642	6	0.78725
RBFA	6	0.99933	0.99931	1	20264	0	0.65477	0.0013053	0.0055421	0.183409	643	3	0.65477
FXYD6	10	0.74231	0.77214	1	14863	1	0.77361	0.001308	0.0066525	0.208979	644	5	0.77361
MRPL24	10	0.99829	0.99832	1	20177	0	0.5696	0.0013252	0.006717	0.210681	645	5	0.5696
PRPF38A	9	0.027165	0.081448	0.840504	2032	4	-0.29729	0.0013265	0.0064396	0.204469	646	3	-0.29729
EIF2S3	10	0.11997	0.25846	1	5111	3	0.55372	0.0013293	0.0067344	0.210764	647	5	0.55372
RNMTL1	10	0.99874	0.99874	1	20215	0	0.83608	0.0013439	0.0067936	0.212107	648	6	0.83608
CCDC41	10	0.36909	0.52959	1	10047	1	0.75137	0.00135	0.0068164	0.212493	649	6	0.75137
PPCS	10	0.5444	0.6779	1	12921	1	0.80128	0.0013749	0.0069303	0.215716	650	6	0.80128
BLMH	10	0.98508	0.98519	1	19694	0	0.78838	0.0013819	0.0069579	0.216247	651	6	0.78838
AL138815	8	0.39307	0.53085	1	10385	1	-0.24622	0.001385	0.0064488	0.204469	652	2	-0.24622
RLIM	10	0.55619	0.6887	1	13125	2	0.75746	0.0013893	0.0069938	0.217032	653	6	0.75746
AKIRIN2	10	0.82053	0.82493	1	15963	1	0.0080841	0.001394	0.0070123	0.217273	654	4	0.0080841
CCND3	10	0.48316	0.62415	1	11867	1	0.53199	0.001402	0.0070452	0.217964	655	5	0.53199
NUBP2	10	0.99302	0.99309	1	19943	0	0.71609	0.0014131	0.0070995	0.219312	656	5	0.71609
MRPL38	10	0.32692	0.49646	1	9419	1	0.51783	0.0014296	0.0071708	0.221179	657	5	0.51783
FANCB	10	0.99998	0.99998	1	20374	0	0.79068	0.001434	0.0071873	0.221354	658	6	0.79068
RFC2	10	0.12596	0.26664	1	5271	3	0.21497	0.0014381	0.0072096	0.221706	659	3	0.21497
RNH1	10	0.97272	0.97274	1	19346	0	0.74493	0.0014431	0.0072377	0.221926	660	6	0.74493
CAB39	10	0.3655	0.52677	1	9991	2	-0.061156	0.0014466	0.0072494	0.221926	661	2	-0.061156
PNMA5	10	0.99889	0.9989	1	20228	0	0.70127	0.001453	0.0072736	0.222077	662	5	0.70127
MPI	10	0.5832	0.69871	1	13343	1	0.75365	0.001454	0.007276	0.222077	663	6	0.75365
HIST2H3A	10	0.97902	0.97911	1	19518	0	0.61125	0.0014855	0.0074137	0.225452	664	5	0.61125
SPATA31A3	10	0.98852	0.9886	1	19777	0	0.49134	0.0014879	0.0074225	0.225452	665	4	0.49134
UQCRC1	10	0.37502	0.5343	1	10147	2	0.82572	0.0014886	0.0074288	0.225452	666	6	0.82572
APEX1	10	0.89537	0.89524	1	17510	0	0.83435	0.0014918	0.0074448	0.225452	667	6	0.83435
VIT	10	0.45588	0.60087	1	11382	2	-0.090927	0.001494	0.007454	0.225452	668	2	-0.090927
TMEM41B	10	0.98896	0.98904	1	19795	0	0.74094	0.0014986	0.0074748	0.225452	669	6	0.74094
SPRY3	10	0.99818	0.99821	1	20168	0	0.74343	0.0014994	0.0074787	0.225452	670	6	0.74343
MPP5	10	0.99813	0.99815	1	20162	0	0.81359	0.0015009	0.007486	0.225452	671	6	0.81359
MAGEE2	10	0.99991	0.99991	1	20346	0	0.79249	0.0015012	0.007486	0.225452	672	6	0.79249
AP001024	9	0.12559	0.2565	1	5259	1	0.73198	0.0015054	0.0072474	0.221926	673	5	0.73198
ADRM1	10	0.78334	0.79766	1	15366	1	0.75997	0.001506	0.0075097	0.225709	674	6	0.75997
TINF2	10	0.072634	0.18396	0.984806	3763	3	0.56879	0.0015104	0.0075277	0.225709	675	4	0.56879
REXO1L10P	10	0.046028	0.12772	0.919585	2796	1	0.71341	0.0015164	0.0075578	0.22627	676	6	0.71341
SPIN4	10	0.73202	0.7663	1	14731	1	0.74058	0.0015213	0.0075796	0.22627	677	6	0.74058
REG1A	10	0.56931	0.69361	1	13225	1	0.74819	0.0015238	0.0075893	0.22627	678	6	0.74819
SLC30A9	10	0.98915	0.98924	1	19802	0	0.72015	0.0015244	0.0075907	0.22627	679	5	0.72015
COX11	10	0.38471	0.54211	1	10266	1	0.6176	0.0015264	0.0076028	0.226301	680	5	0.6176
HCFC1	10	0.44412	0.59094	1	11186	2	0.61576	0.0015386	0.0076572	0.227586	681	5	0.61576
RFC3	10	0.30346	0.47819	1	9095	2	0.19961	0.0015414	0.0076717	0.227615	682	3	0.19961
NEK11	10	0.35237	0.51639	1	9797	1	0.74774	0.0015439	0.0076804	0.227615	683	6	0.74774
AL354718	10	0.53476	0.66922	1	12754	1	0.35524	0.0015479	0.0076969	0.227773	684	4	0.35524
HNRNPK	10	0.78304	0.79745	1	15358	1	0.74866	0.0015514	0.0077119	0.227888	685	6	0.74866
LSM10	10	0.22618	0.40125	1	7641	3	0.43812	0.0015648	0.0077857	0.229285	686	4	0.43812
TAS2R41	10	0.99837	0.9984	1	20184	0	0.74563	0.0015668	0.0077929	0.229285	687	6	0.74563
NHP2L1	9	0.014545	0.050439	0.749411	1389	4	0.39789	0.0015669	0.007517	0.225709	688	4	0.39789
GNB2L1	10	0.90147	0.9013	1	17643	0	0.04474	0.0015709	0.0078084	0.229411	689	3	0.04474
UBE3D	10	0.76207	0.7838	1	15090	1	0.64898	0.001577	0.0078341	0.229506	690	5	0.64898
HTRA2	10	0.99249	0.99255	1	19915	0	0.60513	0.001577	0.0078341	0.229506	691	5	0.60513
MRPS7	10	0.84422	0.84512	1	16399	1	0.77669	0.0015835	0.0078691	0.230198	692	5	0.77669
IGHMBP2	10	0.054952	0.14694	0.95018	3117	2	0.63926	0.0016045	0.0079694	0.232687	693	5	0.63926
CEP152	10	0.09681	0.22663	1	4539	1	0.69448	0.0016063	0.0079811	0.232687	694	5	0.69448
ZMAT2	10	0.99815	0.99817	1	20163	0	0.75732	0.001612	0.0080058	0.232687	695	6	0.75732
MOCS3	10	0.98786	0.98799	1	19762	0	0.53909	0.001612	0.0080058	0.232687	696	4	0.53909
MRPL54	10	0.96203	0.96207	1	19045	0	0.49675	0.0016141	0.0080111	0.232687	697	5	0.49675
ZNF259	10	0.009586	0.036434	0.695224	1063	2	0.36775	0.0016242	0.0080519	0.233538	698	5	0.36775
CDK7	9	0.043207	0.11936	0.910967	2691	3	0.36524	0.0016281	0.007789	0.229285	699	4	0.36524
NSMCE1	10	0.63511	0.71944	1	13740	1	0.64403	0.0016282	0.0080683	0.233684	700	6	0.64403
DPH5	10	0.96898	0.96896	1	19232	0	0.60132	0.0016395	0.0081231	0.234606	701	6	0.60132
PHF3	10	0.90418	0.904	1	17713	0	0.72398	0.0016567	0.0081973	0.236379	702	6	0.72398
CXXC1	10	0.66274	0.73162	1	14007	1	0.36408	0.0016602	0.0082143	0.236379	703	4	0.36408
PNO1	10	0.59214	0.70207	1	13411	1	0.12782	0.0016611	0.0082201	0.236379	704	3	0.12782
PSMD3	10	0.045436	0.12643	0.918356	2777	2	-0.12801	0.0016639	0.0082313	0.236379	705	3	-0.12801
MTCH2	10	0.41463	0.56639	1	10728	1	0.073341	0.0016664	0.0082424	0.236379	706	2	0.073341
HYOU1	10	0.72268	0.76121	1	14608	1	0.75292	0.0016845	0.0083195	0.238213	707	6	0.75292
ABHD12B	10	0.55758	0.68946	1	13133	1	0.70281	0.0016862	0.0083297	0.238213	708	5	0.70281
NXPH3	9	0.9473	0.94744	1	18683	0	0.73275	0.0017005	0.0081057	0.234433	709	6	0.73275
POTEG	5	0.94161	0.94181	1	18536	0	1.0978	0.0017177	0.0063339	0.202081	710	4	1.0978
SEC61G	10	0.59849	0.70454	1	13469	1	0.42084	0.0017231	0.008496	0.24263	711	5	0.42084
DHX15	10	0.021632	0.07335	0.812222	1823	2	0.81507	0.0017337	0.0085426	0.243618	712	6	0.81507
SLU7	10	0.038393	0.11109	0.899104	2491	3	0.16849	0.0017478	0.0086119	0.244912	713	3	0.16849
AE000662	10	0.99961	0.99964	1	20301	0	0.73027	0.0017566	0.0086485	0.245611	714	6	0.73027
TUBA3C	10	0.098108	0.22839	1	4575	1	0.1761	0.0017784	0.0087428	0.247944	715	2	0.1761
PROS1	10	0.73056	0.7655	1	14712	1	0.38707	0.0017886	0.0087918	0.248987	716	5	0.38707
SLC7A6OS	10	0.15889	0.3115	1	6060	3	0.018286	0.0018022	0.0088553	0.25	717	4	0.018286
VDAC3	10	0.11407	0.2503	1	4954	1	0.35643	0.001806	0.0088718	0.25	718	4	0.35643
ANKRD11	10	0.99375	0.99381	1	19971	0	0.78946	0.001808	0.0088801	0.25	719	6	0.78946
INPP4A	10	0.62576	0.71559	1	13673	1	0.42407	0.0018087	0.008883	0.25	720	4	0.42407
TSACC	10	0.98256	0.98264	1	19620	0	0.7685	0.0018099	0.0088888	0.25	721	6	0.7685
SUZ12	10	0.22544	0.40031	1	7630	1	0.81128	0.0018152	0.008913	0.250337	722	6	0.81128
PRPF3	10	0.23307	0.41033	1	7817	2	0.41991	0.001819	0.0089285	0.250428	723	5	0.41991
TWISTNB	10	0.012135	0.044631	0.724953	1246	2	-0.054544	0.0018523	0.0090658	0.253581	724	3	-0.054544
ABCD1	10	0.9918	0.99185	1	19890	0	0.78582	0.001865	0.0091162	0.254191	725	6	0.78582
PILRB	10	0.9998	0.99982	1	20324	0	0.72244	0.0018684	0.0091249	0.254191	726	6	0.72244
MRPL40	10	0.16887	0.32497	1	6284	2	0.29469	0.0018686	0.0091249	0.254191	727	4	0.29469
GPN1	10	0.017098	0.060131	0.791961	1534	3	-0.10321	0.0018731	0.0091409	0.25429	728	4	-0.10321
PPIH	10	0.77041	0.78907	1	15184	1	0.76431	0.0018811	0.009172	0.254806	729	5	0.76431
DPPA3	10	0.83567	0.83755	1	16221	1	0.40337	0.0018951	0.0092403	0.255811	730	3	0.40337
DACH1	10	0.98157	0.98167	1	19596	0	0.7399	0.0018968	0.0092461	0.255811	731	6	0.7399
KAT8	10	0.78157	0.79646	1	15341	1	0.67793	0.0018974	0.0092491	0.255811	732	5	0.67793
NACA2	10	0.7269	0.7635	1	14660	1	0.025674	0.0019001	0.0092583	0.255811	733	4	0.025674
IMP4	10	0.073979	0.18676	0.985789	3815	3	0.45102	0.00195	0.0094631	0.260415	734	4	0.45102
AC010877	9	0.094981	0.21081	0.998838	4497	2	0.47512	0.0019559	0.0092854	0.256215	735	2	0.47512
ZMAT5	10	0.28633	0.46506	1	8838	2	0.79732	0.0019579	0.0094973	0.260627	736	6	0.79732
UPF3B	10	0.5044	0.64245	1	12250	1	0.73823	0.0019597	0.0095056	0.260627	737	6	0.73823
KRI1	10	0.0085441	0.032997	0.678507	990	5	-0.42452	0.0019679	0.0095327	0.260627	738	1	-0.42452
RBFOX2	10	0.74181	0.77185	1	14853	1	0.70537	0.0019682	0.0095342	0.260627	739	6	0.70537
FTSJ2	10	0.99177	0.99183	1	19889	0	0.51602	0.0019684	0.0095347	0.260627	740	4	0.51602
MAGT1	10	0.99993	0.99994	1	20352	0	0.75142	0.0019865	0.00962	0.262608	741	5	0.75142
BCAM	10	0.41618	0.56769	1	10752	1	0.74632	0.0019972	0.0096678	0.263559	742	6	0.74632
EXOSC1	10	0.92287	0.92261	1	18108	0	0.80262	0.0020201	0.0097737	0.265738	743	6	0.80262
AC004017	8	0.89834	0.89839	1	17566	0	0.434	0.0020353	0.0089795	0.251511	744	4	0.434
ZNF131	10	0.95306	0.95307	1	18807	0	0.28829	0.0020363	0.0098469	0.267189	745	4	0.28829
FBXL17	10	0.78438	0.79836	1	15387	1	0.75256	0.0020393	0.009861	0.267189	746	6	0.75256
AURKA	10	0.6715	0.73562	1	14086	1	0.18861	0.0020535	0.0099148	0.268146	747	4	0.18861
SARS2	9	0.99453	0.99455	1	19995	0	0.86568	0.002065	0.0097582	0.26567	748	5	0.86568
CTB-186H2	10	0.94237	0.94224	1	18563	0	0.5493	0.0020661	0.0099677	0.2684	749	5	0.5493
SMN1	10	0.027186	0.086036	0.850913	2033	2	0.071789	0.0020679	0.0099754	0.2684	750	4	0.071789
OR5H2	10	0.41408	0.56595	1	10718	1	0.53307	0.0020714	0.009988	0.2684	751	5	0.53307
YRDC	10	0.23597	0.41417	1	7879	2	0.15266	0.0020721	0.0099938	0.2684	752	4	0.15266
GAK	10	0.9967	0.99672	1	20078	0	0.71837	0.0020744	0.010003	0.2684	753	6	0.71837
BANF1	10	0.21371	0.38498	1	7371	2	0.53235	0.0020871	0.010051	0.269085	754	6	0.53235
CBWD7	9	0.066759	0.1676	0.975451	3537	2	0.43668	0.0020895	0.0098663	0.267189	755	4	0.43668
CEP44	10	0.96274	0.96279	1	19067	0	0.51605	0.0020951	0.010075	0.269277	756	6	0.51605
PRIM2	10	0.0053836	0.02252	0.605593	751	5	-0.60598	0.0021089	0.010134	0.270491	757	3	-0.60598
COQ4	10	0.9737	0.97372	1	19380	0	0.76387	0.0021175	0.010171	0.270492	758	6	0.76387
XPO1	10	0.99743	0.99747	1	20116	0	0.75797	0.0021215	0.010189	0.270539	759	6	0.75797
RNF112	10	0.96209	0.96213	1	19047	0	0.66572	0.0021488	0.010299	0.272617	760	5	0.66572
CCL15-CCL14	10	0.89615	0.89604	1	17525	0	0.48263	0.0021574	0.010339	0.273097	761	5	0.48263
EIF3H	10	0.78985	0.8021	1	15470	1	0.5754	0.0021627	0.010362	0.273358	762	5	0.5754
RBM12	10	0.64287	0.7228	1	13806	1	0.73428	0.0021664	0.010378	0.273427	763	6	0.73428
PGAP2	10	0.71784	0.75865	1	14565	1	0.58344	0.0021859	0.010458	0.274915	764	5	0.58344
GNB1L	10	0.12818	0.26972	1	5322	3	0.23466	0.0021864	0.010461	0.274915	765	5	0.23466
COX5B	9	0.30145	0.45464	1	9068	2	0.40925	0.0021884	0.010307	0.272617	766	4	0.40925
IGKV1D-39	1	0.9978	0.99782	1	20139	0	3.3203	0.0021951	0.0021803	0.097631	767	1	3.3203
ZNF383	10	0.71814	0.75881	1	14567	1	0.36534	0.0021971	0.010519	0.275482	768	3	0.36534
RMI2	10	0.33215	0.50053	1	9520	2	0.039146	0.0021977	0.010523	0.275482	769	4	0.039146
BRCC3	10	0.99986	0.99988	1	20335	0	0.74001	0.0022224	0.010618	0.277602	770	6	0.74001
TRAIP	9	0.18889	0.34864	1	6781	2	-0.14427	0.0022326	0.010511	0.275482	771	3	-0.14427
LUC7L2	10	0.82634	0.82957	1	16065	1	0.19469	0.0022356	0.01068	0.278739	772	4	0.19469
TRAV2	10	0.99998	0.99998	1	20370	0	0.76834	0.0022379	0.010689	0.278739	773	6	0.76834
C19orf48	10	0.49418	0.6336	1	12085	2	0.12579	0.0022521	0.010747	0.279656	774	1	0.12579
PDCD5	10	0.95902	0.959	1	18958	0	0.7211	0.0022529	0.010751	0.279656	775	6	0.7211
CHAMP1	10	0.81997	0.82447	1	15954	1	0.74868	0.0022606	0.010791	0.279964	776	6	0.74868
PMVK	10	0.98028	0.98033	1	19557	0	0.74558	0.0022829	0.010881	0.281946	777	5	0.74558
NDUFAF7	10	0.68884	0.74394	1	14260	1	0.71937	0.0022876	0.0109	0.282034	778	6	0.71937
OSBPL2	10	0.25283	0.4363	1	8307	2	0.099472	0.0022995	0.010962	0.282515	779	3	0.099472
KRR1	10	0.92962	0.92932	1	18260	0	0.45959	0.0023017	0.010971	0.282515	780	5	0.45959
SMIM9	10	0.91067	0.91038	1	17848	0	0.76098	0.0023018	0.010972	0.282515	781	6	0.76098
IRAK1	10	0.94499	0.94487	1	18630	0	0.76655	0.002332	0.011097	0.285377	782	6	0.76655
RP11-403P17	10	0.77153	0.78978	1	15203	1	0.51389	0.0023468	0.01116	0.286637	783	4	0.51389
SMIM20	10	0.95	0.94996	1	18737	0	0.70424	0.0023568	0.011208	0.287496	784	5	0.70424
L3MBTL3	10	0.9825	0.98258	1	19617	0	0.78165	0.0023653	0.011245	0.287743	785	6	0.78165
BLM	10	0.84115	0.84238	1	16334	1	0.54941	0.0023653	0.011245	0.287743	786	4	0.54941
GOLGA6D	10	0.31395	0.48634	1	9233	2	0.54221	0.0023709	0.01127	0.288002	787	5	0.54221
NEDD1	10	0.085224	0.2097	0.998812	4230	1	0.70615	0.0024086	0.011434	0.291486	788	6	0.70615
CHAC2	10	0.085618	0.21051	0.998838	4238	1	0.7727	0.0024133	0.011456	0.291666	789	6	0.7727
RHOXF2	3	0.99759	0.99761	1	20122	0	1.0531	0.002415	0.0067402	0.210764	790	3	1.0531
SNRPD2	10	0.22842	0.40418	1	7708	2	0.60943	0.0024314	0.011534	0.2933	791	6	0.60943
PFKP	10	0.86657	0.86656	1	16891	0	0.80048	0.0024336	0.011549	0.293317	792	6	0.80048
ATP5H	10	0.091556	0.21929	1	4403	1	0.67613	0.0024429	0.011595	0.294121	793	6	0.67613
RNASEH1	10	0.665	0.73266	1	14029	1	0.60385	0.0024576	0.011648	0.295095	794	5	0.60385
TRPM7	10	0.99732	0.99736	1	20107	0	0.34546	0.002463	0.011674	0.295296	795	3	0.34546
DNAJC17	10	0.011872	0.043767	0.721142	1228	4	-0.18288	0.0024658	0.011685	0.295296	796	3	-0.18288
OR2T10	10	0.779	0.79475	1	15307	1	-0.090901	0.0024889	0.011794	0.297684	797	2	-0.090901
BX649567	2	0.86576	0.86567	1	16870	0	1.7993	0.0024901	0.0048099	0.165342	798	1	1.7993
UBE2J1	10	0.97724	0.97728	1	19467	0	0.65821	0.0024992	0.01184	0.298466	799	5	0.65821
PHB2	10	0.018071	0.063145	0.804511	1585	3	0.61986	0.0025142	0.011902	0.299673	800	5	0.61986
RPL12	10	0.11158	0.24696	1	4884	3	0.6729	0.0025403	0.012009	0.301603	801	5	0.6729
CIDEB	10	0.44783	0.59413	1	11246	2	0.73942	0.0025664	0.012112	0.303823	802	6	0.73942
UPF1	10	0.0026861	0.012551	0.483909	522	3	0.43761	0.0025721	0.012135	0.30394	803	4	0.43761
SDR39U1	10	0.97309	0.97311	1	19362	0	0.71538	0.0025744	0.012146	0.30394	804	5	0.71538
MRPL46	10	0.9212	0.92089	1	18066	0	-0.10837	0.0025902	0.012212	0.305204	805	3	-0.10837
PANX1	10	0.37815	0.53684	1	10191	1	0.17657	0.0025951	0.012234	0.305387	806	4	0.17657
RPE	10	0.97338	0.97338	1	19376	0	0.76978	0.0025994	0.012253	0.305486	807	6	0.76978
RGAG4	10	0.14473	0.29231	1	5730	1	0.67912	0.0026045	0.012278	0.305729	808	6	0.67912
FAM27E1	5	0.9525	0.95266	1	18790	0	0.76271	0.0026207	0.0093887	0.258715	809	4	0.76271
HARS2	10	0.19486	0.35982	1	6924	1	0.70868	0.0026316	0.012396	0.308312	810	5	0.70868
C16orf80	10	0.29872	0.47457	1	9035	1	0.73164	0.0026477	0.012475	0.309436	811	6	0.73164
PLS3	10	0.98551	0.98562	1	19702	0	0.74723	0.0026497	0.012483	0.309436	812	6	0.74723
TOE1	10	0.96251	0.96256	1	19057	0	0.69053	0.0026508	0.012487	0.309436	813	5	0.69053
ZNF579	10	0.99918	0.99921	1	20250	0	0.43683	0.0026609	0.012533	0.309825	814	2	0.43683
ZNF112	10	0.09493	0.22398	1	4495	3	-0.093721	0.0026673	0.01256	0.310121	815	4	-0.093721
FCRL3	10	0.039344	0.11313	0.902353	2532	3	-0.019705	0.0026783	0.012606	0.310883	816	1	-0.019705
SATL1	10	0.54901	0.68213	1	12988	1	0.74499	0.0026995	0.01269	0.311953	817	5	0.74499
HNRNPA0	10	0.66656	0.73335	1	14047	1	0.33367	0.0027006	0.012696	0.311953	818	4	0.33367
WIZ	10	0.035481	0.10455	0.886577	2377	3	0.70684	0.0027509	0.012904	0.316292	819	6	0.70684
RPF1	10	0.53182	0.66662	1	12702	1	0.76787	0.0027518	0.012909	0.316292	820	6	0.76787
MMS22L	10	0.01602	0.056794	0.778607	1476	2	0.3245	0.0027593	0.01295	0.316625	821	3	0.3245
RPL37	10	0.036455	0.10677	0.891674	2416	1	0.55889	0.0027658	0.012974	0.316625	822	5	0.55889
RFX5	10	0.048217	0.13248	0.924264	2888	3	0.53223	0.0027673	0.012979	0.316625	823	5	0.53223
MRE11A	10	0.86622	0.86619	1	16883	0	0.73354	0.0027765	0.013017	0.31705	824	5	0.73354
COQ2	10	0.62395	0.71482	1	13662	1	0.73402	0.0027788	0.013027	0.31705	825	6	0.73402
AC092811	10	0.067818	0.17405	0.98102	3572	2	0.17654	0.0027874	0.013065	0.317249	826	4	0.17654
CCNE1	10	0.73654	0.76881	1	14793	1	0.68317	0.0027895	0.013073	0.317249	827	6	0.68317
PPP1R26	10	0.95369	0.9537	1	18824	0	0.77505	0.0027915	0.013082	0.317249	828	6	0.77505
RNF215	10	0.90515	0.90498	1	17738	0	0.5468	0.0028202	0.013215	0.319708	829	5	0.5468
AC097381	10	0.48774	0.62807	1	11965	2	0.12498	0.0028203	0.013216	0.319708	830	2	0.12498
IGKV1OR2-108	10	0.026807	0.085183	0.847642	2022	4	0.37734	0.0028238	0.01323	0.319708	831	2	0.37734
ARF6	10	0.9965	0.99655	1	20067	0	0.76112	0.0028355	0.013276	0.320177	832	6	0.76112
OR6S1	10	0.15096	0.30084	1	5879	1	0.72381	0.0028418	0.013295	0.320177	833	6	0.72381
SPATA18	10	0.11848	0.25639	1	5065	3	0.3992	0.002842	0.013297	0.320177	834	5	0.3992
TRAJ24	5	0.97859	0.97865	1	19506	0	0.38533	0.0028562	0.010169	0.270492	835	2	0.38533
IGKV3D-15	5	0.51482	0.52676	1	12431	1	0.92998	0.0028587	0.010174	0.270492	836	3	0.92998
UBR4	10	0.81856	0.82336	1	15935	1	0.76332	0.002873	0.013439	0.323205	837	6	0.76332
WARS2	10	0.076249	0.19141	0.986503	3902	2	0.46645	0.0028783	0.01346	0.323349	838	5	0.46645
RP11-998D10	10	0.028993	0.090077	0.862431	2101	2	0.73392	0.0028834	0.013483	0.323516	839	6	0.73392
TRAV19	10	0.71682	0.7581	1	14554	1	0.68789	0.0028906	0.013518	0.323961	840	6	0.68789
TUBGCP6	10	0.29757	0.4737	1	9016	2	0.43601	0.0029042	0.01358	0.32505	841	5	0.43601
MTG2	10	0.97447	0.97447	1	19399	0	0.58887	0.0029088	0.013597	0.32505	842	5	0.58887
SPDYE2B	10	0.7141	0.75664	1	14524	1	0.29739	0.0029157	0.013627	0.32505	843	4	0.29739
IGKV2D-24	10	0.87415	0.8741	1	17049	0	0.68103	0.002929	0.013687	0.326103	844	6	0.68103
OR4N2	10	0.99926	0.99928	1	20258	0	0.77134	0.0029492	0.01378	0.327939	845	6	0.77134
SRD5A3	10	0.42006	0.57088	1	10808	1	0.66276	0.0029535	0.013797	0.327972	846	6	0.66276
COQ6	10	0.20846	0.37794	1	7247	1	0.49321	0.0029627	0.01384	0.328592	847	4	0.49321
PHF8	10	0.99995	0.99995	1	20355	0	0.7316	0.0029855	0.01394	0.330238	848	6	0.7316
MYH6	10	0.99861	0.99864	1	20207	0	0.71964	0.0029886	0.013953	0.330238	849	6	0.71964
WDR18	10	0.99684	0.99687	1	20084	0	0.67877	0.0029899	0.013957	0.330238	850	6	0.67877
RAD51	10	0.55417	0.68687	1	13079	1	0.27628	0.003018	0.014086	0.332303	851	4	0.27628
RPS3	10	0.021406	0.072848	0.812041	1808	2	0.14102	0.0030229	0.01411	0.332303	852	4	0.14102
PITRM1	10	0.92474	0.92447	1	18144	0	0.69334	0.0030306	0.014145	0.332303	853	6	0.69334
CCT3	10	0.66065	0.73069	1	13982	1	-0.14855	0.0030314	0.01415	0.332303	854	3	-0.14855
PYGL	10	0.99954	0.99957	1	20289	0	0.66783	0.0030323	0.014153	0.332303	855	5	0.66783
NTF4	10	0.99151	0.99158	1	19882	0	0.16415	0.0030333	0.014159	0.332303	856	1	0.16415
CIT	10	0.1894	0.35252	1	6796	2	0.38481	0.0030333	0.014159	0.332303	857	4	0.38481
TRIT1	10	0.078235	0.19551	0.988641	3984	1	0.69915	0.0030504	0.014232	0.33365	858	6	0.69915
EIF4A1	10	0.99818	0.99821	1	20169	0	0.39759	0.003074	0.014333	0.335617	859	5	0.39759
XYLB	10	0.81799	0.82288	1	15924	1	0.22139	0.0030853	0.014386	0.335795	860	2	0.22139
SRSF6	10	0.88955	0.88944	1	17398	0	0.56366	0.0030879	0.014397	0.335795	861	5	0.56366
LRR1	9	0.018679	0.06069	0.793254	1624	2	0.81929	0.0030955	0.013621	0.32505	862	5	0.81929
ZNHIT3	10	0.27167	0.45391	1	8635	2	0.57406	0.0030966	0.014437	0.335795	863	5	0.57406
PDILT	10	0.74235	0.77216	1	14864	1	0.69516	0.0030985	0.014447	0.335795	864	6	0.69516
C9orf172	10	0.28267	0.46225	1	8783	2	0.68142	0.0031047	0.014472	0.335795	865	6	0.68142
SLC9A3R2	10	0.84455	0.84542	1	16405	1	0.56281	0.0031049	0.014472	0.335795	866	5	0.56281
RP11-481A20	10	0.65614	0.7286	1	13935	1	0.56872	0.0031294	0.014571	0.337582	867	4	0.56872
SLC16A2	10	0.80599	0.81371	1	15729	1	0.66162	0.0031331	0.014582	0.337582	868	6	0.66162
KLHL33	10	0.99684	0.99688	1	20085	0	0.67407	0.0031457	0.01464	0.338162	869	6	0.67407
YEATS4	10	0.91714	0.91685	1	17974	0	0.51062	0.0031584	0.014702	0.338373	870	4	0.51062
CAP1	10	0.65056	0.72612	1	13873	1	0.738	0.0031621	0.014717	0.338373	871	6	0.738
DNAJA1	10	0.92032	0.92	1	18042	0	0.46427	0.0031635	0.014724	0.338373	872	5	0.46427
OR8G1	10	0.52744	0.66272	1	12631	1	0.46996	0.0031669	0.014739	0.338373	873	5	0.46996
AFF4	10	0.99059	0.99065	1	19847	0	0.37175	0.0031692	0.014748	0.338373	874	4	0.37175
ABT1	10	0.37536	0.53458	1	10153	2	0.034674	0.0031717	0.014757	0.338373	875	4	0.034674
KIAA0391	10	0.55589	0.68842	1	13117	1	0.76164	0.0031739	0.014765	0.338373	876	6	0.76164
FAM27B	7	0.026099	0.074171	0.814615	1994	2	0.91751	0.0031745	0.012919	0.316292	877	4	0.91751
LPAR4	10	0.9768	0.97683	1	19453	0	0.58516	0.0031904	0.014833	0.339536	878	5	0.58516
TMX2-CTNND1	5	0.71202	0.71233	1	14497	0	-0.37215	0.0032113	0.011318	0.288868	879	2	-0.37215
RP11-512M8	10	0.10745	0.24134	1	4781	2	0.46291	0.003238	0.015042	0.343405	880	5	0.46291
RP11-595B24	10	0.6547	0.72796	1	13921	1	0.74279	0.0032445	0.015071	0.343405	881	5	0.74279
TRDN	10	0.38716	0.54404	1	10308	2	0.066098	0.0032463	0.015076	0.343405	882	1	0.066098
BRCA1	10	0.07722	0.1934	0.986925	3941	2	0.30913	0.0032483	0.015086	0.343405	883	4	0.30913
IGLV9-49	10	0.26345	0.44775	1	8515	2	-0.19523	0.0032538	0.015113	0.34364	884	4	-0.19523
TRAV1-2	10	0.0031043	0.014411	0.503874	579	1	0.72802	0.003262	0.015147	0.34404	885	6	0.72802
WBSCR16	10	0.78112	0.79616	1	15337	1	0.52462	0.0032703	0.015184	0.344494	886	3	0.52462
KLK8	10	0.98377	0.98385	1	19649	0	0.085937	0.0032855	0.015247	0.34554	887	4	0.085937
MRPS33	10	0.98469	0.98478	1	19682	0	0.69791	0.0032919	0.015279	0.345871	888	6	0.69791
TRAJ11	6	0.9618	0.96185	1	19040	0	0.8456	0.0033034	0.011932	0.300048	889	4	0.8456
OR4K17	10	0.90939	0.90916	1	17820	0	0.4566	0.0033341	0.015461	0.347956	890	5	0.4566
FOXD4L3	10	0.35812	0.52089	1	9888	2	0.74279	0.0033358	0.01547	0.347956	891	6	0.74279
DPM3	10	0.42582	0.5757	1	10900	1	0.76142	0.0033383	0.015478	0.347956	892	6	0.76142
LSM2	10	0.0031854	0.01476	0.508969	586	4	-0.15955	0.003341	0.01549	0.347956	893	3	-0.15955
QRICH1	10	0.99692	0.99697	1	20088	0	0.70388	0.00335	0.01553	0.348453	894	6	0.70388
P4HB	10	0.7568	0.78055	1	15030	1	0.70064	0.0033529	0.015546	0.348453	895	6	0.70064
RAB35	10	0.56403	0.69173	1	13185	1	0.49726	0.0033765	0.015649	0.349956	896	5	0.49726
MRPL42	10	0.29123	0.4688	1	8913	1	0.031204	0.003386	0.015688	0.349956	897	3	0.031204
TMEM229A	10	0.85999	0.86007	1	16742	1	0.21117	0.0033883	0.015699	0.349956	898	2	0.21117
RPL19	10	0.43471	0.58307	1	11038	2	0.0056445	0.0034037	0.015767	0.350365	899	2	0.0056445
GET4	10	0.99644	0.99649	1	20065	0	0.67804	0.003404	0.015769	0.350365	900	5	0.67804
PPP4C	10	0.80272	0.8113	1	15662	1	0.052199	0.0034086	0.01579	0.350457	901	4	0.052199
NAA10	10	0.33565	0.50324	1	9565	2	0.65949	0.0034148	0.015819	0.350503	902	6	0.65949
RPL35A	10	0.7938	0.80483	1	15525	1	0.10436	0.0034178	0.015827	0.350503	903	3	0.10436
C1orf95	10	0.42504	0.57505	1	10892	1	0.017661	0.0034315	0.015875	0.350811	904	3	0.017661
CUL4B	10	0.99049	0.99055	1	19843	0	0.65649	0.0034331	0.015881	0.350811	905	6	0.65649
ZCCHC13	10	0.99441	0.99448	1	19990	0	0.75159	0.0034354	0.015892	0.350811	906	6	0.75159
TRMT2A	10	0.98719	0.98731	1	19742	0	0.65885	0.0034584	0.015984	0.352126	907	6	0.65885
C17orf96	10	0.91788	0.91759	1	17995	0	0.63057	0.0034745	0.016059	0.353358	908	5	0.63057
LSM12	10	0.94474	0.94463	1	18624	0	0.52679	0.0034815	0.016084	0.353521	909	5	0.52679
AC002451	6	0.95146	0.95144	1	18763	0	0.15905	0.0034833	0.012516	0.309769	910	2	0.15905
RIPK2	10	0.15096	0.30084	1	5880	1	0.6583	0.0034873	0.01611	0.353716	911	6	0.6583
LGALS9C	10	0.89135	0.89121	1	17432	0	0.085542	0.0034963	0.016143	0.354048	912	2	0.085542
TIMM8A	10	0.51596	0.6525	1	12448	1	0.71142	0.0035045	0.016182	0.35435	913	6	0.71142
PDZD4	10	0.99993	0.99994	1	20350	0	0.69147	0.003507	0.016191	0.35435	914	6	0.69147
C12orf44	10	0.78328	0.79762	1	15363	1	0.077932	0.0035302	0.016281	0.355256	915	2	0.077932
TMC2	10	0.43112	0.58012	1	10977	2	0.26899	0.0035479	0.016361	0.356325	916	3	0.26899
UPF2	10	0.95393	0.95393	1	18834	0	0.25113	0.0035493	0.016369	0.356325	917	3	0.25113
CEA	8	0.399	0.53691	1	10472	2	0.80327	0.0035555	0.01461	0.337861	918	5	0.80327
ZNF74	10	0.0093689	0.035702	0.692787	1047	2	0.5855	0.0035561	0.016388	0.356367	919	5	0.5855
RPS8	10	0.22567	0.4006	1	7637	2	0.58431	0.0035704	0.01645	0.357336	920	5	0.58431
NFYB	10	0.94405	0.94391	1	18610	0	0.65309	0.0035764	0.016471	0.357409	921	5	0.65309
DDX17	10	0.05387	0.14462	0.948432	3074	2	0.71125	0.0036002	0.016565	0.358688	922	6	0.71125
PLXNB3	9	0.98468	0.9848	1	19681	0	0.64371	0.0036092	0.015474	0.347956	923	5	0.64371
FAM9A	10	0.64572	0.72404	1	13827	1	0.21017	0.0036121	0.016602	0.359115	924	3	0.21017
FNTA	5	0.98512	0.98518	1	19695	0	1.1189	0.0036216	0.012654	0.311678	925	4	1.1189
HSF1	10	0.85229	0.85263	1	16568	1	0.69088	0.0036289	0.016676	0.360073	926	6	0.69088
SETD3	10	0.99852	0.99855	1	20195	0	0.64084	0.0036305	0.016682	0.360073	927	6	0.64084
TRDJ2	3	0.34964	0.35467	1	9759	1	1.2951	0.0036336	0.010055	0.269085	928	2	1.2951
AC106873	9	0.88976	0.8898	1	17402	0	0.79157	0.0036372	0.01558	0.348825	929	5	0.79157
TRAJ52	4	0.79572	0.79536	1	15559	0	0.70721	0.0036764	0.010912	0.282034	930	2	0.70721
OR4F16	10	0.23709	0.41569	1	7906	1	0.50461	0.0036905	0.016935	0.364921	931	4	0.50461
NKTR	10	0.989	0.98908	1	19799	0	0.69118	0.003692	0.016942	0.364921	932	6	0.69118
AC061975	3	0.48266	0.48252	1	11859	0	1.4997	0.0037017	0.01024	0.271538	933	2	1.4997
UTP23	10	0.45752	0.60226	1	11404	2	0.32788	0.0037156	0.01704	0.365988	934	4	0.32788
USP17L13	10	0.079855	0.19881	0.990363	4043	4	0.22402	0.0037204	0.017064	0.365988	935	3	0.22402
NHSL2	10	0.90768	0.90748	1	17787	0	0.58805	0.003738	0.017135	0.367131	936	5	0.58805
SRP19	9	0.050187	0.13521	0.929535	2958	3	0.14435	0.0037544	0.015986	0.352126	937	4	0.14435
AL353354	10	0.98106	0.98114	1	19579	0	0.51763	0.0037566	0.017215	0.368469	938	5	0.51763
AL050302	8	0.99936	0.99935	1	20267	0	0.72808	0.0037624	0.015371	0.347582	939	5	0.72808
ARMCX1	10	0.995	0.99506	1	20010	0	0.69367	0.0037719	0.017285	0.369195	940	6	0.69367
BAP1	10	0.91604	0.91578	1	17952	0	0.65204	0.0037842	0.017334	0.369783	941	6	0.65204
METTL22	10	0.32306	0.49346	1	9371	2	0.70339	0.0037889	0.017349	0.369783	942	5	0.70339
HSPA8	10	0.033697	0.10055	0.877327	2301	2	0.51606	0.0038075	0.017422	0.370946	943	4	0.51606
DHX37	9	0.019301	0.062234	0.799883	1672	2	0.79226	0.0038185	0.016221	0.354618	944	5	0.79226
TRMT1L	10	0.99923	0.99925	1	20257	0	0.69282	0.0038265	0.017496	0.372138	945	6	0.69282
RP11-321N4	8	0.99879	0.99874	1	20219	0	0.78138	0.0038428	0.01568	0.349956	946	4	0.78138
IGHJ3	1	0.99615	0.99621	1	20051	0	2.9117	0.0038514	0.0037814	0.141935	947	1	2.9117
NCAPD2	10	0.13306	0.27639	1	5441	2	0.62095	0.0038976	0.017802	0.378252	948	5	0.62095
PFDN5	9	0.9033	0.90332	1	17681	0	0.7757	0.0039017	0.016501	0.357681	949	5	0.7757
POLR3C	10	0.27945	0.4598	1	8737	1	0.63762	0.0039063	0.017846	0.378587	950	6	0.63762
CTD-2510F5	10	0.79362	0.80469	1	15523	1	0.64588	0.003909	0.017855	0.378587	951	6	0.64588
RBM22	10	0.65615	0.72861	1	13936	1	-0.0020343	0.0039419	0.01798	0.380854	952	4	-0.0020343
LCE3E	10	0.75816	0.78134	1	15044	1	0.072644	0.0039752	0.018133	0.383284	953	4	0.072644
ACTL6B	10	0.77841	0.79435	1	15297	1	0.65099	0.0039989	0.018237	0.384776	954	6	0.65099
THTPA	10	0.37449	0.53389	1	10136	1	0.59489	0.0040038	0.018261	0.384776	955	5	0.59489
CDC37	10	0.015812	0.056136	0.777634	1461	2	0.23207	0.0040041	0.018262	0.384776	956	4	0.23207
ODF4	10	0.55598	0.6885	1	13120	1	-0.037255	0.0040079	0.018279	0.384776	957	2	-0.037255
DPH6	10	0.98362	0.9837	1	19645	0	0.57704	0.0040153	0.018302	0.38479	958	5	0.57704
MRPL11	10	0.92421	0.92395	1	18137	0	0.64789	0.0040219	0.018331	0.38479	959	6	0.64789
PPP1CB	10	0.28921	0.46727	1	8885	2	0.17451	0.0040232	0.018336	0.38479	960	3	0.17451
TRAV1-1	10	0.99649	0.99653	1	20066	0	0.72073	0.0040329	0.018377	0.38512	961	5	0.72073
AL139147	9	0.15483	0.29957	1	5961	3	-0.33295	0.004042	0.016986	0.365486	962	3	-0.33295
USP17L23	10	0.39435	0.54982	1	10406	2	0.20737	0.0040444	0.018422	0.38512	963	4	0.20737
RP11-195B21	10	0.84253	0.8436	1	16367	1	0.69024	0.004045	0.018424	0.38512	964	6	0.69024
POLR2H	10	0.00054567	0.0030294	0.25351	243	4	-0.080896	0.0040539	0.018462	0.385465	965	2	-0.080896
TSFM	6	0.90545	0.90554	1	17748	0	0.93708	0.0040549	0.014357	0.335795	966	4	0.93708
AL136376	10	0.98668	0.98679	1	19735	0	0.68851	0.0040713	0.018534	0.386558	967	5	0.68851
GOLGA8K	10	0.026471	0.084431	0.8451	2012	1	0.68523	0.004079	0.018564	0.38679	968	6	0.68523
PPM1A	10	0.99923	0.99925	1	20256	0	0.74128	0.0040916	0.018617	0.387506	969	6	0.74128
SULT1A2	10	0.49166	0.63144	1	12040	2	-0.205	0.0040978	0.018639	0.387575	970	3	-0.205
IGHV3-11	9	0.92121	0.92127	1	18067	0	0.32116	0.0041144	0.017243	0.368685	971	3	0.32116
TBL3	10	0.16644	0.32174	1	6232	3	0.34394	0.0041235	0.018748	0.389437	972	5	0.34394
FAM212A	10	0.91094	0.91064	1	17853	0	0.66023	0.0041362	0.018799	0.389645	973	6	0.66023
BBS12	10	0.92281	0.92254	1	18106	0	0.030531	0.0041396	0.018811	0.389645	974	3	0.030531
SH3PXD2A	10	0.97107	0.97104	1	19290	0	0.22226	0.0041444	0.01883	0.389645	975	3	0.22226
ST13	10	0.014049	0.050689	0.750562	1364	4	0.085514	0.0041451	0.018834	0.389645	976	2	0.085514
ZMIZ1	10	0.89079	0.89066	1	17422	0	0.73944	0.0041581	0.018886	0.390312	977	6	0.73944
GOLGA8I	10	0.94586	0.94576	1	18651	0	0.65254	0.0041795	0.018978	0.39183	978	6	0.65254
PAX1	10	0.99797	0.99799	1	20148	0	0.58241	0.0041881	0.01901	0.392094	979	5	0.58241
WIPF2	10	0.094987	0.22407	1	4498	3	0.12677	0.0041924	0.01903	0.392098	980	1	0.12677
OGT	10	0.62703	0.71611	1	13682	1	0.52806	0.0042183	0.019134	0.393278	981	4	0.52806
RNASE10	10	0.23958	0.41892	1	7972	1	0.64661	0.0042227	0.019152	0.393278	982	6	0.64661
MRPS21	10	0.16654	0.32187	1	6235	2	0.56199	0.0042396	0.019224	0.393721	983	5	0.56199
MRPL4	10	0.40596	0.55927	1	10584	1	0.65095	0.0042398	0.019224	0.393721	984	6	0.65095
FAM98B	10	0.010195	0.038391	0.699163	1111	3	0.64897	0.0042553	0.019287	0.394449	985	6	0.64897
NONO	10	0.99839	0.99843	1	20187	0	0.7157	0.0042579	0.019298	0.394449	986	5	0.7157
PRKCSH	10	0.14616	0.29424	1	5760	3	0.68254	0.0042622	0.019325	0.394502	987	6	0.68254
IGLC3	10	0.95436	0.95436	1	18845	0	0.67169	0.0042656	0.01934	0.394502	988	6	0.67169
TRBV7-7	10	0.11942	0.25772	1	5093	1	0.64899	0.0042765	0.019387	0.395066	989	6	0.64899
DTL	10	0.0053789	0.022507	0.605593	750	3	0.43118	0.0042869	0.019433	0.395216	990	4	0.43118
STON1	5	0.8892	0.88952	1	17390	0	0.87714	0.0042888	0.014855	0.339666	991	4	0.87714
CPA4	10	0.24192	0.422	1	8029	1	-0.24491	0.0043305	0.019615	0.397793	992	4	-0.24491
USPL1	10	0.89354	0.89342	1	17473	0	0.24667	0.0043342	0.01963	0.397793	993	1	0.24667
CAMK1G	10	0.96171	0.96176	1	19035	0	0.51332	0.0043366	0.019637	0.397793	994	5	0.51332
MRPL23	10	0.85244	0.85277	1	16576	1	0.16336	0.0043406	0.019658	0.397821	995	4	0.16336
SHMT1	9	0.34623	0.49392	1	9716	2	0.77733	0.0043624	0.018092	0.382819	996	5	0.77733
MED7	10	0.022572	0.075489	0.820767	1853	2	0.33519	0.0043722	0.019795	0.398971	997	4	0.33519
DCTN2	10	0.05673	0.15078	0.954787	3179	4	-0.15762	0.0043792	0.019821	0.398971	998	2	-0.15762
SSTR1	10	0.22859	0.4044	1	7712	2	0.61894	0.0043794	0.019822	0.398971	999	5	0.61894
ANKS1A	10	0.97591	0.97593	1	19434	0	0.17237	0.0043815	0.019828	0.398971	1000	2	0.17237
CXCR3	10	0.99057	0.99062	1	19845	0	0.66468	0.0043817	0.019829	0.398971	1001	6	0.66468
PIGN	10	0.43828	0.58606	1	11089	2	0.72063	0.0043823	0.019832	0.398971	1002	6	0.72063
AC007382	6	0.98078	0.98071	1	19573	0	0.90853	0.0043869	0.015403	0.347909	1003	4	0.90853
FAM120C	10	0.95387	0.95387	1	18832	0	0.6848	0.0044194	0.019991	0.40137	1004	5	0.6848
POLG	10	0.086647	0.21245	0.999397	4278	2	0.73368	0.0044455	0.020098	0.403115	1005	6	0.73368
GARS	10	0.030863	0.094201	0.865392	2184	1	0.3352	0.004452	0.020121	0.403196	1006	4	0.3352
RP11-187E13	7	0.82526	0.82539	1	16050	0	0.37903	0.0044599	0.017061	0.365988	1007	3	0.37903
ZCWPW1	10	0.59984	0.70507	1	13485	1	0.68141	0.0044615	0.020158	0.403538	1008	6	0.68141
TRAJ61	2	0.99553	0.99544	1	20033	0	1.3884	0.0044671	0.0085823	0.244411	1009	2	1.3884
APOOL	10	0.99851	0.99853	1	20194	0	0.65571	0.0044736	0.020206	0.403921	1010	5	0.65571
HNRNPA3	10	0.90063	0.90046	1	17625	0	0.48045	0.004476	0.020217	0.403921	1011	4	0.48045
CITED1	10	0.9088	0.90855	1	17810	0	0.70067	0.0044979	0.020288	0.404939	1012	6	0.70067
SPATA31A4	6	0.99276	0.99272	1	19927	0	0.97629	0.0045046	0.01576	0.350365	1013	4	0.97629
NAF1	10	0.97506	0.97506	1	19415	0	0.64233	0.0045195	0.020377	0.405926	1014	6	0.64233
WDR75	10	0.00606	0.024797	0.623549	804	2	0.54737	0.0045276	0.020411	0.406216	1015	5	0.54737
MYC	10	0.26709	0.45043	1	8574	1	0.4062	0.0045327	0.020435	0.406283	1016	5	0.4062
RPA4	10	0.98797	0.98808	1	19766	0	0.62804	0.0045508	0.020501	0.406506	1017	6	0.62804
TRAV30	10	0.9952	0.99528	1	20023	0	0.60388	0.0045588	0.020532	0.406506	1018	5	0.60388
RUVBL1	10	0.011249	0.041771	0.713737	1185	2	0.68578	0.0045617	0.020543	0.406506	1019	6	0.68578
ACTR1A	10	0.9871	0.98722	1	19741	0	0.68409	0.0045671	0.020573	0.406506	1020	6	0.68409
EXOC4	10	0.82342	0.82726	1	16017	1	0.61718	0.0045751	0.02061	0.406506	1021	5	0.61718
TRAV5	8	0.99953	0.99952	1	20288	0	0.71108	0.0045803	0.018427	0.38512	1022	5	0.71108
CCDC176	10	0.1095	0.24411	1	4830	1	0.68335	0.0045859	0.020659	0.406506	1023	6	0.68335
C17orf70	10	0.094295	0.22307	1	4475	1	0.10065	0.0045871	0.020666	0.406506	1024	3	0.10065
ROCK2	10	0.99318	0.99326	1	19951	0	0.65624	0.0045951	0.020703	0.406506	1025	6	0.65624
MRPS12	10	0.98238	0.98246	1	19613	0	0.64101	0.0045969	0.020707	0.406506	1026	6	0.64101
TRAV10	10	0.11087	0.246	1	4867	1	0.34102	0.0046041	0.020738	0.406506	1027	4	0.34102
KRTAP1-3	10	0.9715	0.97146	1	19305	0	0.15618	0.0046042	0.020738	0.406506	1028	4	0.15618
RABL2B	10	0.78446	0.79841	1	15388	1	0.6168	0.0046054	0.020741	0.406506	1029	5	0.6168
EAPP	10	0.37744	0.53626	1	10185	1	0.65671	0.0046066	0.020744	0.406506	1030	6	0.65671
ZNF365	10	0.067595	0.17357	0.98102	3565	2	-0.022686	0.0046221	0.020814	0.407474	1031	4	-0.022686
ATP12A	10	0.89643	0.89633	1	17529	0	0.69125	0.0046311	0.020852	0.407842	1032	6	0.69125
NDUFS2	10	0.99462	0.9947	1	19998	0	0.34607	0.0046381	0.020878	0.407954	1033	4	0.34607
PDZD11	10	0.73986	0.77071	1	14834	1	0.59078	0.0046508	0.020927	0.40852	1034	5	0.59078
CLK4	10	0.87215	0.87207	1	17008	0	0.37051	0.0046571	0.020953	0.408631	1035	4	0.37051
ANKRD36C	10	0.84762	0.8482	1	16470	1	0.10745	0.0046651	0.020995	0.409054	1036	2	0.10745
RP11-618P17	6	0.98959	0.98959	1	19816	0	0.70552	0.004667	0.016285	0.355256	1037	4	0.70552
BAZ1A	10	0.98875	0.98882	1	19783	0	0.72286	0.004684	0.021067	0.410079	1038	6	0.72286
LATS2	10	0.99981	0.99983	1	20326	0	0.48604	0.0047116	0.021167	0.411631	1039	4	0.48604
USP16	9	0.72856	0.74848	1	14684	1	0.76997	0.0047379	0.019407	0.395087	1040	5	0.76997
LAGE3	10	0.55985	0.69027	1	13149	1	0.2874	0.0047403	0.021285	0.413519	1041	3	0.2874
CXXC4	10	0.89598	0.89587	1	17521	0	0.16839	0.0047494	0.021326	0.413936	1042	3	0.16839
WFDC11	10	0.69481	0.74687	1	14332	1	0.62858	0.0047743	0.021434	0.41533	1043	6	0.62858
FCRL6	10	0.92886	0.92858	1	18245	0	0.34756	0.0047805	0.021459	0.41533	1044	5	0.34756
MRPS23	10	0.091602	0.21935	1	4404	3	0.557	0.0048027	0.021552	0.416024	1045	5	0.557
TTC18	10	0.95869	0.95869	1	18952	0	0.0052787	0.0048068	0.021564	0.416024	1046	1	0.0052787
ISG20L2	10	0.063218	0.16447	0.970836	3417	2	0.20975	0.0048101	0.021581	0.416024	1047	5	0.20975
ZNF71	10	0.98583	0.98594	1	19712	0	0.65905	0.0048107	0.021583	0.416024	1048	6	0.65905
VBP1	10	0.93788	0.93766	1	18455	0	0.64234	0.0048142	0.021597	0.416024	1049	5	0.64234
MRPL20	10	0.55141	0.68434	1	13033	2	0.44692	0.004824	0.021638	0.416415	1050	5	0.44692
SUPT5H	10	0.094816	0.22382	1	4490	1	0.66616	0.0048495	0.021739	0.417456	1051	5	0.66616
ARHGAP5	10	0.99278	0.99284	1	19929	0	0.60824	0.0048535	0.021752	0.417456	1052	5	0.60824
LINC00999	10	0.00050941	0.0028674	0.244977	238	3	0.0025281	0.0048536	0.021753	0.417456	1053	2	0.0025281
GPRASP2	10	0.99602	0.99607	1	20044	0	0.68485	0.0048695	0.021798	0.417919	1054	5	0.68485
RP11-812E19	10	0.21353	0.3847	1	7364	3	0.32663	0.004883	0.021845	0.417988	1055	3	0.32663
IGKV2D-28	10	0.96411	0.96415	1	19100	0	0.64092	0.0048903	0.021862	0.417988	1056	5	0.64092
MGEA5	10	0.87841	0.87831	1	17143	0	0.6317	0.0048908	0.021863	0.417988	1057	5	0.6317
FAM72C	8	0.58849	0.64537	1	13383	1	0.46882	0.0048918	0.019561	0.397434	1058	4	0.46882
FCGR1A	10	0.57714	0.69643	1	13291	1	-0.094438	0.0049143	0.021939	0.418564	1059	3	-0.094438
RP11-17M16	10	0.39776	0.5526	1	10457	2	0.41713	0.0049179	0.021954	0.418564	1060	4	0.41713
BEX5	10	0.61163	0.70978	1	13565	1	0.67497	0.0049415	0.022037	0.419753	1061	5	0.67497
TCP1	10	0.003822	0.01724	0.54673	637	4	-0.079237	0.0049631	0.022106	0.420594	1062	3	-0.079237
SULT1A4	10	0.11912	0.2573	1	5085	1	0.30323	0.0049679	0.022122	0.420594	1063	3	0.30323
FTSJ3	10	0.17705	0.33598	1	6497	2	0.040991	0.0049959	0.02221	0.42187	1064	2	0.040991
LCE3D	10	0.062054	0.16202	0.969367	3373	1	-0.12666	0.0050055	0.022242	0.422076	1065	3	-0.12666
ZC3H4	10	0.86585	0.86581	1	16873	0	0.53263	0.0050388	0.022355	0.42369	1066	5	0.53263
TMPRSS7	10	0.33296	0.50116	1	9531	1	0.25245	0.0050431	0.022368	0.42369	1067	1	0.25245
OXR1	10	0.32222	0.49277	1	9355	2	-0.094958	0.0050487	0.02239	0.42371	1068	4	-0.094958
FAM177A1	10	0.99975	0.99978	1	20316	0	0.607	0.0050726	0.022473	0.424876	1069	5	0.607
FGF21	10	0.82479	0.82832	1	16044	1	0.34535	0.0050814	0.022502	0.425033	1070	4	0.34535
RPL34	10	0.12073	0.25952	1	5129	3	0.19645	0.0051037	0.022585	0.426223	1071	3	0.19645
CHERP	10	0.25772	0.44267	1	8425	2	0.19847	0.0051252	0.022653	0.426824	1072	4	0.19847
NOL6	10	0.18184	0.34242	1	6623	2	0.58369	0.0051324	0.022678	0.426824	1073	5	0.58369
CDK4	10	0.13133	0.27405	1	5401	2	0.3609	0.0051338	0.02268	0.426824	1074	4	0.3609
C1orf227	10	0.98578	0.98589	1	19710	0	0.60439	0.0051517	0.022738	0.427525	1075	5	0.60439
TAF1C	10	0.095856	0.2253	1	4523	2	0.22381	0.0051598	0.022763	0.427596	1076	4	0.22381
RASA4	7	0.95478	0.95474	1	18857	0	0.86725	0.0051621	0.019148	0.393278	1077	4	0.86725
RBMY1F	8	0.39818	0.53607	1	10465	2	0.03493	0.0051671	0.020578	0.406506	1078	2	0.03493
HAUS7	10	0.99996	0.99996	1	20360	0	0.71549	0.0051756	0.022821	0.428286	1079	5	0.71549
MAGEA6	10	0.80493	0.81294	1	15711	1	0.49467	0.0051895	0.022854	0.42852	1080	5	0.49467
HORMAD1	10	0.90105	0.9009	1	17632	0	0.51337	0.0052024	0.0229	0.42899	1081	5	0.51337
C7orf73	2	0.99479	0.99469	1	20004	0	1.2517	0.0052142	0.010001	0.2684	1082	2	1.2517
CPQ	10	0.87725	0.87716	1	17108	0	0.47167	0.0052158	0.022949	0.429412	1083	5	0.47167
SLC4A9	10	0.76866	0.78794	1	15165	1	0.0038013	0.0052288	0.022991	0.429412	1084	4	0.0038013
RAB31	10	0.0025861	0.012106	0.47944	509	6	-0.66852	0.0052321	0.023003	0.429412	1085	1	-0.66852
PPIA	10	0.49163	0.63142	1	12039	1	0.34924	0.0052331	0.023007	0.429412	1086	4	0.34924
PRRG3	10	0.99957	0.9996	1	20293	0	0.66473	0.0052564	0.023081	0.430404	1087	5	0.66473
EIF1	10	0.015248	0.054374	0.766879	1433	1	0.48303	0.0052747	0.023142	0.430734	1088	5	0.48303
MAP4K2	10	0.1389	0.28435	1	5578	2	0.10556	0.0052793	0.023154	0.430734	1089	2	0.10556
TMEM179B	10	0.58818	0.70059	1	13379	1	0.6727	0.0052826	0.023162	0.430734	1090	5	0.6727
NEK2	10	0.99294	0.99301	1	19936	0	0.55994	0.0053119	0.023255	0.432071	1091	5	0.55994
IGHV3OR16-13	9	0.59939	0.67749	1	13479	1	0.75317	0.0053294	0.021446	0.41533	1092	5	0.75317
SNX33	10	0.86855	0.86852	1	16929	0	0.44731	0.0053341	0.023323	0.432546	1093	4	0.44731
RAD50	10	0.15804	0.31035	1	6034	1	0.64292	0.0053347	0.023323	0.432546	1094	5	0.64292
OR2G3	10	0.2371	0.4157	1	7907	2	0.19384	0.0053598	0.023398	0.433537	1095	4	0.19384
NPIPB15	10	0.77955	0.79511	1	15315	1	0.31829	0.0053738	0.023439	0.433916	1096	4	0.31829
SF3A3	10	0.0021574	0.010231	0.447983	462	2	0.16142	0.0054317	0.023622	0.436895	1097	4	0.16142
IGLJ2	10	0.10736	0.24121	1	4780	2	-0.019381	0.0054682	0.023756	0.438251	1098	3	-0.019381
FASTKD5	10	0.33168	0.50016	1	9506	2	0.7017	0.0054694	0.023759	0.438251	1099	5	0.7017
GMFG	10	0.76518	0.78572	1	15119	1	-0.062943	0.0055	0.023868	0.439719	1100	4	-0.062943
RP11-287D1	10	0.93533	0.93508	1	18387	0	0.64151	0.0055052	0.023882	0.439719	1101	5	0.64151
FLOT1	10	0.75403	0.77892	1	14998	1	0.20379	0.0055544	0.02405	0.442409	1102	4	0.20379
PHF21A	10	0.9148	0.91448	1	17932	0	0.53262	0.005565	0.024079	0.442546	1103	5	0.53262
TM7SF3	10	0.90396	0.90381	1	17702	0	0.075743	0.0056002	0.02419	0.444196	1104	4	0.075743
AC099344	2	0.99438	0.99429	1	19988	0	1.7342	0.0056236	0.010767	0.279703	1105	2	1.7342
KIAA1715	10	0.88186	0.88178	1	17219	0	0.43012	0.0056494	0.024345	0.44634	1106	5	0.43012
RTN4IP1	10	0.94172	0.94158	1	18539	0	0.70931	0.0056503	0.024351	0.44634	1107	5	0.70931
TSKS	10	0.91146	0.91116	1	17864	0	0.63844	0.0056655	0.024397	0.446569	1108	5	0.63844
CRY1	10	0.71007	0.75455	1	14474	1	0.68017	0.005669	0.024407	0.446569	1109	5	0.68017
AC135983	10	0.76945	0.78842	1	15175	1	0.62857	0.0056755	0.024432	0.44663	1110	5	0.62857
ARHGEF9	10	0.40226	0.55624	1	10532	1	0.23054	0.0056864	0.024468	0.446699	1111	4	0.23054
ARCN1	10	0.38917	0.54566	1	10339	2	0.56852	0.0056906	0.02448	0.446699	1112	5	0.56852
SEPSECS	10	0.10924	0.24376	1	4824	3	-0.22138	0.005707	0.024542	0.447432	1113	3	-0.22138
KIAA1731	10	0.95852	0.95853	1	18946	0	0.58146	0.0057206	0.024586	0.447828	1114	5	0.58146
FAM64A	10	0.0072614	0.028778	0.650021	894	1	0.67708	0.0057311	0.024622	0.448082	1115	5	0.67708
CDC45	10	6.3204e-05	0.00037894	0.070342	110	3	-0.20955	0.005761	0.02472	0.449064	1116	3	-0.20955
C9orf114	10	0.14573	0.29365	1	5749	3	0.21242	0.0057933	0.024825	0.449859	1117	5	0.21242
PNRC2	10	0.93564	0.93541	1	18393	0	0.44877	0.0057995	0.02484	0.449859	1118	5	0.44877
RRN3	10	0.96815	0.96814	1	19207	0	0.32904	0.0058023	0.024847	0.449859	1119	3	0.32904
NDUFS5	10	0.85123	0.85162	1	16543	1	0.13094	0.0058043	0.024851	0.449859	1120	3	0.13094
ERCC2	10	0.079249	0.19754	0.990001	4020	1	0.50401	0.0058172	0.024885	0.450065	1121	5	0.50401
AC139426	10	0.36466	0.52609	1	9980	2	0.31147	0.0058367	0.024948	0.450806	1122	4	0.31147
POLR3A	10	0.039549	0.11356	0.902899	2541	3	0.29435	0.005846	0.024981	0.451012	1123	4	0.29435
C14orf164	10	0.71156	0.75533	1	14491	1	0.60019	0.0058853	0.025125	0.453202	1124	5	0.60019
LIME1	10	0.92108	0.92077	1	18063	0	0.59606	0.0058978	0.025173	0.453267	1125	4	0.59606
IL1F10	10	0.51687	0.65331	1	12463	1	-0.40624	0.0059404	0.025314	0.455406	1126	1	-0.40624
CDCA8	10	0.0030113	0.013987	0.495709	570	3	0.4477	0.0059669	0.025399	0.455763	1127	5	0.4477
SEMA4F	10	0.88789	0.88783	1	17362	0	0.32323	0.0059673	0.025401	0.455763	1128	4	0.32323
CCBL1	10	0.96073	0.96077	1	19008	0	-0.0034339	0.0059766	0.025425	0.45578	1129	2	-0.0034339
NFX1	10	0.077213	0.19339	0.986925	3940	2	0.10627	0.0059858	0.025455	0.45578	1130	3	0.10627
RPS10	10	0.0014762	0.0072372	0.395392	367	3	0.63004	0.0059897	0.025469	0.45578	1131	5	0.63004
ZNF446	10	0.94781	0.94773	1	18691	0	0.60593	0.0060084	0.025521	0.455943	1132	5	0.60593
HDAC6	10	0.99892	0.99894	1	20232	0	0.64851	0.006013	0.025535	0.455943	1133	5	0.64851
EIF6	10	0.12841	0.27004	1	5330	3	-0.057188	0.0060163	0.025545	0.455943	1134	4	-0.057188
AL365202	8	0.41798	0.55623	1	10774	1	0.38112	0.0060581	0.023754	0.438251	1135	4	0.38112
PINX1	10	0.34562	0.51106	1	9709	2	0.52622	0.0060702	0.025731	0.458874	1136	5	0.52622
TCF3	10	0.67529	0.73737	1	14127	1	0.59119	0.0060976	0.025825	0.460025	1137	5	0.59119
PARD3	10	0.99295	0.99302	1	19938	0	0.43561	0.0061023	0.025841	0.460025	1138	5	0.43561
RP11-385D13	5	0.28896	0.37044	1	8883	1	0.066821	0.0061193	0.020312	0.405027	1139	2	0.066821
CEP55	10	0.020063	0.069248	0.808224	1719	4	-0.027286	0.0061292	0.025945	0.46127	1140	2	-0.027286
CIAPIN1	10	0.82003	0.8245	1	15956	1	0.46559	0.0061392	0.025974	0.46127	1141	5	0.46559
NCL	10	0.39975	0.55421	1	10490	1	0.45155	0.0061411	0.025979	0.46127	1142	5	0.45155
OR51F1	10	0.29478	0.47156	1	8974	1	0.027717	0.0061767	0.026098	0.462575	1143	3	0.027717
MRPL15	10	0.93743	0.93719	1	18440	0	0.64523	0.0062086	0.026205	0.463686	1144	5	0.64523
RPAP3	10	0.90429	0.90413	1	17716	0	0.25637	0.0062095	0.026206	0.463686	1145	3	0.25637
CD97	10	0.080042	0.19919	0.990783	4050	1	-0.067687	0.0062236	0.026248	0.464031	1146	2	-0.067687
ABHD11	10	0.99834	0.99838	1	20180	0	0.68673	0.0062395	0.0263	0.464546	1147	5	0.68673
NDUFS1	10	0.93416	0.93391	1	18359	0	0.15191	0.0062519	0.026341	0.464867	1148	3	0.15191
RP11-171N4	10	0.97007	0.97002	1	19262	0	0.39133	0.0062764	0.026406	0.465624	1149	4	0.39133
CEP85	10	0.9484	0.94833	1	18704	0	0.51942	0.0063763	0.026748	0.470199	1150	4	0.51942
POLR1D	10	0.77198	0.79008	1	15207	1	-0.022581	0.0063893	0.026789	0.470199	1151	2	-0.022581
SON	10	0.51741	0.65379	1	12474	1	0.4128	0.0063908	0.026793	0.470199	1152	4	0.4128
FARSB	10	0.21024	0.38029	1	7289	2	0.47711	0.0063948	0.026804	0.470199	1153	4	0.47711
CDC123	9	0.016312	0.054887	0.769737	1494	2	-0.17188	0.0064102	0.025165	0.453267	1154	1	-0.17188
BBC3	10	0.99231	0.99237	1	19911	0	0.63145	0.006425	0.026901	0.471487	1155	5	0.63145
SF3B5	10	0.076695	0.19233	0.986503	3925	2	0.61404	0.0064705	0.027039	0.473097	1156	5	0.61404
TRAV17	9	0.72271	0.74463	1	14609	1	0.63768	0.0064808	0.025392	0.455763	1157	5	0.63768
CYR61	10	0.9254	0.92513	1	18167	0	0.24051	0.0064897	0.02711	0.473938	1158	2	0.24051
PEX13	10	0.90042	0.90028	1	17618	0	0.51091	0.006516	0.027192	0.474972	1159	4	0.51091
FAM136A	10	0.99156	0.99164	1	19885	0	0.42715	0.0065539	0.027317	0.476334	1160	3	0.42715
FRY	10	0.87371	0.87367	1	17038	0	0.58806	0.0065884	0.027431	0.477814	1161	5	0.58806
GDPD2	10	0.94672	0.94664	1	18671	0	0.65228	0.0065924	0.027449	0.477814	1162	5	0.65228
AGAP6	10	0.10104	0.23246	1	4634	3	0.4555	0.0066195	0.027533	0.478468	1163	5	0.4555
NOP2	10	0.075158	0.18914	0.986347	3865	3	0.12409	0.0066233	0.027545	0.478468	1164	4	0.12409
ACIN1	10	0.28347	0.46286	1	8798	2	-0.26422	0.0066266	0.027557	0.478468	1165	4	-0.26422
CLN6	8	0.71952	0.72982	1	14576	1	0.33966	0.0066931	0.026028	0.461738	1166	4	0.33966
ATP5A1	10	4.0895e-06	2.3517e-05	0.010671	45	5	-0.95326	0.0066955	0.027768	0.480903	1167	2	-0.95326
OR1J2	10	0.94135	0.94121	1	18532	0	0.54881	0.0067234	0.027845	0.48183	1168	5	0.54881
TCF12	10	0.97902	0.97911	1	19519	0	0.50649	0.0067717	0.028003	0.483745	1169	4	0.50649
RPS27	9	0.98672	0.9868	1	19738	0	0.72255	0.0068067	0.026508	0.467008	1170	5	0.72255
NDUFA4	8	0.98775	0.98775	1	19758	0	0.69521	0.006891	0.026729	0.470199	1171	5	0.69521
IFNA21	10	0.74813	0.77546	1	14930	1	0.48127	0.0069214	0.028507	0.491625	1172	5	0.48127
CFHR1	10	0.037166	0.10833	0.895354	2439	2	0.33212	0.0069332	0.028549	0.491639	1173	4	0.33212
EFCAB8	10	0.1572	0.30921	1	6013	2	0.26278	0.0069353	0.028556	0.491639	1174	4	0.26278
RPL36A-HNRNPH2	9	0.93291	0.93297	1	18330	0	0.43272	0.0069537	0.026987	0.472594	1175	4	0.43272
CTC-241N9	9	0.72596	0.74675	1	14648	1	0.26905	0.0070206	0.02723	0.475218	1176	3	0.26905
MRPL34	10	0.92649	0.9262	1	18191	0	0.36978	0.0070403	0.028901	0.496328	1177	5	0.36978
AC013449	10	0.094599	0.22349	1	4486	1	0.38986	0.0070728	0.029007	0.497656	1178	3	0.38986
NELFB	10	0.47303	0.61546	1	11689	2	0.6503	0.0070792	0.029027	0.497656	1179	5	0.6503
RIF1	10	0.40993	0.56255	1	10655	2	0.56801	0.0070971	0.029086	0.498252	1180	5	0.56801
THAP6	10	0.94676	0.94668	1	18673	0	0.30436	0.0071116	0.029129	0.498503	1181	4	0.30436
VPRBP	10	0.0083876	0.032484	0.676129	976	2	0.6454	0.0071193	0.02915	0.498503	1182	5	0.6454
GFM1	10	0.9164	0.91614	1	17962	0	0.6516	0.0071324	0.029192	0.498807	1183	5	0.6516
SRGAP2	9	0.78844	0.79238	1	15451	1	0.70757	0.0071541	0.027685	0.479883	1184	5	0.70757
UTP15	10	0.11081	0.24591	1	4866	2	0.011659	0.0071571	0.029277	0.49983	1185	4	0.011659
PSG11	10	0.28061	0.4607	1	8756	1	0.46565	0.0072246	0.029493	0.50269	1186	5	0.46565
RP11-295P9	8	0.93763	0.93774	1	18448	0	0.53363	0.0072324	0.027936	0.482998	1187	4	0.53363
GPR148	10	0.99321	0.99329	1	19952	0	0.58574	0.0072376	0.029536	0.502777	1188	4	0.58574
CMTR1	10	0.074905	0.18864	0.985789	3857	2	0.52176	0.0072549	0.029596	0.502777	1189	5	0.52176
C9orf53	10	0.94235	0.94222	1	18562	0	0.61435	0.0072579	0.029604	0.502777	1190	5	0.61435
NKX2-8	10	0.51948	0.65561	1	12501	2	0.089855	0.0072614	0.029617	0.502777	1191	3	0.089855
MPP1	10	0.424	0.57421	1	10873	1	0.47572	0.0072751	0.029668	0.502777	1192	5	0.47572
SOCS4	10	0.98975	0.98982	1	19821	0	0.65901	0.0072761	0.029671	0.502777	1193	5	0.65901
IGKV3-20	10	0.19388	0.35852	1	6893	1	0.3386	0.0073331	0.029862	0.505184	1194	5	0.3386
PSMG1	10	0.95559	0.9556	1	18871	0	0.62004	0.0073444	0.02991	0.505307	1195	5	0.62004
OR1J4	10	0.99779	0.99782	1	20136	0	0.41097	0.0073559	0.029955	0.505412	1196	4	0.41097
TEFM	10	0.77265	0.79051	1	15220	1	0.59169	0.0073622	0.029975	0.505412	1197	5	0.59169
TUFM	10	0.22129	0.39487	1	7533	3	0.29543	0.0073992	0.030092	0.506964	1198	3	0.29543
PSD2	10	0.95102	0.951	1	18757	0	0.088547	0.0074153	0.030131	0.506998	1199	3	0.088547
C1orf131	10	0.84223	0.84335	1	16361	1	0.69799	0.0074289	0.030177	0.506998	1200	5	0.69799
POLR2G	10	0.54637	0.67971	1	12951	2	0.16677	0.007429	0.030177	0.506998	1201	3	0.16677
STOML3	10	0.079469	0.19801	0.990357	4027	2	0.61744	0.0074355	0.030193	0.506998	1202	5	0.61744
RNASE6	10	0.68985	0.74444	1	14273	1	0.55226	0.0074427	0.03022	0.507036	1203	5	0.55226
GZMB	10	0.13649	0.28104	1	5512	1	0.40242	0.00745	0.030245	0.507036	1204	4	0.40242
POLG2	10	0.5341	0.6686	1	12743	2	0.31384	0.0074721	0.030307	0.507659	1205	4	0.31384
RPUSD2	10	0.34925	0.51391	1	9752	1	0.62045	0.0074986	0.030395	0.508712	1206	5	0.62045
KRTAP4-2	10	0.51953	0.65565	1	12503	1	0.33816	0.0075149	0.030455	0.509301	1207	4	0.33816
TMEM249	10	0.65977	0.73028	1	13971	1	0.428	0.0075298	0.030502	0.50967	1208	5	0.428
NSMCE4A	10	0.89907	0.89892	1	17586	0	0.48267	0.0075443	0.030546	0.509998	1209	4	0.48267
RP11-529K1	3	0.17754	0.21191	0.999169	6510	1	0.30284	0.0075627	0.019856	0.399046	1210	1	0.30284
IGKV1-16	2	0.99242	0.99232	1	19914	0	1.2968	0.0075844	0.014432	0.335795	1211	2	1.2968
YTHDC1	10	0.080878	0.20091	0.994273	4071	1	-0.068414	0.0075914	0.030695	0.510887	1212	4	-0.068414
NARS	10	0.000102	0.00059278	0.092397	131	3	-0.42163	0.0076057	0.030741	0.510887	1213	4	-0.42163
ZNF283	10	0.31358	0.48602	1	9229	1	0.54846	0.0076095	0.030751	0.510887	1214	5	0.54846
CDC5L	10	0.013781	0.049864	0.748761	1347	2	0.33138	0.0076099	0.030751	0.510887	1215	5	0.33138
NUDCD2	10	0.97195	0.97192	1	19315	0	0.63121	0.0076329	0.030829	0.511041	1216	5	0.63121
KIAA1239	10	0.10152	0.23314	1	4651	2	0.31335	0.0076416	0.030852	0.511041	1217	3	0.31335
PSMD10	10	0.99815	0.99817	1	20164	0	0.67547	0.007644	0.030859	0.511041	1218	5	0.67547
INTS12	10	0.23337	0.41075	1	7824	2	0.12192	0.0076517	0.030888	0.511109	1219	4	0.12192
FAM91A1	10	0.83158	0.83391	1	16159	1	0.58305	0.0076626	0.03092	0.511216	1220	5	0.58305
DACH2	10	0.98828	0.98838	1	19770	0	0.55262	0.0076813	0.03098	0.511574	1221	5	0.55262
ZNF711	10	0.92038	0.92006	1	18045	0	0.53852	0.0076854	0.030992	0.511574	1222	5	0.53852
NAPA	10	0.15033	0.29999	1	5866	2	0.0051938	0.0076977	0.031027	0.511752	1223	3	0.0051938
UNC50	10	0.013344	0.048468	0.73911	1323	2	0.066972	0.0077164	0.031086	0.511965	1224	4	0.066972
HTR1E	10	0.097805	0.22797	1	4568	2	0.19801	0.0077178	0.03109	0.511965	1225	4	0.19801
GOLGA1	9	0.14436	0.28414	1	5726	2	0.70205	0.007725	0.02966	0.502777	1226	5	0.70205
PNPT1	10	0.17962	0.33941	1	6564	1	-0.10376	0.007754	0.031222	0.513709	1227	4	-0.10376
IGKV1-33	10	0.78255	0.79711	1	15351	1	0.66159	0.0077685	0.031264	0.513709	1228	5	0.66159
AL050303	10	0.28467	0.4638	1	8818	2	0.55831	0.0077787	0.031295	0.513709	1229	5	0.55831
IYD	10	0.50525	0.64321	1	12263	1	0.18977	0.0077799	0.031297	0.513709	1230	3	0.18977
PFN1	10	0.68166	0.74048	1	14185	1	0.56943	0.0077956	0.031354	0.514235	1231	5	0.56943
BCL11A	10	0.091643	0.21941	1	4405	1	0.62386	0.0078069	0.031397	0.514518	1232	5	0.62386
SFXN4	10	0.96054	0.96058	1	19004	0	0.48447	0.00782	0.031442	0.514848	1233	4	0.48447
BTBD7	10	0.073129	0.18496	0.984806	3779	4	-0.58936	0.0078366	0.031496	0.515316	1234	4	-0.58936
WDR44	10	0.85122	0.85161	1	16542	1	0.5819	0.007848	0.031535	0.515545	1235	5	0.5819
FKSG48	10	0.73206	0.76632	1	14732	1	0.18065	0.0078742	0.031617	0.516208	1236	3	0.18065
GMPS	10	0.038129	0.11051	0.898901	2475	1	0.33914	0.007903	0.031716	0.516208	1237	4	0.33914
RNF224	10	0.53364	0.66819	1	12735	1	0.54734	0.0079036	0.031718	0.516208	1238	5	0.54734
H2AFX	10	0.019686	0.068132	0.808224	1698	1	0.55814	0.0079105	0.03174	0.516208	1239	5	0.55814
BEX1	10	0.99337	0.99345	1	19959	0	0.49334	0.0079128	0.031747	0.516208	1240	5	0.49334
TTC37	10	0.8972	0.89705	1	17536	0	0.51475	0.0079244	0.031789	0.516208	1241	4	0.51475
WDR89	10	0.76439	0.78523	1	15113	1	0.29251	0.007929	0.031801	0.516208	1242	3	0.29251
RTN4RL1	10	0.95983	0.95983	1	18982	0	0.35834	0.0079316	0.031808	0.516208	1243	3	0.35834
FNDC7	10	0.53981	0.67381	1	12844	2	0.19534	0.0079382	0.031828	0.516208	1244	4	0.19534
FUBP1	10	0.34293	0.50897	1	9674	2	0.22783	0.0079507	0.031872	0.516506	1245	3	0.22783
PAXBP1	10	0.90714	0.90693	1	17780	0	0.53386	0.0079961	0.032007	0.51762	1246	4	0.53386
GLRX3	10	0.1539	0.3048	1	5935	2	0.21462	0.0080081	0.032042	0.51762	1247	4	0.21462
POTEM	10	0.82818	0.83106	1	16100	1	0.48254	0.008024	0.032091	0.517796	1248	3	0.48254
INO80B	10	0.19883	0.36512	1	7028	3	0.22133	0.0080273	0.032104	0.517796	1249	5	0.22133
MOGS	9	0.52986	0.64713	1	12675	1	0.70574	0.008031	0.030673	0.510887	1250	5	0.70574
SSH2	10	0.02483	0.080677	0.839196	1937	2	0.21011	0.0080399	0.032141	0.517805	1251	3	0.21011
THOC7	10	0.4898	0.62983	1	11993	1	0.69256	0.0080474	0.032167	0.517805	1252	5	0.69256
OR8D4	10	0.038266	0.1108	0.89905	2486	2	0.098853	0.0080514	0.032181	0.517805	1253	3	0.098853
PUS3	10	0.037991	0.11021	0.898901	2470	3	0.13981	0.0081051	0.032335	0.519222	1254	4	0.13981
ABCF2	10	0.94448	0.94436	1	18618	0	0.42842	0.0081077	0.032345	0.519222	1255	5	0.42842
INTS5	10	0.095413	0.22468	1	4511	2	0.2139	0.0081462	0.03248	0.520326	1256	3	0.2139
LMO4	10	0.59484	0.70313	1	13437	1	0.10928	0.0081568	0.032515	0.520326	1257	2	0.10928
XIRP2	10	0.46181	0.60586	1	11488	2	-0.10462	0.0081569	0.032516	0.520326	1258	2	-0.10462
PPP1R15B	10	0.80715	0.81457	1	15746	1	0.0032114	0.0081843	0.032612	0.520669	1259	4	0.0032114
URM1	10	0.56205	0.69103	1	13167	1	0.31287	0.0081848	0.032614	0.520669	1260	5	0.31287
TUBA8	10	0.18729	0.3497	1	6748	2	0.27086	0.0081965	0.032647	0.520796	1261	3	0.27086
NOTUM	10	0.11556	0.25237	1	4988	2	0.048181	0.0082233	0.032717	0.52151	1262	3	0.048181
SRPRB	10	0.059757	0.15717	0.962065	3293	3	-0.34915	0.0082381	0.032765	0.52186	1263	4	-0.34915
MRPS24	10	0.99391	0.99398	1	19976	0	0.58921	0.0082447	0.032792	0.52188	1264	5	0.58921
PSMD2	10	0.29722	0.47344	1	9013	2	0.57679	0.0082511	0.032817	0.52188	1265	5	0.57679
SNRNP48	10	0.46041	0.6047	1	11462	2	0.48305	0.0082825	0.032913	0.522565	1266	5	0.48305
PSME4	10	0.52867	0.66381	1	12653	2	-0.11009	0.0082853	0.032923	0.522565	1267	4	-0.11009
PASD1	10	0.017563	0.061544	0.797727	1558	2	0.521	0.0082943	0.032952	0.522565	1268	5	0.521
RPS7	10	0.40021	0.5546	1	10500	2	0.16942	0.0082982	0.032963	0.522565	1269	3	0.16942
METTL7A	10	0.097329	0.22734	1	4556	1	0.11493	0.0083453	0.033125	0.524235	1270	2	0.11493
CCDC120	10	0.99918	0.9992	1	20249	0	0.66255	0.0083774	0.033227	0.525099	1271	5	0.66255
THAP10	10	0.31865	0.48998	1	9308	2	0.23508	0.0083931	0.03328	0.525099	1272	3	0.23508
RBM48	10	0.0028232	0.013152	0.486503	547	4	-0.27975	0.0083934	0.033281	0.525099	1273	4	-0.27975
NCBP1	10	0.82886	0.83163	1	16110	1	0.58124	0.0084144	0.033355	0.525099	1274	5	0.58124
USP9X	10	0.97086	0.97084	1	19281	0	0.67126	0.0084372	0.033424	0.525099	1275	5	0.67126
OR2T7	10	0.64862	0.72527	1	13850	1	0.57314	0.0084395	0.03343	0.525099	1276	5	0.57314
RSPH6A	10	0.53475	0.66921	1	12753	2	0.38619	0.0084468	0.033455	0.525099	1277	5	0.38619
MRPS27	10	0.027397	0.086507	0.851678	2045	4	-0.31129	0.0084472	0.033456	0.525099	1278	2	-0.31129
PAF1	10	0.83714	0.83884	1	16253	1	0.21178	0.0084477	0.033457	0.525099	1279	4	0.21178
SLC2A1	10	0.92692	0.92663	1	18203	0	0.18564	0.0084634	0.033506	0.525243	1280	4	0.18564
NR2C1	10	0.0025363	0.011897	0.476807	502	2	0.51068	0.0084684	0.033517	0.525243	1281	5	0.51068
PTPRD	10	0.40723	0.56033	1	10605	1	-0.031374	0.0085395	0.033754	0.528148	1282	2	-0.031374
PARD3B	10	0.045209	0.12593	0.917005	2771	1	0.0022502	0.0085504	0.033793	0.528342	1283	2	0.0022502
RP11-152F13	8	0.50176	0.60176	1	12205	1	-0.12651	0.0085676	0.032413	0.519911	1284	1	-0.12651
CA9	10	0.26555	0.44928	1	8545	2	0.68961	0.0085722	0.033863	0.529036	1285	5	0.68961
CENPN	10	0.10812	0.24224	1	4797	3	-0.30943	0.0085863	0.033912	0.529396	1286	3	-0.30943
PPP6R3	10	0.1167	0.25397	1	5019	1	0.62365	0.0086061	0.033975	0.529933	1287	5	0.62365
SYNJ1	10	0.95082	0.95081	1	18755	0	-0.14239	0.0086214	0.03403	0.529933	1288	2	-0.14239
ATP6V1A	10	5.4006e-05	0.00031979	0.062442	104	4	-0.25091	0.0086264	0.034043	0.529933	1289	3	-0.25091
RBM14-RBM4	10	0.13915	0.28469	1	5587	1	0.4217	0.0086283	0.03405	0.529933	1290	4	0.4217
ODC1	10	0.14626	0.29439	1	5762	2	0.13771	0.0086515	0.034121	0.530227	1291	3	0.13771
TGFB1I1	10	0.98495	0.98505	1	19690	0	0.081305	0.0086515	0.034121	0.530227	1292	3	0.081305
POM121L7	7	0.077359	0.16868	0.976831	3949	3	-0.52234	0.0086962	0.029423	0.501919	1293	3	-0.52234
TRIM24	10	0.026413	0.084305	0.8451	2008	4	-0.48114	0.0087221	0.034345	0.533294	1294	2	-0.48114
PRPF39	10	0.98229	0.98239	1	19611	0	0.63949	0.0087455	0.034424	0.533365	1295	5	0.63949
RALGAPA2	10	0.90437	0.90422	1	17719	0	0.62999	0.0087468	0.034428	0.533365	1296	5	0.62999
WDR92	9	0.33231	0.48161	1	9524	2	0.37103	0.0087615	0.033145	0.524235	1297	4	0.37103
RDH11	10	0.52997	0.66496	1	12676	1	0.63691	0.0087862	0.034564	0.535066	1298	5	0.63691
TMPRSS11A	10	0.59541	0.70335	1	13444	1	0.099896	0.0088478	0.034753	0.537191	1299	4	0.099896
POF1B	10	0.99984	0.99986	1	20331	0	0.63707	0.0089015	0.034925	0.538706	1300	5	0.63707
RPL3	10	0.32669	0.49628	1	9414	2	-0.007149	0.0089104	0.034954	0.538706	1301	2	-0.007149
SLC6A5	10	0.98528	0.98538	1	19696	0	0.60393	0.008924	0.034994	0.538706	1302	5	0.60393
ZNF280C	10	0.88917	0.88908	1	17387	0	0.65704	0.0089327	0.035025	0.538706	1303	5	0.65704
METTL16	10	0.032097	0.096917	0.868578	2243	3	-0.30973	0.0089373	0.035036	0.538706	1304	4	-0.30973
APBA3	10	0.63628	0.71996	1	13752	1	0.30833	0.0089871	0.035195	0.540744	1305	3	0.30833
FAM154A	10	0.4558	0.60081	1	11381	2	0.11212	0.0090046	0.035255	0.54101	1306	2	0.11212
LARP1	10	0.45211	0.59774	1	11322	2	0.6761	0.0090079	0.035265	0.54101	1307	5	0.6761
IP6K2	10	0.20902	0.37869	1	7260	2	0.198	0.0090224	0.035306	0.541156	1308	4	0.198
RGPD5	8	0.091404	0.19761	0.990001	4398	2	0.54674	0.0090228	0.033581	0.525842	1309	4	0.54674
CAPN11	10	0.063575	0.16521	0.972165	3427	4	0.20821	0.0090291	0.035328	0.541156	1310	4	0.20821
LAMTOR2	10	0.85173	0.8521	1	16552	1	0.45821	0.0090475	0.035387	0.541656	1311	4	0.45821
C15orf41	10	0.02705	0.085708	0.849546	2029	4	0.13507	0.0090711	0.035471	0.542528	1312	4	0.13507
WDR46	10	0.020571	0.070804	0.810508	1763	1	0.33833	0.009081	0.035497	0.542528	1313	4	0.33833
SAP30BP	10	0.031993	0.096679	0.867829	2238	3	0.6066	0.0090987	0.035546	0.54287	1314	5	0.6066
TRAV18	10	0.28467	0.4638	1	8815	2	0.27182	0.0091372	0.035663	0.544255	1315	3	0.27182
RPS12	10	0.019078	0.066267	0.805496	1656	4	0.66487	0.009171	0.035764	0.544972	1316	5	0.66487
IGKV3D-20	7	0.43003	0.53014	1	10963	1	0.78515	0.009176	0.030775	0.510887	1317	4	0.78515
NR2C2AP	10	0.82786	0.83079	1	16095	1	0.19871	0.0091909	0.035826	0.545511	1318	4	0.19871
NRF1	9	0.15092	0.29383	1	5878	2	0.52174	0.0091926	0.034612	0.535415	1319	4	0.52174
CMPK1	10	0.0069431	0.02772	0.646011	868	3	0.35611	0.0092054	0.035875	0.545849	1320	5	0.35611
TTI1	10	0.99736	0.9974	1	20111	0	0.46879	0.0092351	0.035978	0.546746	1321	5	0.46879
SF3A2	10	0.00211	0.010027	0.445082	458	3	0.0056277	0.0092838	0.03615	0.548211	1322	3	0.0056277
CASP10	10	0.42215	0.57268	1	10835	2	-0.080331	0.009287	0.036163	0.548211	1323	2	-0.080331
NSUN7	10	0.85271	0.85303	1	16583	1	0.61463	0.0092874	0.036164	0.548211	1324	5	0.61463
PIGW	10	0.50397	0.64209	1	12242	1	0.37555	0.0093028	0.03621	0.548502	1325	5	0.37555
RCC1	10	0.30963	0.48298	1	9186	2	0.13222	0.0093178	0.036264	0.548903	1326	4	0.13222
TFAM	10	0.031371	0.095338	0.866571	2208	3	0.31397	0.0093802	0.036462	0.551366	1327	5	0.31397
RPS6KB2	10	0.18567	0.34757	1	6717	2	0.57917	0.0093867	0.036481	0.551366	1328	5	0.57917
GVQW1	10	0.3317	0.50018	1	9508	2	-0.02703	0.0094201	0.036603	0.552403	1329	3	-0.02703
DHX9	10	0.020478	0.070544	0.809716	1757	2	-0.022523	0.0094282	0.036636	0.552457	1330	2	-0.022523
NPIPA7	10	0.73313	0.76694	1	14749	1	0.49956	0.009436	0.036661	0.552457	1331	4	0.49956
PPP2CA	8	0.98359	0.98365	1	19642	0	0.56641	0.0094671	0.034784	0.537264	1332	4	0.56641
VTI1B	10	0.89489	0.89475	1	17498	0	0.64062	0.0094673	0.036765	0.553619	1333	5	0.64062
EMC2	10	0.95962	0.95963	1	18973	0	0.37389	0.0094917	0.036839	0.554167	1334	3	0.37389
CTU1	10	0.019344	0.067097	0.806712	1677	3	0.63516	0.0094971	0.036856	0.554167	1335	5	0.63516
PGAM4	10	0.10801	0.2421	1	4795	1	0.60653	0.0095317	0.036965	0.555406	1336	5	0.60653
AC002398	10	0.017758	0.062145	0.799883	1568	4	-0.11432	0.009577	0.037122	0.557342	1337	3	-0.11432
SREK1IP1	7	0.99289	0.99281	1	19934	0	0.30393	0.0095811	0.031963	0.517572	1338	3	0.30393
MNAT1	10	0.21798	0.39059	1	7465	1	0.32124	0.0096262	0.037275	0.5586	1339	3	0.32124
PCDH19	10	0.43596	0.58411	1	11054	1	0.63934	0.0096306	0.037287	0.5586	1340	5	0.63934
COL14A1	10	0.95981	0.95981	1	18981	0	0.33975	0.0096424	0.037328	0.558793	1341	5	0.33975
LMOD1	10	0.2438	0.42442	1	8076	2	0.46161	0.0096512	0.03736	0.558862	1342	5	0.46161
CHCHD1	10	0.19259	0.3568	1	6868	1	0.55321	0.0096722	0.037434	0.559562	1343	5	0.55321
SPINK8	10	0.29518	0.47188	1	8977	2	0.52191	0.0096933	0.037498	0.560116	1344	5	0.52191
FAM133A	10	0.99801	0.99804	1	20156	0	0.3618	0.0097127	0.037553	0.560158	1345	4	0.3618
PIP5K1A	10	0.99723	0.99728	1	20105	0	0.51168	0.0097132	0.037556	0.560158	1346	5	0.51168
AC090673	5	0.25918	0.35284	1	8451	1	0.42982	0.0097304	0.028649	0.492812	1347	2	0.42982
AC007204	10	0.90008	0.89991	1	17612	0	0.52715	0.0097344	0.037615	0.560631	1348	5	0.52715
YIPF6	10	0.82016	0.82463	1	15957	1	0.67768	0.0097611	0.037705	0.561329	1349	5	0.67768
MED28	10	0.92438	0.92413	1	18139	0	0.22358	0.0097656	0.037717	0.561329	1350	4	0.22358
PPP1CC	10	0.7636	0.78474	1	15105	1	0.64784	0.0097931	0.037799	0.561737	1351	5	0.64784
RP11-603J24	7	0.0027192	0.011175	0.466872	528	2	-0.50021	0.0098003	0.03259	0.520669	1352	3	-0.50021
TBCCD1	10	0.33791	0.50498	1	9598	2	0.60436	0.0098248	0.037911	0.562985	1353	5	0.60436
AARS	10	0.024101	0.079018	0.833537	1906	3	0.23167	0.0098372	0.037956	0.563238	1354	5	0.23167
SLC16A6	10	0.15225	0.30261	1	5901	2	-0.27421	0.0098519	0.038001	0.563497	1355	2	-0.27421
MTMR1	10	0.11992	0.25841	1	5109	1	0.6305	0.0098707	0.038049	0.563714	1356	5	0.6305
WRAP53	10	0.061517	0.1609	0.967655	3352	1	0.04107	0.00989	0.038116	0.563901	1357	4	0.04107
ZNF558	10	0.28799	0.46635	1	8861	2	0.25341	0.0098987	0.038138	0.563901	1358	2	0.25341
CCNG1	10	0.94552	0.94541	1	18645	0	0.52365	0.0099228	0.038209	0.564532	1359	5	0.52365
OR2T27	9	0.61006	0.68257	1	13550	1	0.52119	0.0099511	0.037155	0.557427	1360	4	0.52119
BRS3	10	0.88183	0.88176	1	17218	0	0.31816	0.0099927	0.038431	0.566791	1361	4	0.31816
NOP9	10	0.044548	0.12447	0.915906	2743	2	0.56673	0.010011	0.038491	0.56706	1362	5	0.56673
ZFYVE26	10	0.97391	0.97393	1	19386	0	0.37449	0.010035	0.03857	0.567822	1363	5	0.37449
TMPO	10	0.94033	0.94019	1	18508	0	0.53628	0.010052	0.038624	0.56796	1364	5	0.53628
PLA2G2C	10	0.37343	0.53306	1	10119	1	0.056298	0.010056	0.038635	0.56796	1365	3	0.056298
DLGAP5	10	0.96852	0.96851	1	19219	0	0.57366	0.010073	0.038676	0.568142	1366	5	0.57366
GOLGA8J	2	0.98	0.97991	1	19546	0	1.7252	0.010107	0.019164	0.393278	1367	2	1.7252
CBX1	10	0.76677	0.78672	1	15143	1	0.29364	0.01012	0.038824	0.569503	1368	4	0.29364
MCU	10	0.80841	0.81552	1	15763	1	-0.021086	0.010138	0.038886	0.569892	1369	4	-0.021086
MAGEA12	10	0.86169	0.86175	1	16781	0	0.13156	0.010148	0.038918	0.569892	1370	3	0.13156
COPS2	10	0.12092	0.2598	1	5136	3	-0.16358	0.010159	0.038955	0.569892	1371	3	-0.16358
AC009892	10	0.10281	0.23497	1	4681	2	0.13045	0.010162	0.038962	0.569892	1372	3	0.13045
CACNA1H	10	0.68344	0.74132	1	14211	1	0.66252	0.010208	0.039119	0.571371	1373	5	0.66252
PPP1R7	9	0.0079722	0.030243	0.658347	948	3	0.08385	0.010226	0.03807	0.563714	1374	2	0.08385
ERVMER34-1	10	0.43846	0.58621	1	11092	2	0.14831	0.010228	0.039193	0.571371	1375	2	0.14831
MED18	10	0.035778	0.10525	0.888404	2389	4	0.11956	0.010229	0.039196	0.571371	1376	4	0.11956
COQ5	10	0.81112	0.81758	1	15811	1	0.47906	0.01023	0.039203	0.571371	1377	5	0.47906
TOP2A	10	0.01848	0.064389	0.805487	1610	3	0.35705	0.01027	0.039322	0.5727	1378	3	0.35705
INPP5K	10	0.34122	0.50756	1	9649	2	-0.017198	0.010292	0.039398	0.573393	1379	3	-0.017198
LYPD4	9	0.74086	0.75673	1	14842	1	0.30051	0.010337	0.038445	0.566791	1380	3	0.30051
RANGAP1	10	0.012389	0.045436	0.726608	1264	3	0.63125	0.010342	0.039557	0.575298	1381	5	0.63125
IGLV3-22	10	0.058082	0.15366	0.959214	3225	1	0.23469	0.010416	0.039812	0.577721	1382	3	0.23469
PLIN1	10	0.95066	0.95065	1	18752	0	0.5762	0.010424	0.039836	0.577721	1383	5	0.5762
RP11-379H8	10	0.16153	0.31513	1	6118	3	0.31155	0.010424	0.039837	0.577721	1384	4	0.31155
SAPCD2	10	0.23898	0.41814	1	7957	2	0.061454	0.010443	0.039894	0.578133	1385	4	0.061454
KCNJ3	10	0.76101	0.78315	1	15075	1	0.048187	0.010463	0.039952	0.578565	1386	3	0.048187
KIAA2022	10	0.99701	0.99706	1	20093	0	0.6668	0.010487	0.040027	0.579142	1387	5	0.6668
NBPF1	10	0.75048	0.77684	1	14959	1	0.58237	0.010504	0.040087	0.579142	1388	5	0.58237
LYRM4	10	0.87775	0.87765	1	17124	0	0.20375	0.01051	0.040105	0.579142	1389	2	0.20375
FDPS	10	0.57958	0.69734	1	13318	1	0.44014	0.010513	0.040113	0.579142	1390	4	0.44014
RP11-315D16	10	0.3567	0.51977	1	9868	2	0.44464	0.010532	0.040167	0.579142	1391	3	0.44464
CEP97	10	0.18271	0.34359	1	6651	3	0.30753	0.010534	0.040175	0.579142	1392	4	0.30753
GALNT6	10	0.041675	0.11819	0.908014	2629	3	0.15794	0.01054	0.040194	0.579142	1393	3	0.15794
POU6F1	10	0.030771	0.094002	0.865392	2181	3	0.39019	0.010547	0.040219	0.579142	1394	5	0.39019
OR5D14	10	0.011641	0.043039	0.717075	1214	4	0.15347	0.010585	0.040336	0.580064	1395	3	0.15347
LCK	10	0.84014	0.84148	1	16312	1	-0.0021731	0.010604	0.040394	0.580064	1396	1	-0.0021731
LENG1	10	0.53695	0.67121	1	12793	1	0.5439	0.010605	0.040397	0.580064	1397	5	0.5439
RPL32	10	0.01054	0.039522	0.704816	1137	4	-0.26751	0.010609	0.040407	0.580064	1398	2	-0.26751
PTPLA	10	0.01595	0.056573	0.778607	1469	2	0.40191	0.010614	0.040425	0.580064	1399	4	0.40191
OR5H8P	10	0.22461	0.39919	1	7607	3	-0.11971	0.010627	0.040462	0.580105	1400	2	-0.11971
ZNF37A	10	0.99027	0.99033	1	19837	0	0.21947	0.010651	0.040538	0.580105	1401	3	0.21947
SPCS1	10	0.7879	0.80077	1	15446	1	0.18508	0.010657	0.04056	0.580105	1402	3	0.18508
HTR2C	10	0.96766	0.96766	1	19198	0	0.33061	0.010674	0.040613	0.580105	1403	5	0.33061
GEMIN6	10	0.059323	0.15625	0.962065	3275	3	0.35514	0.010676	0.040621	0.580105	1404	4	0.35514
DSCR4	10	0.50583	0.64374	1	12270	1	0.3998	0.010678	0.040626	0.580105	1405	4	0.3998
LRIT3	10	0.94449	0.94437	1	18619	0	0.60188	0.010744	0.040816	0.582411	1406	5	0.60188
AC012215	10	0.0018911	0.0091031	0.424522	430	6	-0.77468	0.010765	0.040886	0.582656	1407	3	-0.77468
SRR	10	0.12774	0.26911	1	5320	2	0.56781	0.010766	0.040891	0.582656	1408	5	0.56781
RBKS	10	0.88929	0.88919	1	17394	0	-0.32484	0.010788	0.040963	0.583278	1409	3	-0.32484
NRBP1	10	0.099901	0.23088	1	4604	3	0.54875	0.010797	0.040993	0.583299	1410	4	0.54875
FOXN1	10	0.85085	0.85127	1	16534	1	0.090935	0.010821	0.041058	0.583475	1411	3	0.090935
AC011551	10	0.75571	0.77992	1	15015	1	0.666	0.010824	0.041066	0.583475	1412	5	0.666
UGP2	10	0.6315	0.71794	1	13715	1	0.61892	0.010847	0.041132	0.583475	1413	5	0.61892
IGHV3-53	2	0.98915	0.98904	1	19803	0	1.0771	0.010853	0.02055	0.406506	1414	2	1.0771
OR10R2	10	0.16363	0.31794	1	6152	2	-0.11927	0.010857	0.041166	0.583475	1415	2	-0.11927
RPLP0	10	0.29144	0.46897	1	8918	1	0.499	0.010857	0.041166	0.583475	1416	4	0.499
TXNL4A	10	0.50864	0.64616	1	12320	1	0.51405	0.010865	0.041192	0.583475	1417	5	0.51405
SNRPB	10	0.99603	0.99608	1	20045	0	0.57663	0.010869	0.041205	0.583475	1418	4	0.57663
ATPAF2	10	0.37412	0.53362	1	10129	1	0.43558	0.010893	0.041286	0.583819	1419	5	0.43558
TMEM199	10	0.012477	0.045727	0.726608	1270	4	0.16317	0.010893	0.041287	0.583819	1420	5	0.16317
FFAR3	8	0.712	0.72415	1	14496	1	0.42096	0.01094	0.03875	0.568823	1421	4	0.42096
LHX4	10	0.13174	0.2746	1	5409	2	0.41417	0.010956	0.041492	0.586313	1422	4	0.41417
PCID2	10	0.03186	0.096394	0.867829	2232	3	-0.15809	0.010991	0.041602	0.587138	1423	3	-0.15809
TRAV34	10	0.99996	0.99997	1	20362	0	0.5749	0.010993	0.041608	0.587138	1424	4	0.5749
TRPM6	10	0.014554	0.052237	0.758626	1391	5	-0.4541	0.011002	0.041637	0.587143	1425	4	-0.4541
PRR5	7	0.89715	0.89703	1	17535	0	0.75649	0.011003	0.035987	0.546746	1426	4	0.75649
OR10G3	10	0.86685	0.86685	1	16896	0	0.54846	0.011039	0.041756	0.588181	1427	5	0.54846
C17orf77	10	0.12308	0.26275	1	5193	2	0.13213	0.011048	0.041783	0.588181	1428	4	0.13213
KRTAP9-3	8	0.29309	0.43168	1	8948	2	-0.32637	0.011104	0.039189	0.571371	1429	3	-0.32637
EIF3CL	10	0.033398	0.099887	0.876727	2289	2	0.58499	0.011163	0.042144	0.591986	1430	5	0.58499
PPP2R2D	10	0.72822	0.76421	1	14678	1	0.088384	0.011168	0.042154	0.591986	1431	1	0.088384
OR5B21	10	0.043705	0.12263	0.913017	2709	3	-0.051281	0.011277	0.042497	0.59598	1432	3	-0.051281
MRPL35	10	0.32091	0.49177	1	9341	1	0.14704	0.011309	0.042592	0.596903	1433	2	0.14704
CHST15	10	0.024964	0.08101	0.839682	1943	2	0.1677	0.011324	0.042634	0.597078	1434	4	0.1677
MTIF3	10	0.44887	0.59502	1	11266	1	0.52913	0.011348	0.042712	0.597535	1435	5	0.52913
CLASP2	10	0.90836	0.90812	1	17803	0	0.57497	0.011352	0.042725	0.597535	1436	5	0.57497
BUB3	10	0.00057058	0.0031549	0.261873	245	4	0.00084874	0.011403	0.042896	0.599511	1437	1	0.00084874
EMX1	10	0.99112	0.99119	1	19862	0	0.49655	0.011427	0.042983	0.600316	1438	5	0.49655
MDN1	10	0.29611	0.47257	1	8993	2	0.46525	0.01146	0.043089	0.600522	1439	5	0.46525
FRAT1	10	0.2136	0.3848	1	7367	3	-0.017821	0.011476	0.043137	0.600522	1440	4	-0.017821
RP11-347C12	10	0.045001	0.12546	0.91608	2760	3	0.58115	0.011476	0.043138	0.600522	1441	5	0.58115
C7orf69	10	0.66894	0.73444	1	14065	1	0.08999	0.011478	0.043144	0.600522	1442	4	0.08999
2001-03-01	10	0.9836	0.98368	1	19643	0	0.5392	0.011494	0.043196	0.600834	1443	5	0.5392
CD72	10	0.5811	0.69792	1	13329	1	0.36388	0.011535	0.043336	0.602025	1444	4	0.36388
OXCT2	10	0.013041	0.047508	0.732124	1308	4	-0.35376	0.011544	0.043365	0.602025	1445	2	-0.35376
PRPS1	10	0.99215	0.9922	1	19907	0	0.60886	0.011547	0.04337	0.602025	1446	5	0.60886
EMC7	10	0.3062	0.48033	1	9135	2	0.27067	0.011566	0.04343	0.602028	1447	2	0.27067
HNRNPDL	10	0.27437	0.45598	1	8676	2	0.099097	0.011622	0.043607	0.603629	1448	4	0.099097
CDC6	10	0.051623	0.1398	0.936782	3001	4	-0.34791	0.011638	0.043641	0.603629	1449	2	-0.34791
SF3A1	10	0.79775	0.80766	1	15592	1	0.43002	0.011643	0.043657	0.603629	1450	5	0.43002
CDX4	10	0.798	0.80785	1	15595	1	0.37662	0.011646	0.043663	0.603629	1451	4	0.37662
HAAO	10	0.98046	0.98052	1	19561	0	0.38218	0.011666	0.043736	0.604225	1452	4	0.38218
DTX2	10	0.99034	0.9904	1	19839	0	0.58899	0.011697	0.043829	0.605102	1453	5	0.58899
C5	10	0.40271	0.55662	1	10540	2	0.21284	0.011718	0.043894	0.605314	1454	4	0.21284
DARS2	10	0.66714	0.73361	1	14052	1	0.42954	0.011721	0.043904	0.605314	1455	5	0.42954
SULT1B1	10	0.97085	0.97082	1	19280	0	-0.11932	0.011732	0.043937	0.605367	1456	1	-0.11932
AL591806	6	0.05379	0.12311	0.91393	3071	2	0.153	0.011756	0.037787	0.561737	1457	2	0.153
PPIG	10	0.068063	0.17456	0.98102	3583	3	0.30814	0.011767	0.044035	0.605582	1458	4	0.30814
TIMM22	10	0.012717	0.046487	0.72961	1286	2	0.42516	0.011773	0.044055	0.605582	1459	3	0.42516
FGB	10	0.21356	0.38474	1	7366	1	0.16027	0.011775	0.044059	0.605582	1460	3	0.16027
C17orf107	10	0.17219	0.32942	1	6362	2	0.06281	0.011779	0.044072	0.605582	1461	2	0.06281
TTLL4	10	0.067372	0.17309	0.98102	3557	2	0.53788	0.011788	0.044101	0.605582	1462	3	0.53788
RPL5	10	0.018188	0.063495	0.804858	1592	3	0.26908	0.011849	0.044294	0.607823	1463	3	0.26908
PPP2R3C	10	0.96837	0.96837	1	19210	0	0.53869	0.011872	0.044368	0.608432	1464	5	0.53869
PKIA	6	0.46332	0.51333	1	11517	1	0.63287	0.011909	0.038242	0.564618	1465	3	0.63287
KCNN2	10	0.69416	0.74652	1	14323	1	0.61725	0.011984	0.044735	0.612636	1466	5	0.61725
ABCG8	10	0.087225	0.21324	0.999397	4293	2	0.62844	0.012015	0.044842	0.613699	1467	5	0.62844
PKMYT1	10	0.00010812	0.00063715	0.0972	133	4	-0.27671	0.01206	0.04497	0.614653	1468	3	-0.27671
HINT1	10	0.41536	0.567	1	10739	1	0.58088	0.012061	0.044972	0.614653	1469	5	0.58088
AC093157	8	0.87826	0.87839	1	17138	0	0.46435	0.012082	0.041797	0.588181	1470	4	0.46435
IFNB1	10	0.87813	0.87804	1	17135	0	0.4211	0.012083	0.045047	0.615262	1471	4	0.4211
RP11-507M3	4	0.99642	0.99642	1	20064	0	0.83495	0.012083	0.031777	0.516208	1472	3	0.83495
ADAT2	10	0.13044	0.27285	1	5380	2	0.28971	0.012123	0.045174	0.616585	1473	2	0.28971
KIN	10	0.076142	0.1912	0.986503	3900	3	0.35811	0.01218	0.045359	0.617766	1474	5	0.35811
MCM7	10	0.0014267	0.0070147	0.389461	363	3	0.37974	0.012188	0.045382	0.617766	1475	5	0.37974
TFDP1	10	0.62859	0.71679	1	13696	1	0.62534	0.012208	0.045439	0.617971	1476	5	0.62534
COIL	10	0.84208	0.84321	1	16358	1	0.51284	0.012213	0.045457	0.617971	1477	4	0.51284
MMAB	10	0.015532	0.055269	0.772836	1445	5	-0.37842	0.012248	0.04557	0.619095	1478	1	-0.37842
AKIRIN1	10	0.14312	0.29007	1	5691	2	0.52523	0.012258	0.045606	0.619164	1479	5	0.52523
RTCA	10	0.040418	0.11544	0.906617	2573	1	0.23744	0.012293	0.045719	0.619981	1480	4	0.23744
KDM8	10	0.39379	0.54939	1	10396	1	0.047011	0.012299	0.04574	0.619981	1481	4	0.047011
AC008394	10	0.1556	0.30706	1	5977	2	0.50217	0.012306	0.045757	0.619981	1482	5	0.50217
USP14	10	0.84554	0.84631	1	16425	1	0.3919	0.012331	0.045834	0.620592	1483	3	0.3919
CTC-429P9	10	0.83212	0.83437	1	16169	1	-0.16536	0.012342	0.045869	0.620592	1484	1	-0.16536
IMP3	10	0.078737	0.19651	0.989052	4002	4	0.2823	0.012352	0.045899	0.620592	1485	4	0.2823
CCL21	10	0.19138	0.3552	1	6836	3	0.46049	0.012367	0.045951	0.620592	1486	4	0.46049
ANKRD26	10	0.89901	0.89885	1	17584	0	0.47476	0.012379	0.045984	0.620592	1487	5	0.47476
LCE1E	10	0.53548	0.66986	1	12761	2	0.11792	0.012379	0.045984	0.620592	1488	3	0.11792
ZDHHC15	10	0.84372	0.84468	1	16391	1	0.64477	0.012408	0.046074	0.620982	1489	5	0.64477
PHB	10	0.012084	0.044459	0.723084	1244	3	-0.091527	0.012408	0.046074	0.620982	1490	3	-0.091527
SKP1	6	0.038453	0.09284	0.865392	2496	1	0.56404	0.012416	0.039708	0.57708	1491	3	0.56404
STAMBP	10	0.99638	0.99643	1	20063	0	0.19021	0.012421	0.046116	0.62114	1492	3	0.19021
CENPW	10	0.10886	0.24324	1	4814	2	-0.39519	0.012436	0.046157	0.621272	1493	1	-0.39519
RP11-87C12	10	0.39575	0.55096	1	10431	1	0.46852	0.012476	0.046297	0.622521	1494	5	0.46852
ZCCHC7	10	0.52333	0.65906	1	12564	2	0.44879	0.01248	0.04631	0.622521	1495	5	0.44879
OR5AU1	10	0.94929	0.94923	1	18720	0	0.53846	0.012492	0.046343	0.622554	1496	5	0.53846
CLASRP	10	0.070744	0.18005	0.981628	3703	3	0.33107	0.01253	0.046452	0.62331	1497	4	0.33107
CD3EAP	10	0.97478	0.97477	1	19408	0	0.46814	0.012534	0.046461	0.62331	1498	5	0.46814
EXOSC10	10	0.96506	0.96508	1	19123	0	0.48527	0.01258	0.046614	0.624962	1499	3	0.48527
OR2T34	10	0.75654	0.7804	1	15026	1	-0.13136	0.012619	0.046734	0.62615	1500	2	-0.13136
MIS18BP1	10	0.53791	0.67211	1	12812	2	0.59539	0.012646	0.04682	0.62641	1501	5	0.59539
TRAV9-1	10	0.54617	0.67952	1	12949	1	0.54492	0.012656	0.046849	0.62641	1502	5	0.54492
UBE2M	10	0.014722	0.052758	0.761862	1400	3	0.3725	0.01267	0.046894	0.62641	1503	4	0.3725
PCBP2	10	0.094338	0.22313	1	4477	1	0.59451	0.012702	0.046988	0.62641	1504	5	0.59451
GPR173	10	0.64864	0.72528	1	13851	1	0.23765	0.012707	0.047009	0.62641	1505	4	0.23765
ESF1	10	0.026438	0.084354	0.8451	2010	3	0.19727	0.012717	0.04704	0.62641	1506	5	0.19727
MIPEP	10	0.10989	0.24464	1	4842	1	0.4132	0.01272	0.04705	0.62641	1507	4	0.4132
PUM2	10	0.8262	0.82946	1	16060	1	0.31661	0.012726	0.047068	0.62641	1508	3	0.31661
TRAPPC3	10	0.0083607	0.03239	0.675912	973	3	0.14072	0.01273	0.047079	0.62641	1509	4	0.14072
GRIN2C	10	0.90644	0.90624	1	17764	0	0.3692	0.012732	0.04709	0.62641	1510	4	0.3692
FRMD5	10	0.055358	0.14784	0.950438	3132	1	0.23439	0.012767	0.0472	0.627167	1511	4	0.23439
DHRS1	10	0.43827	0.58605	1	11088	1	0.4948	0.012769	0.047209	0.627167	1512	4	0.4948
NBEAL1	10	0.82674	0.82988	1	16072	1	0.2632	0.012789	0.047262	0.627467	1513	3	0.2632
OR11H4	10	0.71153	0.75532	1	14489	1	0.61084	0.012809	0.047325	0.627889	1514	5	0.61084
AP000708	10	0.20461	0.37286	1	7156	2	0.54778	0.01282	0.04736	0.627945	1515	5	0.54778
ALDH8A1	10	0.86664	0.86663	1	16892	0	-0.12954	0.012835	0.047402	0.628102	1516	1	-0.12954
RRAD	10	0.90554	0.90536	1	17751	0	0.05488	0.012848	0.047439	0.628183	1517	2	0.05488
AP003041	9	0.11769	0.24483	1	5040	1	-0.1015	0.012858	0.046816	0.62641	1518	3	-0.1015
MTMR8	10	0.8396	0.84103	1	16298	1	0.5628	0.012861	0.047478	0.628289	1519	5	0.5628
AC011294	5	0.068531	0.13451	0.927313	3609	1	0.86654	0.012878	0.035746	0.544972	1520	3	0.86654
OR6C65	10	0.20068	0.36757	1	7070	3	0.19909	0.012881	0.047542	0.628735	1521	4	0.19909
KCNK2	10	0.14734	0.29591	1	5792	3	-0.21902	0.012907	0.047618	0.629322	1522	3	-0.21902
RPL22	10	0.33604	0.50355	1	9571	2	0.56434	0.012926	0.047686	0.629729	1523	5	0.56434
KNTC1	10	0.47683	0.61871	1	11759	1	0.50796	0.012942	0.047738	0.629729	1524	5	0.50796
RPP21	10	0.1358	0.28012	1	5496	2	0.10937	0.012947	0.047758	0.629729	1525	4	0.10937
TTLL6	10	0.2217	0.39541	1	7541	2	0.019374	0.012952	0.047772	0.629729	1526	4	0.019374
OR5AC1	10	0.046078	0.12782	0.919585	2800	2	0.2771	0.012999	0.047913	0.631188	1527	3	0.2771
SRM	10	0.94023	0.94009	1	18506	0	0.24189	0.013011	0.047954	0.631311	1528	4	0.24189
GEN1	10	0.99855	0.99858	1	20197	0	0.66876	0.013085	0.048178	0.63246	1529	5	0.66876
PEX11G	10	0.040966	0.11665	0.908014	2593	3	0.39875	0.013093	0.048199	0.63246	1530	5	0.39875
GID8	10	0.21046	0.3806	1	7297	3	-0.50473	0.013093	0.048199	0.63246	1531	1	-0.50473
INTS9	10	0.29424	0.47114	1	8967	2	0.13952	0.013093	0.048199	0.63246	1532	3	0.13952
KANSL3	10	0.0076522	0.030074	0.656983	923	3	0.51057	0.013106	0.04824	0.63246	1533	5	0.51057
PISD	10	0.92646	0.92618	1	18190	0	0.5381	0.013111	0.048262	0.63246	1534	5	0.5381
C3orf55	10	0.51333	0.65022	1	12401	2	0.2222	0.013118	0.048285	0.63246	1535	2	0.2222
AC129492	10	0.090336	0.21761	1	4369	2	0.64242	0.013119	0.048289	0.63246	1536	5	0.64242
LETM1	10	0.9272	0.9269	1	18210	0	0.59005	0.013164	0.048435	0.632927	1537	5	0.59005
RP1-309K20	8	0.010733	0.036814	0.695664	1151	2	0.22849	0.013174	0.044669	0.612144	1538	3	0.22849
ANKRD53	10	0.94197	0.94183	1	18549	0	0.32905	0.013174	0.04847	0.632927	1539	4	0.32905
GGT2	10	0.13222	0.27527	1	5420	3	0.33805	0.013184	0.048496	0.632927	1540	3	0.33805
DPH7	10	0.9999	0.99991	1	20345	0	0.58227	0.013194	0.048526	0.632927	1541	5	0.58227
TMEM183A	10	0.9773	0.97735	1	19468	0	0.54658	0.013195	0.04853	0.632927	1542	5	0.54658
TRAJ54	6	0.98125	0.98117	1	19583	0	0.67749	0.013202	0.04204	0.591192	1543	4	0.67749
SRRT	10	0.27065	0.45316	1	8621	2	0.18725	0.013204	0.048551	0.632927	1544	3	0.18725
MBD6	10	0.14955	0.29892	1	5852	3	0.31247	0.013212	0.048572	0.632927	1545	5	0.31247
GATAD1	10	0.018279	0.063771	0.805284	1597	5	-0.56559	0.013233	0.048641	0.633414	1546	1	-0.56559
IGKV3-11	5	0.85316	0.85321	1	16594	0	0.42977	0.013242	0.036562	0.552196	1547	2	0.42977
KRTAP4-4	10	0.040934	0.11657	0.908014	2591	4	-0.1664	0.01328	0.048795	0.635023	1548	3	-0.1664
YWHAE	10	0.082021	0.20324	0.995593	4110	2	0.65854	0.013313	0.048905	0.635645	1549	5	0.65854
ZCCHC10	10	0.90367	0.90351	1	17693	0	0.33714	0.013327	0.048944	0.635745	1550	4	0.33714
NRN1L	10	0.27049	0.45304	1	8618	2	-0.029659	0.013374	0.049085	0.636712	1551	2	-0.029659
PLXNA4	10	0.41434	0.56616	1	10724	1	0.57025	0.013379	0.049102	0.636712	1552	5	0.57025
WIBG	10	0.98774	0.98786	1	19757	0	0.14365	0.013398	0.049145	0.636712	1553	4	0.14365
NUP85	10	0.59782	0.70427	1	13465	1	0.18496	0.013415	0.049189	0.636712	1554	3	0.18496
FAM9C	10	0.998	0.99803	1	20154	0	0.47578	0.013421	0.049212	0.636712	1555	4	0.47578
SAMM50	10	0.072835	0.18436	0.984806	3770	2	-0.15933	0.013424	0.049219	0.636712	1556	4	-0.15933
SYNGR4	10	0.17172	0.32877	1	6353	2	0.63427	0.013444	0.049279	0.636712	1557	5	0.63427
ATP4A	10	0.68269	0.74098	1	14197	1	0.3765	0.013451	0.049298	0.636712	1558	4	0.3765
HAUS2	10	0.22385	0.3982	1	7595	2	0.33693	0.013454	0.049304	0.636712	1559	3	0.33693
TRDV3	10	0.93151	0.93125	1	18305	0	0.52326	0.013471	0.049362	0.636712	1560	4	0.52326
EPM2AIP1	10	0.79533	0.80594	1	15551	1	0.39183	0.013515	0.049503	0.638136	1561	4	0.39183
OR4D11	10	0.37549	0.53468	1	10155	1	0.63947	0.013528	0.049542	0.638227	1562	5	0.63947
PTPLAD1	10	0.80215	0.81087	1	15656	1	-0.17582	0.013538	0.049583	0.638355	1563	2	-0.17582
MDM2	10	0.039938	0.11442	0.903188	2559	4	-0.26751	0.013559	0.049649	0.638458	1564	3	-0.26751
SOD1	10	0.0030886	0.014338	0.503874	575	4	-0.26193	0.013562	0.049661	0.638458	1565	3	-0.26193
TBCB	10	0.022977	0.076415	0.825562	1863	3	0.55547	0.013568	0.049685	0.638458	1566	5	0.55547
ANK2	10	0.18338	0.3445	1	6667	1	0.25018	0.013598	0.04978	0.639083	1567	3	0.25018
SLC5A9	10	0.8716	0.87154	1	16994	0	0.036572	0.013608	0.049817	0.639083	1568	2	0.036572
PGLYRP3	10	0.87531	0.87522	1	17070	0	0.44784	0.013612	0.049827	0.639083	1569	4	0.44784
RP11-272B17	6	0.013463	0.041045	0.711463	1333	3	0.010304	0.01367	0.043428	0.602028	1570	3	0.010304
MRPL14	10	0.12174	0.26094	1	5158	3	0.17125	0.013702	0.050107	0.642275	1571	2	0.17125
CDCA5	10	0.0043375	0.019033	0.568261	677	3	-0.17557	0.013725	0.050189	0.642915	1572	4	-0.17557
LAMP3	10	0.14995	0.29948	1	5862	2	-0.15503	0.013754	0.050281	0.643692	1573	3	-0.15503
EIF2B5	10	0.0094282	0.035909	0.69371	1051	1	0.15678	0.013774	0.050342	0.64371	1574	4	0.15678
TRIM31	10	0.88273	0.88266	1	17235	0	0.48941	0.01378	0.050364	0.64371	1575	5	0.48941
SERPINE1	10	0.47146	0.61411	1	11661	2	0.37929	0.013787	0.050384	0.64371	1576	3	0.37929
ELL	10	0.12251	0.26197	1	5177	3	-0.11595	0.013796	0.050409	0.64371	1577	3	-0.11595
GDI1	10	0.67482	0.73716	1	14123	1	0.46821	0.013835	0.050533	0.644724	1578	5	0.46821
SERPINB9	10	0.61047	0.70933	1	13554	1	0.047925	0.013842	0.050551	0.644724	1579	4	0.047925
DR1	10	0.066347	0.171	0.980269	3522	3	0.50645	0.013869	0.05064	0.644782	1580	4	0.50645
TOMM22	10	0.52819	0.66335	1	12644	2	0.28765	0.01388	0.05068	0.644782	1581	3	0.28765
LRFN5	10	0.15432	0.30536	1	5944	2	0.62073	0.013882	0.050685	0.644782	1582	5	0.62073
PDGFRA	10	0.016511	0.058319	0.783927	1506	2	0.38247	0.01389	0.050714	0.644782	1583	4	0.38247
COPS5	10	0.016649	0.058745	0.78409	1516	2	0.39546	0.013935	0.050842	0.645377	1584	5	0.39546
CSTF3	10	0.026378	0.084226	0.8451	2006	4	-0.20093	0.013936	0.050846	0.645377	1585	2	-0.20093
COX7C	10	0.0054832	0.022862	0.609654	758	2	0.17917	0.013939	0.050855	0.645377	1586	4	0.17917
REV3L	10	0.046596	0.12897	0.919868	2825	1	0.43436	0.014022	0.051098	0.647547	1587	4	0.43436
WASF2	10	0.2256	0.40051	1	7636	2	0.34469	0.014025	0.051108	0.647547	1588	3	0.34469
PRR24	10	0.93489	0.93465	1	18377	0	0.35167	0.01403	0.051121	0.647547	1589	3	0.35167
CLEC11A	10	0.87752	0.87742	1	17113	0	0.26052	0.014052	0.051187	0.647826	1590	2	0.26052
RSL1D1	9	0.44797	0.587	1	11249	1	0.60706	0.014071	0.050705	0.644782	1591	5	0.60706
EEF1A1	10	0.26321	0.44758	1	8511	2	0.16989	0.014072	0.051246	0.647826	1592	4	0.16989
IGLV10-54	10	0.15804	0.31035	1	6035	1	0.25449	0.014077	0.05126	0.647826	1593	2	0.25449
SMARCC2	10	0.82711	0.83019	1	16078	1	-0.035558	0.01408	0.05127	0.647826	1594	3	-0.035558
ARHGDIA	10	0.98116	0.98125	1	19582	0	0.39015	0.014101	0.051341	0.648325	1595	4	0.39015
LZTR1	10	0.82372	0.82749	1	16020	1	0.61453	0.014167	0.051545	0.650488	1596	5	0.61453
TM9SF1	10	0.99912	0.99914	1	20246	0	0.51174	0.01418	0.051589	0.650643	1597	5	0.51174
VASH1	10	0.96166	0.9617	1	19032	0	0.5745	0.014209	0.051669	0.65125	1598	5	0.5745
HPRT1	10	0.14101	0.2872	1	5638	2	0.44904	0.014277	0.051863	0.652584	1599	5	0.44904
TNPO2	10	0.86546	0.86546	1	16862	0	0.46507	0.014279	0.051866	0.652584	1600	4	0.46507
CAMLG	10	0.057172	0.15171	0.956129	3193	3	0.26307	0.014284	0.051884	0.652584	1601	3	0.26307
JMJD6	10	0.42677	0.5765	1	10917	1	-0.22876	0.014291	0.051902	0.652584	1602	4	-0.22876
RPL38	7	0.77786	0.77845	1	15292	0	0.47694	0.014313	0.04522	0.616801	1603	3	0.47694
RAB39A	10	0.29631	0.47275	1	8995	2	0.28628	0.014338	0.052046	0.653505	1604	4	0.28628
MAP3K1	10	0.58019	0.69756	1	13323	1	0.48621	0.014342	0.052062	0.653505	1605	5	0.48621
RAB42	10	0.56652	0.69259	1	13207	1	0.53532	0.014347	0.052072	0.653505	1606	5	0.53532
MT3	10	0.091077	0.21861	1	4390	2	0.061221	0.014358	0.052109	0.653566	1607	2	0.061221
RBBP6	10	0.24812	0.43011	1	8180	2	0.43977	0.014389	0.052207	0.65433	1608	5	0.43977
C14orf166	10	0.28991	0.4678	1	8894	2	0.27458	0.014405	0.052256	0.65433	1609	5	0.27458
GNAS	10	0.8394	0.84084	1	16290	1	0.0043008	0.01441	0.052266	0.65433	1610	3	0.0043008
ADAM30	10	0.68859	0.74382	1	14257	1	0.5489	0.01442	0.052298	0.65433	1611	4	0.5489
GSTT2	10	0.74406	0.77311	1	14881	1	0.28301	0.014452	0.052381	0.654806	1612	4	0.28301
TBX6	10	0.55146	0.68439	1	13034	1	0.4149	0.014466	0.052429	0.654806	1613	4	0.4149
RPL10L	10	0.84213	0.84325	1	16359	1	0.57316	0.014478	0.052462	0.654806	1614	5	0.57316
CDRT15	10	0.13216	0.27517	1	5419	1	0.19135	0.014499	0.05252	0.655101	1615	2	0.19135
YPEL1	10	0.12305	0.2627	1	5192	1	0.53329	0.01452	0.052591	0.655584	1616	5	0.53329
CCL5	10	0.081142	0.20145	0.994426	4081	3	-0.16627	0.014553	0.052696	0.656501	1617	3	-0.16627
MRPS31	10	0.31597	0.4879	1	9266	2	0.33537	0.014604	0.052858	0.658054	1618	4	0.33537
TERF2	10	0.1656	0.32063	1	6212	3	-0.081459	0.014614	0.052885	0.658054	1619	4	-0.081459
CLNS1A	9	0.1089	0.23177	1	4816	1	0.37412	0.014619	0.052464	0.654806	1620	3	0.37412
ARL5B	10	0.062502	0.16298	0.969367	3388	1	-0.020024	0.014639	0.052949	0.658443	1621	1	-0.020024
ARAP2	10	0.9856	0.98571	1	19705	0	0.5047	0.014659	0.053011	0.658754	1622	5	0.5047
ZZZ3	10	0.71364	0.7564	1	14520	1	0.34093	0.014687	0.053095	0.658754	1623	3	0.34093
PIGO	10	0.99267	0.99272	1	19924	0	0.61969	0.014706	0.053166	0.658754	1624	5	0.61969
AC007965	2	0.10894	0.12389	0.91393	4818	1	0.22515	0.014711	0.027596	0.478751	1625	1	0.22515
PIGX	10	0.93617	0.93593	1	18402	0	0.037746	0.014718	0.053204	0.658754	1626	3	0.037746
LUC7L	10	0.77231	0.79029	1	15212	1	0.58132	0.014723	0.053215	0.658754	1627	5	0.58132
BRF2	10	0.074812	0.18846	0.985789	3852	4	0.012787	0.01473	0.053239	0.658754	1628	4	0.012787
PTPN12	10	0.99659	0.99663	1	20070	0	0.5697	0.01474	0.053266	0.658754	1629	5	0.5697
POTEI	10	0.13678	0.28146	1	5521	3	0.33482	0.014746	0.053283	0.658754	1630	4	0.33482
HIST1H4I	10	0.15885	0.31144	1	6055	3	-0.025174	0.01475	0.053297	0.658754	1631	3	-0.025174
MDGA2	10	0.92241	0.92214	1	18101	0	0.56493	0.014779	0.053389	0.659209	1632	5	0.56493
TMPRSS11B	10	0.78329	0.79763	1	15364	1	0.54529	0.014783	0.053398	0.659209	1633	4	0.54529
GFRA4	10	0.99126	0.99133	1	19870	0	0.51207	0.014798	0.053441	0.659343	1634	4	0.51207
ERCC6L	10	0.32475	0.49479	1	9390	2	0.2622	0.014826	0.053518	0.659503	1635	3	0.2622
IGKV3-7	10	0.86152	0.8616	1	16778	0	0.1057	0.014827	0.053522	0.659503	1636	2	0.1057
KRT86	10	0.70623	0.7526	1	14433	1	0.25863	0.014842	0.053569	0.659503	1637	5	0.25863
ZNF688	10	0.048036	0.1321	0.924264	2881	3	-0.40577	0.014875	0.05368	0.659503	1638	3	-0.40577
OSGEPL1	10	0.87868	0.87859	1	17152	0	0.60685	0.014927	0.053834	0.661	1639	5	0.60685
SH2B2	10	0.451	0.59681	1	11306	2	0.31099	0.01494	0.053872	0.661061	1640	4	0.31099
TMSB15B	9	0.0076485	0.029143	0.652146	922	3	0.56207	0.014968	0.053597	0.659503	1641	5	0.56207
RPS6KA6	10	0.49096	0.63084	1	12021	1	0.49225	0.01497	0.053965	0.661811	1642	5	0.49225
EVC2	10	0.67105	0.73542	1	14082	1	0.44224	0.014993	0.054035	0.661962	1643	5	0.44224
DUSP7	10	0.13242	0.27552	1	5423	3	0.41966	0.014996	0.054042	0.661962	1644	5	0.41966
CSTF1	10	0.002769	0.012904	0.483909	539	3	-0.22754	0.015014	0.054103	0.662313	1645	1	-0.22754
IGHV3-30	3	0.92324	0.92333	1	18114	0	0.57953	0.015017	0.032335	0.519222	1646	1	0.57953
CXorf27	10	0.94106	0.94092	1	18526	0	0.58867	0.015088	0.054331	0.664698	1647	5	0.58867
VPS4A	2	0.73212	0.73164	1	14734	0	1.2079	0.015106	0.028324	0.488885	1648	1	1.2079
KRTAP19-3	10	0.97175	0.97172	1	19311	0	0.52038	0.015109	0.054397	0.665106	1649	5	0.52038
BDNF	10	0.25546	0.43968	1	8380	2	0.04781	0.015155	0.054555	0.66664	1650	4	0.04781
NDUFB2	10	0.99638	0.99643	1	20061	0	0.64575	0.015189	0.054648	0.667334	1651	5	0.64575
RCL1	10	0.77862	0.7945	1	15302	1	-0.093599	0.015201	0.054677	0.667334	1652	2	-0.093599
ZFP64	10	0.99136	0.99142	1	19876	0	0.38665	0.01524	0.054781	0.66752	1653	4	0.38665
TEX28P1	10	0.98452	0.98461	1	19678	0	0.56936	0.015248	0.054802	0.66752	1654	5	0.56936
PKN3	10	0.86549	0.86549	1	16863	0	0.53019	0.015251	0.054815	0.66752	1655	5	0.53019
PCGF1	10	0.22828	0.404	1	7702	2	0.44663	0.015255	0.054823	0.66752	1656	4	0.44663
OR11H7	10	0.51744	0.65381	1	12476	1	0.31643	0.015276	0.054895	0.667922	1657	4	0.31643
C11orf42	10	0.98927	0.98936	1	19806	0	0.31199	0.015286	0.054921	0.667922	1658	4	0.31199
TRAJ3	2	0.98471	0.98462	1	19684	0	1.029	0.015295	0.028672	0.492812	1659	2	1.029
KLF13	10	0.99941	0.99944	1	20277	0	0.5631	0.015329	0.055055	0.669151	1660	4	0.5631
WDR19	10	0.99873	0.99874	1	20214	0	0.48667	0.015358	0.05515	0.669437	1661	4	0.48667
IGBP1	10	0.61638	0.7117	1	13607	1	0.61934	0.015369	0.055184	0.669437	1662	5	0.61934
TNFAIP2	10	0.97704	0.97707	1	19460	0	0.43854	0.015377	0.05521	0.669437	1663	5	0.43854
YKT6	10	0.0088416	0.033972	0.682754	1013	4	-0.46369	0.01544	0.055408	0.670608	1664	2	-0.46369
VAMP8	10	0.41454	0.56633	1	10726	2	0.19518	0.015441	0.055411	0.670608	1665	4	0.19518
RPS4X	10	0.0074208	0.029319	0.652146	907	3	-0.20318	0.015461	0.055462	0.670608	1666	3	-0.20318
EXOSC2	10	0.091948	0.21982	1	4411	2	0.57038	0.015478	0.05551	0.670608	1667	5	0.57038
LRRC46	10	0.80957	0.81639	1	15785	1	-0.41394	0.015482	0.055524	0.670608	1668	1	-0.41394
AP001350	3	0.88709	0.8872	1	17340	0	1.1209	0.015496	0.033121	0.524235	1669	2	1.1209
ZC3HAV1	10	0.89864	0.89848	1	17572	0	0.16298	0.015497	0.055565	0.670608	1670	2	0.16298
ARRDC3	10	0.98723	0.98734	1	19744	0	0.43969	0.015499	0.055569	0.670608	1671	4	0.43969
SLC35D3	10	0.77886	0.79467	1	15304	1	0.43441	0.015529	0.05567	0.671422	1672	4	0.43441
GPR139	10	0.54263	0.67633	1	12892	2	0.12973	0.01554	0.055708	0.671493	1673	2	0.12973
SSX2	9	0.94342	0.94357	1	18593	0	0.62383	0.015558	0.055409	0.670608	1674	5	0.62383
HSD17B12	10	0.94306	0.94295	1	18581	0	0.15013	0.015564	0.055787	0.671549	1675	3	0.15013
LRRC10B	10	0.97651	0.97656	1	19446	0	0.449	0.015576	0.055811	0.671549	1676	3	0.449
MAPRE3	10	0.47283	0.61528	1	11684	2	-0.027802	0.015576	0.055812	0.671549	1677	3	-0.027802
CD1C	10	0.37165	0.53165	1	10090	1	0.51539	0.015588	0.055855	0.671673	1678	5	0.51539
ANGEL1	10	0.99341	0.99349	1	19961	0	0.25921	0.015633	0.055995	0.672729	1679	3	0.25921
MAGOH	10	0.044533	0.12444	0.915906	2742	2	0.12437	0.015639	0.056009	0.672729	1680	4	0.12437
NPBWR1	10	0.74164	0.77175	1	14852	1	0.48979	0.015678	0.056123	0.673317	1681	4	0.48979
CD68	10	0.92226	0.92199	1	18098	0	0.58835	0.015712	0.056216	0.67377	1682	5	0.58835
MSS51	10	0.0058932	0.024247	0.623158	783	2	0.055498	0.015722	0.056248	0.67377	1683	3	0.055498
PIK3R1	10	0.94029	0.94015	1	18507	0	0.20915	0.015726	0.05626	0.67377	1684	4	0.20915
MTRNR2L8	4	0.78457	0.78414	1	15392	0	0.9012	0.01573	0.040597	0.580105	1685	2	0.9012
USP15	10	0.98062	0.98068	1	19570	0	0.53339	0.015789	0.056462	0.674676	1686	5	0.53339
OR5G3	10	0.33709	0.50435	1	9584	1	0.030001	0.015794	0.056477	0.674676	1687	4	0.030001
ORAOV1	10	0.0040194	0.01794	0.558402	650	3	0.57489	0.015804	0.056499	0.674676	1688	5	0.57489
HSPA1B	10	0.90344	0.90328	1	17685	0	0.12467	0.01581	0.056521	0.674676	1689	2	0.12467
ZSWIM2	10	0.7954	0.80599	1	15554	1	0.21313	0.015841	0.056616	0.674676	1690	3	0.21313
PUS1	10	0.97749	0.97754	1	19477	0	0.627	0.015862	0.056674	0.674676	1691	5	0.627
OR8D2	10	0.71394	0.75655	1	14523	1	-0.010003	0.015869	0.056696	0.674676	1692	3	-0.010003
CENPJ	10	0.92953	0.92924	1	18259	0	0.55746	0.015887	0.056759	0.674676	1693	5	0.55746
LCN15	10	0.9601	0.9601	1	18994	0	0.36644	0.015892	0.056773	0.674676	1694	5	0.36644
SF3B4	10	0.47438	0.61663	1	11715	2	0.026698	0.015892	0.056777	0.674676	1695	4	0.026698
WDR24	10	0.11789	0.25559	1	5048	2	0.60658	0.015902	0.056798	0.674676	1696	5	0.60658
C10orf126	10	0.50973	0.64712	1	12340	2	0.29869	0.015936	0.056913	0.675304	1697	5	0.29869
WNK4	10	0.55315	0.68593	1	13062	2	-0.093005	0.015967	0.057024	0.675304	1698	3	-0.093005
TSC22D3	10	0.59752	0.70416	1	13460	1	0.58075	0.015968	0.057026	0.675304	1699	5	0.58075
CYSLTR1	10	0.999	0.99902	1	20240	0	0.40926	0.015978	0.057056	0.675304	1700	3	0.40926
RGPD4	10	0.029532	0.091285	0.863337	2128	3	-0.47625	0.015997	0.057113	0.675304	1701	1	-0.47625
CASP14	10	0.9764	0.97644	1	19444	0	0.64444	0.016019	0.057176	0.675304	1702	5	0.64444
OR8I2	9	0.94325	0.9434	1	18587	0	0.19611	0.016022	0.056617	0.674676	1703	4	0.19611
TPRN	10	0.80548	0.81335	1	15722	1	0.64889	0.016035	0.057229	0.675304	1704	5	0.64889
C22orf43	9	0.45028	0.58918	1	11293	1	0.56821	0.016046	0.056682	0.674676	1705	4	0.56821
F12	10	0.10014	0.23121	1	4609	1	0.16801	0.016051	0.057274	0.675304	1706	3	0.16801
MCCD1	10	0.19634	0.36177	1	6970	2	0.012061	0.016072	0.057342	0.675304	1707	2	0.012061
NDUFAF4	10	0.95811	0.95811	1	18940	0	0.60536	0.016083	0.057373	0.675304	1708	5	0.60536
NYNRIN	10	0.53331	0.66792	1	12727	1	0.62633	0.016099	0.057431	0.675304	1709	5	0.62633
MRPL28	10	0.58001	0.69749	1	13321	1	0.43619	0.016101	0.057443	0.675304	1710	4	0.43619
S100A1	10	0.31725	0.48889	1	9286	1	0.41891	0.016105	0.05746	0.675304	1711	5	0.41891
FGF7	10	0.49865	0.63745	1	12164	2	0.17685	0.016112	0.05748	0.675304	1712	3	0.17685
ZBTB26	10	0.49575	0.63493	1	12110	2	0.45344	0.016137	0.057565	0.675541	1713	3	0.45344
GTF3C4	10	0.52693	0.66228	1	12623	1	0.63354	0.016159	0.057632	0.675932	1714	5	0.63354
OR11G2	10	0.95143	0.95142	1	18762	0	0.5853	0.01618	0.0577	0.676258	1715	5	0.5853
MAGEB10	10	0.95453	0.95453	1	18853	0	0.35135	0.016188	0.057727	0.676258	1716	4	0.35135
CTSE	10	0.93684	0.93661	1	18420	0	0.42786	0.016214	0.057808	0.67664	1717	5	0.42786
NCBP2	10	0.046847	0.12952	0.920098	2835	3	-0.010778	0.01622	0.057825	0.67664	1718	4	-0.010778
NHEJ1	10	0.073195	0.18511	0.984806	3787	1	-0.22952	0.016232	0.057861	0.676667	1719	2	-0.22952
PLP1	10	0.99633	0.99639	1	20058	0	0.39469	0.016242	0.057895	0.676682	1720	4	0.39469
FOXD4L6	3	0.70296	0.70294	1	14401	0	0.083222	0.01625	0.034388	0.533365	1721	1	0.083222
ZNF17	10	0.93911	0.93896	1	18489	0	0.63271	0.016258	0.057941	0.676833	1722	5	0.63271
TSN	10	0.69435	0.74662	1	14325	1	-0.079388	0.016305	0.058083	0.677636	1723	3	-0.079388
TRMT10A	10	0.49395	0.6334	1	12082	1	0.14306	0.016314	0.058109	0.677636	1724	4	0.14306
DMP1	10	0.044923	0.12528	0.916026	2757	2	-0.30001	0.016334	0.058165	0.677636	1725	3	-0.30001
TIMM10	10	0.24365	0.42424	1	8073	3	0.3295	0.016339	0.058176	0.677636	1726	4	0.3295
MOXD1	10	0.58803	0.70053	1	13375	1	0.020562	0.016357	0.058226	0.677837	1727	3	0.020562
ALYREF	10	0.058602	0.15474	0.960346	3248	3	0.094737	0.016387	0.05831	0.678421	1728	4	0.094737
CCT7	9	0.26113	0.41998	1	8482	2	0.042924	0.016397	0.057566	0.675541	1729	3	0.042924
FRG2	10	0.089421	0.21636	1	4348	2	0.59622	0.016413	0.058386	0.678688	1730	4	0.59622
AC012485	8	0.59516	0.64904	1	13441	1	-0.1598	0.016416	0.053104	0.658754	1731	1	-0.1598
RP11-738G5	6	0.027348	0.070069	0.808224	2041	1	-0.18528	0.016417	0.04935	0.636712	1732	1	-0.18528
CD47	10	0.55433	0.68701	1	13083	2	0.12108	0.016418	0.058402	0.678688	1733	2	0.12108
RPH3AL	10	0.66433	0.73237	1	14023	1	0.34408	0.016427	0.058433	0.678688	1734	4	0.34408
TRAV20	10	0.73843	0.76991	1	14821	1	0.24087	0.016464	0.058545	0.678949	1735	3	0.24087
PROCR	10	0.29775	0.47385	1	9020	1	0.48814	0.016474	0.058575	0.678949	1736	4	0.48814
GTF2H4	10	0.0024785	0.011653	0.476086	494	4	0.017416	0.01649	0.058619	0.678949	1737	3	0.017416
NUTF2	10	0.94204	0.94191	1	18552	0	0.29455	0.016505	0.058665	0.678949	1738	3	0.29455
POLD3	10	0.014989	0.053589	0.765151	1414	5	-0.66295	0.016508	0.058675	0.678949	1739	3	-0.66295
OR5P3	10	0.89272	0.89258	1	17456	0	0.50554	0.016513	0.058688	0.678949	1740	5	0.50554
DMRT2	10	0.8083	0.81544	1	15761	1	0.15433	0.016524	0.058721	0.678949	1741	4	0.15433
C9orf173	10	0.17276	0.33018	1	6378	2	0.23386	0.016544	0.058786	0.679322	1742	4	0.23386
OR4C11	10	0.0059266	0.024354	0.623158	787	5	-0.51615	0.016558	0.058821	0.679335	1743	2	-0.51615
BOLA3	10	0.53393	0.66845	1	12739	1	0.548	0.01662	0.059014	0.680854	1744	5	0.548
PIGL	10	0.77655	0.79309	1	15274	1	0.59725	0.016632	0.059049	0.680854	1745	5	0.59725
CHEK1	8	0.091746	0.19813	0.990357	4408	3	-0.46892	0.016638	0.053673	0.659503	1746	2	-0.46892
LDLRAP1	10	0.64005	0.72157	1	13778	1	0.28138	0.01665	0.059102	0.680854	1747	4	0.28138
OR4F15	10	0.35697	0.51999	1	9875	2	-0.31144	0.016651	0.059106	0.680854	1748	1	-0.31144
NCOA2	10	0.42422	0.57437	1	10877	2	0.43366	0.016657	0.059119	0.680854	1749	3	0.43366
CTNNA1	10	0.86193	0.862	1	16786	0	0.45491	0.016691	0.059219	0.681398	1750	4	0.45491
CTD-2410N18	10	0.012473	0.045715	0.726608	1269	2	0.51706	0.016698	0.059244	0.681398	1751	5	0.51706
AGBL2	10	0.077882	0.19478	0.986925	3973	1	0.32097	0.01673	0.059336	0.681817	1752	5	0.32097
RELN	10	0.9218	0.92152	1	18088	0	0.45876	0.016759	0.059423	0.68243	1753	5	0.45876
POLR2B	9	0.064715	0.1644	0.970836	3465	1	0.14303	0.016767	0.058482	0.678882	1754	3	0.14303
MGAT2	10	0.984	0.98408	1	19657	0	0.43277	0.016791	0.059524	0.682704	1755	5	0.43277
AC002365	10	0.079954	0.19901	0.99059	4047	2	0.056123	0.016797	0.059545	0.682704	1756	4	0.056123
F2RL1	10	0.52046	0.65648	1	12514	1	0.087283	0.016798	0.059547	0.682704	1757	3	0.087283
METTL2A	10	0.16951	0.3258	1	6295	2	0.27344	0.016812	0.059585	0.682749	1758	3	0.27344
AC090616	10	0.61183	0.70986	1	13568	1	0.49445	0.016832	0.059646	0.682938	1759	5	0.49445
CIRH1A	10	0.28834	0.46661	1	8871	2	0.15176	0.016838	0.059668	0.682938	1760	4	0.15176
HLA-DRA	10	0.11751	0.25506	1	5036	1	0.60208	0.016884	0.059806	0.683857	1761	5	0.60208
RTTN	10	0.075873	0.19064	0.986503	3891	2	0.23764	0.016909	0.059888	0.683857	1762	5	0.23764
LCE2A	10	0.21727	0.38965	1	7447	2	0.29938	0.016915	0.059909	0.683857	1763	3	0.29938
POC1A	10	0.9969	0.99694	1	20087	0	0.63395	0.016917	0.059916	0.683857	1764	5	0.63395
IGFBP4	10	0.92039	0.92006	1	18046	0	0.41048	0.016952	0.060013	0.684587	1765	5	0.41048
PBX2	10	0.35282	0.51675	1	9806	1	0.13952	0.016989	0.06013	0.685532	1766	3	0.13952
CALD1	10	0.78429	0.79831	1	15386	1	0.48158	0.017012	0.060198	0.685923	1767	5	0.48158
ISYNA1	10	0.3748	0.53414	1	10142	1	-0.41756	0.017025	0.060233	0.685943	1768	3	-0.41756
GSTA1	10	0.13036	0.27273	1	5377	2	0.1378	0.017045	0.060305	0.686378	1769	3	0.1378
FOSL1	10	0.056139	0.14949	0.952623	3160	2	-0.088086	0.017165	0.060657	0.69	1770	2	-0.088086
CTD-2547L24	10	0.99796	0.99799	1	20147	0	0.62661	0.017178	0.060698	0.690084	1771	5	0.62661
TRAJ6	2	0.98282	0.98274	1	19624	0	0.89387	0.017183	0.032021	0.51762	1772	2	0.89387
RANBP1	10	0.13766	0.28266	1	5540	3	-0.11372	0.017206	0.060786	0.690213	1773	2	-0.11372
IDH2	10	0.59288	0.70237	1	13421	1	0.22974	0.017212	0.060808	0.690213	1774	3	0.22974
HINFP	10	0.98489	0.985	1	19688	0	0.38552	0.017235	0.060878	0.690213	1775	4	0.38552
PIN4	10	0.99281	0.99287	1	19931	0	0.61232	0.017236	0.060878	0.690213	1776	5	0.61232
ASPSCR1	10	0.21126	0.3817	1	7316	1	0.37737	0.0173	0.061054	0.691619	1777	5	0.37737
IARS2	10	0.12291	0.2625	1	5186	2	0.41791	0.017308	0.061081	0.691619	1778	5	0.41791
EFCAB10	10	0.9912	0.99126	1	19867	0	0.21769	0.017323	0.061124	0.691619	1779	4	0.21769
C1QTNF1-AS1	10	0.94945	0.94941	1	18727	0	0.59374	0.017338	0.06117	0.691619	1780	5	0.59374
TYRO3	10	0.94505	0.94492	1	18631	0	0.53893	0.01734	0.061172	0.691619	1781	3	0.53893
PAK3	10	0.94944	0.9494	1	18725	0	0.30806	0.017354	0.06121	0.691675	1782	4	0.30806
CNPPD1	10	0.2274	0.40285	1	7679	1	0.33122	0.017367	0.061252	0.691763	1783	4	0.33122
TRIM46	10	0.78346	0.79774	1	15370	1	0.06021	0.017399	0.061356	0.692082	1784	1	0.06021
FCHO1	10	0.99701	0.99706	1	20095	0	0.39151	0.017408	0.061382	0.692082	1785	4	0.39151
CSNK2B	10	0.99085	0.99092	1	19853	0	0.49762	0.017435	0.061474	0.692531	1786	4	0.49762
AGPAT5	10	0.36818	0.5289	1	10033	2	0.26306	0.017439	0.06149	0.692531	1787	4	0.26306
APOA2	10	0.0036248	0.016566	0.539478	619	2	0.35672	0.01746	0.061562	0.69292	1788	4	0.35672
PDSS2	10	0.9673	0.9673	1	19191	0	0.52396	0.017503	0.061676	0.69292	1789	5	0.52396
C6orf164	10	0.49122	0.63105	1	12026	2	0.21248	0.017513	0.061702	0.69292	1790	4	0.21248
GZF1	10	0.55319	0.68595	1	13064	2	0.61783	0.01753	0.061756	0.69292	1791	5	0.61783
SPATA31A5	8	0.83717	0.83755	1	16255	0	0.1684	0.017541	0.056044	0.672758	1792	3	0.1684
TXNDC16	10	0.82175	0.82595	1	15982	1	0.5333	0.017542	0.061797	0.69292	1793	5	0.5333
DYNLT3	10	0.54313	0.67676	1	12904	1	0.54357	0.017546	0.061803	0.69292	1794	5	0.54357
C14orf37	10	0.64791	0.72498	1	13843	1	0.59982	0.017558	0.061833	0.69292	1795	5	0.59982
NSD1	10	0.74988	0.77649	1	14953	1	0.30951	0.01756	0.061838	0.69292	1796	4	0.30951
CECR5	10	0.42521	0.57519	1	10894	1	0.099359	0.017566	0.061853	0.69292	1797	2	0.099359
KIAA0040	10	0.49076	0.63067	1	12016	1	0.23559	0.017569	0.061864	0.69292	1798	3	0.23559
TMEM251	10	0.16552	0.32052	1	6207	2	0.22878	0.017586	0.061911	0.693072	1799	3	0.22878
LAIR2	10	0.16758	0.32328	1	6252	1	0.23888	0.017633	0.06206	0.69395	1800	2	0.23888
SPRR2G	10	0.70214	0.75055	1	14393	1	0.40553	0.017633	0.062061	0.69395	1801	5	0.40553
TEF	10	0.74477	0.7735	1	14891	1	0.58064	0.017642	0.062092	0.69395	1802	5	0.58064
IGHV1-2	8	0.3608	0.49838	1	9926	2	0.25422	0.017649	0.056331	0.674228	1803	3	0.25422
CCDC142	10	0.99457	0.99465	1	19997	0	0.51138	0.017659	0.062145	0.694166	1804	4	0.51138
AC061992	10	0.90417	0.904	1	17712	0	0.34896	0.017679	0.062208	0.69423	1805	3	0.34896
IGKV1-27	10	0.90849	0.90826	1	17805	0	0.60882	0.017682	0.062219	0.69423	1806	5	0.60882
LAMP2	10	0.99153	0.9916	1	19883	0	0.44209	0.017702	0.06227	0.69438	1807	4	0.44209
GPD2	10	0.80387	0.81215	1	15693	1	0.57477	0.017713	0.0623	0.69438	1808	5	0.57477
MRPL9	10	0.89505	0.89492	1	17501	0	0.44098	0.017764	0.062451	0.695681	1809	4	0.44098
MAPK12	10	0.73434	0.76759	1	14764	1	0.11946	0.017823	0.062633	0.697331	1810	2	0.11946
ALKBH5	10	0.10462	0.23741	1	4714	1	0.50287	0.017846	0.062704	0.697745	1811	5	0.50287
NF1	10	0.99829	0.99832	1	20176	0	0.60188	0.017904	0.062883	0.699336	1812	5	0.60188
OR6A2	10	0.050975	0.1384	0.935006	2979	1	0.50337	0.01792	0.062942	0.699336	1813	5	0.50337
POM121	10	0.95129	0.95127	1	18761	0	0.48791	0.017952	0.063049	0.699336	1814	4	0.48791
RPS26	10	0.32102	0.49185	1	9343	2	0.22899	0.017959	0.06307	0.699336	1815	4	0.22899
AC092964	10	0.67962	0.7395	1	14167	1	0.4615	0.017975	0.063121	0.699336	1816	4	0.4615
RNMT	9	0.054483	0.14489	0.948432	3097	1	0.10782	0.017976	0.061326	0.692082	1817	3	0.10782
OLFML2A	10	0.46232	0.60631	1	11499	1	-0.018644	0.018006	0.063216	0.699898	1818	2	-0.018644
INTS7	10	0.93814	0.93792	1	18463	0	0.59395	0.018015	0.063241	0.699898	1819	5	0.59395
PAIP2B	10	0.60281	0.70625	1	13512	1	0.23196	0.018048	0.063347	0.700472	1820	3	0.23196
TMEM160	10	0.9864	0.98651	1	19728	0	0.6061	0.018063	0.063389	0.700472	1821	5	0.6061
EIF3E	10	0.12259	0.26206	1	5180	3	0.2464	0.018066	0.063402	0.700472	1822	3	0.2464
CDKN3	10	0.38018	0.53848	1	10216	2	0.4105	0.018075	0.06343	0.700472	1823	4	0.4105
THAP1	10	0.14564	0.29354	1	5747	3	-0.15307	0.0181	0.063494	0.7008	1824	3	-0.15307
TRDV2	10	0.28942	0.46744	1	8888	1	0.53773	0.018175	0.063718	0.702712	1825	5	0.53773
COA6	10	0.87117	0.87113	1	16985	0	0.52996	0.018189	0.063762	0.702712	1826	5	0.52996
IQCF2	10	0.85409	0.85437	1	16612	1	0.23021	0.01822	0.063858	0.702712	1827	3	0.23021
ANAPC10	10	0.0026107	0.012218	0.479742	514	6	-0.70783	0.018227	0.063877	0.702712	1828	3	-0.70783
RP11-497E19	10	0.43827	0.58605	1	11087	1	0.50514	0.01824	0.063913	0.702712	1829	2	0.50514
NR3C2	10	0.97165	0.97161	1	19306	0	-0.042131	0.01824	0.063914	0.702712	1830	4	-0.042131
NBEA	10	0.71558	0.75743	1	14541	1	0.47585	0.01825	0.063942	0.702712	1831	5	0.47585
KIAA0100	10	0.60575	0.70739	1	13529	1	0.56251	0.018267	0.063998	0.702723	1832	5	0.56251
OTOGL	10	0.13463	0.27853	1	5475	2	-0.15899	0.01828	0.064037	0.702723	1833	3	-0.15899
MFN2	10	0.49247	0.63212	1	12053	2	0.10888	0.018291	0.064066	0.702723	1834	4	0.10888
GTF2H3	10	0.31759	0.48916	1	9291	2	0.14168	0.018303	0.064103	0.702723	1835	3	0.14168
TUBB4B	10	0.66737	0.73373	1	14055	1	0.49963	0.018319	0.064143	0.702723	1836	5	0.49963
SURF6	10	0.99257	0.99263	1	19922	0	0.38857	0.018321	0.06415	0.702723	1837	5	0.38857
NPAT	10	0.10577	0.23902	1	4745	2	-0.12619	0.01838	0.064326	0.704279	1838	2	-0.12619
UGT1A8	10	0.25539	0.43961	1	8379	2	-0.2282	0.018403	0.064408	0.704793	1839	2	-0.2282
AKAP6	10	0.70671	0.75283	1	14440	1	0.61184	0.018415	0.064443	0.704797	1840	5	0.61184
OR2L8	10	0.9	0.89984	1	17609	0	0.25782	0.018436	0.064506	0.704988	1841	5	0.25782
NUPL1	10	0.35092	0.51526	1	9775	1	0.21418	0.018463	0.064588	0.704988	1842	4	0.21418
RP11-244H3	10	0.19419	0.35893	1	6904	1	0.40281	0.018487	0.064658	0.704988	1843	3	0.40281
FGFR3	10	0.83762	0.83926	1	16265	1	0.33525	0.018499	0.064683	0.704988	1844	4	0.33525
CCDC86	10	0.87585	0.87577	1	17083	0	0.60191	0.018499	0.064684	0.704988	1845	5	0.60191
MINOS1-NBL1	10	0.47702	0.61886	1	11762	2	0.60545	0.018512	0.064734	0.704988	1846	5	0.60545
PTGES	10	0.34786	0.5128	1	9732	2	0.49038	0.018526	0.064778	0.704988	1847	5	0.49038
CYP2A13	10	0.95933	0.95932	1	18965	0	0.31679	0.018543	0.064833	0.704988	1848	5	0.31679
ATP6V1F	10	0.12574	0.26634	1	5265	2	0.12857	0.01855	0.064851	0.704988	1849	3	0.12857
CST8	10	0.90568	0.90552	1	17754	0	0.1197	0.018566	0.064896	0.704988	1850	4	0.1197
RNF169	10	0.027241	0.086161	0.850913	2036	2	0.19926	0.018566	0.064897	0.704988	1851	4	0.19926
NCAPH	10	0.00059799	0.0032771	0.265585	251	5	-0.75054	0.01858	0.064938	0.704988	1852	2	-0.75054
CDC42	10	0.34905	0.51377	1	9747	2	0.48545	0.01859	0.064965	0.704988	1853	5	0.48545
BRPF1	10	0.5195	0.65563	1	12502	1	0.14489	0.018593	0.064978	0.704988	1854	4	0.14489
GPR34	10	0.68278	0.74101	1	14200	1	0.44495	0.018609	0.065033	0.705213	1855	5	0.44495
HDAC1	10	0.88924	0.88915	1	17393	0	0.62451	0.018624	0.06508	0.705343	1856	5	0.62451
IPO4	10	0.96559	0.96561	1	19141	0	0.59725	0.018677	0.06524	0.706582	1857	5	0.59725
AC009977	5	0.09808	0.17318	0.98102	4572	2	-0.39915	0.018677	0.04884	0.635205	1858	1	-0.39915
AKT3	10	0.013172	0.047928	0.735104	1313	5	-0.02029	0.018706	0.065333	0.706582	1859	5	-0.02029
SPECC1	10	0.44642	0.59292	1	11224	2	-0.015692	0.018706	0.065334	0.706582	1860	1	-0.015692
C12orf45	10	0.98671	0.98682	1	19737	0	0.21858	0.018721	0.065373	0.706582	1861	4	0.21858
DHCR7	10	0.79589	0.80633	1	15562	1	0.17073	0.018724	0.065382	0.706582	1862	4	0.17073
CRLF2	10	0.48784	0.62817	1	11969	2	0.58261	0.01873	0.065402	0.706582	1863	5	0.58261
BCL2L2-PABPN1	7	0.46737	0.54926	1	11579	1	0.1932	0.018737	0.057188	0.675304	1864	2	0.1932
OR4M2	10	0.33597	0.50349	1	9570	1	0.18569	0.018753	0.065476	0.70701	1865	2	0.18569
CMBL	10	0.30511	0.47944	1	9114	2	-0.18609	0.018784	0.065566	0.707604	1866	3	-0.18609
LPP	10	0.22298	0.39708	1	7567	3	-0.1654	0.018821	0.065682	0.707926	1867	4	-0.1654
PSG4	10	0.011332	0.042038	0.714714	1190	1	0.19558	0.018828	0.065703	0.707926	1868	3	0.19558
GNB2	10	0.79525	0.80589	1	15550	1	0.55417	0.018845	0.065759	0.707926	1869	5	0.55417
HIST1H2BM	10	0.11212	0.24767	1	4902	2	0.32894	0.018846	0.065766	0.707926	1870	4	0.32894
ATAD2B	10	0.6997	0.74934	1	14382	1	0.5761	0.018847	0.065769	0.707926	1871	5	0.5761
AC024592	10	0.40845	0.56133	1	10630	2	0.21138	0.018912	0.06597	0.709713	1872	4	0.21138
KCTD12	10	0.98955	0.98964	1	19815	0	0.58574	0.018984	0.066205	0.711675	1873	5	0.58574
TRNAU1AP	10	0.86592	0.86587	1	16876	0	0.39789	0.01899	0.066222	0.711675	1874	5	0.39789
OMD	10	0.98269	0.98276	1	19621	0	0.36508	0.019048	0.066397	0.712671	1875	5	0.36508
EIF2B4	10	0.71098	0.75503	1	14479	1	0.050843	0.01905	0.066402	0.712671	1876	4	0.050843
ELF1	10	0.74122	0.77151	1	14846	1	0.47238	0.019061	0.06644	0.712671	1877	5	0.47238
SP6	10	0.11522	0.2519	1	4979	2	0.083757	0.01908	0.066495	0.712671	1878	3	0.083757
HIST1H4A	10	0.99024	0.99031	1	19835	0	0.54786	0.019085	0.066512	0.712671	1879	5	0.54786
CEP350	10	0.50131	0.63977	1	12198	1	0.45031	0.019089	0.066524	0.712671	1880	5	0.45031
DNAJC14	10	0.16802	0.32384	1	6268	3	-0.33664	0.01914	0.066681	0.713003	1881	2	-0.33664
TKTL1	10	0.36702	0.52798	1	10018	2	0.5807	0.019149	0.066706	0.713003	1882	5	0.5807
CTPS1	10	0.42309	0.57349	1	10856	2	0.36069	0.019158	0.066729	0.713003	1883	5	0.36069
ANAPC2	10	0.72743	0.76378	1	14670	1	0.4612	0.019229	0.066961	0.713822	1884	4	0.4612
EFTUD1	10	0.96412	0.96416	1	19102	0	0.19789	0.019233	0.06698	0.713822	1885	3	0.19789
RPL4	10	0.022389	0.075073	0.818814	1847	4	-0.52272	0.019245	0.067009	0.713822	1886	3	-0.52272
SLC38A1	10	0.093383	0.2218	1	4443	1	0.12975	0.019246	0.06701	0.713822	1887	4	0.12975
CTCFL	10	0.72182	0.76076	1	14605	1	0.14804	0.019266	0.067069	0.713822	1888	4	0.14804
RPL7	10	0.0085337	0.032957	0.678373	989	3	-0.079999	0.019283	0.067122	0.713822	1889	4	-0.079999
LRRC26	10	0.56078	0.6906	1	13159	1	0.23406	0.019307	0.067204	0.713822	1890	5	0.23406
AL138847	10	0.00032915	0.001916	0.195619	200	5	-0.87153	0.019313	0.067219	0.713822	1891	2	-0.87153
AC006547	10	0.5555	0.68806	1	13110	2	-0.1452	0.019313	0.067219	0.713822	1892	1	-0.1452
GPX1	10	0.81941	0.82402	1	15947	1	0.21894	0.019319	0.067232	0.713822	1893	4	0.21894
OR51B4	10	0.12259	0.26205	1	5179	2	-0.061396	0.019321	0.067238	0.713822	1894	2	-0.061396
PARP9	10	0.91416	0.91385	1	17918	0	0.11917	0.019344	0.067305	0.713822	1895	3	0.11917
ACTR6	10	0.44801	0.59429	1	11250	1	0.4779	0.019349	0.06732	0.713822	1896	4	0.4779
FBXO39	10	0.24044	0.42002	1	7994	1	-0.043187	0.019363	0.067358	0.713822	1897	3	-0.043187
KRTAP10-6	10	0.31273	0.48539	1	9224	2	0.093612	0.019367	0.067367	0.713822	1898	4	0.093612
COPE	10	0.82213	0.82624	1	15989	1	0.34826	0.019394	0.067451	0.713822	1899	5	0.34826
CREB3L2	10	0.39129	0.54735	1	10363	2	0.0017568	0.019402	0.067477	0.713822	1900	4	0.0017568
ENOPH1	10	0.12709	0.26822	1	5299	1	0.103	0.019406	0.067489	0.713822	1901	3	0.103
MRPL30	10	0.99857	0.9986	1	20202	0	0.59935	0.019444	0.067603	0.714483	1902	5	0.59935
RPS28	10	0.15918	0.31191	1	6068	2	-0.074184	0.019462	0.067656	0.714677	1903	3	-0.074184
SFPQ	10	0.59006	0.70128	1	13391	1	0.12714	0.019478	0.067696	0.714732	1904	4	0.12714
HOXD13	10	0.17803	0.33726	1	6525	2	0.27999	0.019533	0.067858	0.716072	1905	3	0.27999
POGK	10	0.6763	0.73783	1	14137	1	0.53989	0.019556	0.067931	0.716432	1906	5	0.53989
FARP1	10	0.98661	0.98672	1	19732	0	0.52129	0.019573	0.06798	0.716432	1907	4	0.52129
CHRNA5	10	0.5854	0.69952	1	13360	1	-0.0031994	0.019593	0.068041	0.716432	1908	2	-0.0031994
SLC4A2	10	0.95402	0.95401	1	18837	0	0.60313	0.019593	0.068042	0.716432	1909	5	0.60313
EVI5	10	0.78548	0.79907	1	15404	1	0.27348	0.019604	0.068083	0.716432	1910	2	0.27348
C18orf21	10	0.029228	0.090585	0.862681	2112	4	0.49349	0.019611	0.068107	0.716432	1911	5	0.49349
PDE6A	10	0.90152	0.90135	1	17644	0	0.56889	0.019624	0.068138	0.716432	1912	5	0.56889
IL5	10	0.38896	0.5455	1	10333	1	0.55538	0.019646	0.0682	0.716711	1913	5	0.55538
UQCRFS1	10	0.6988	0.74887	1	14371	1	0.45407	0.019676	0.068288	0.716921	1914	4	0.45407
IGKV3-15	10	0.7511	0.77719	1	14967	1	0.046385	0.019676	0.06829	0.716921	1915	3	0.046385
PSMB11	10	0.88373	0.88365	1	17265	0	0.43431	0.019714	0.068397	0.717677	1916	4	0.43431
PDCD2L	10	0.92304	0.92278	1	18112	0	0.47588	0.019727	0.06844	0.717761	1917	5	0.47588
CLIC2	10	0.55615	0.68866	1	13123	2	0.43001	0.019773	0.068561	0.718658	1918	4	0.43001
REP15	10	0.71611	0.75773	1	14548	1	0.22249	0.019824	0.068712	0.719581	1919	4	0.22249
NKX3-1	10	0.33886	0.50575	1	9614	1	0.31668	0.019826	0.068719	0.719581	1920	3	0.31668
C17orf98	10	0.39133	0.54739	1	10366	2	0.13624	0.019849	0.068796	0.719648	1921	4	0.13624
FOXE3	10	0.57731	0.6965	1	13296	1	0.20073	0.019866	0.068846	0.719648	1922	2	0.20073
POMK	10	0.33443	0.50231	1	9550	1	0.43698	0.019866	0.068849	0.719648	1923	4	0.43698
NAA35	10	0.0087347	0.033616	0.681639	1002	3	-0.19699	0.019872	0.068867	0.719648	1924	2	-0.19699
LILRB3	10	0.82719	0.83026	1	16081	1	0.37262	0.019906	0.068967	0.720324	1925	2	0.37262
KDM5B	10	0.18378	0.34501	1	6678	1	-0.11498	0.019919	0.069003	0.72033	1926	1	-0.11498
SLC25A51	10	0.73419	0.76751	1	14763	1	0.42985	0.019935	0.069048	0.720432	1927	5	0.42985
RP4-539M6	10	0.0012096	0.0060512	0.361285	339	3	0.039668	0.01997	0.069155	0.720692	1928	2	0.039668
DKKL1	10	0.81407	0.81985	1	15856	1	0.047555	0.019993	0.069217	0.720692	1929	3	0.047555
RGPD2	10	0.5652	0.69213	1	13192	1	0.44867	0.019999	0.069232	0.720692	1930	5	0.44867
NPIPB5	10	0.19583	0.36108	1	6956	1	0.15704	0.020017	0.069284	0.720692	1931	3	0.15704
ITGB1BP2	10	0.4106	0.56313	1	10662	1	0.08828	0.020038	0.069348	0.720985	1932	3	0.08828
HNRNPL	10	0.95903	0.959	1	18959	0	0.41836	0.020065	0.06943	0.721431	1933	4	0.41836
COL4A6	10	0.6217	0.71389	1	13641	1	0.54684	0.02008	0.06947	0.721431	1934	5	0.54684
CYB5B	10	0.73672	0.76891	1	14797	1	0.59593	0.020089	0.069497	0.721431	1935	5	0.59593
FBRSL1	10	0.96791	0.9679	1	19202	0	0.23431	0.02012	0.069603	0.721845	1936	4	0.23431
MALSU1	10	0.90257	0.90241	1	17663	0	0.14632	0.020133	0.069642	0.721845	1937	4	0.14632
OR4D2	10	0.85311	0.85341	1	16593	1	0.3526	0.020134	0.069643	0.721845	1938	4	0.3526
REG1B	10	0.45539	0.60047	1	11375	2	0.48375	0.020177	0.069773	0.721857	1939	4	0.48375
DUSP27	10	0.32725	0.49672	1	9424	1	0.56232	0.020183	0.06979	0.721857	1940	5	0.56232
KIF11	10	0.45071	0.59656	1	11303	2	0.40582	0.020186	0.069794	0.721857	1941	4	0.40582
DNA2	9	0.33945	0.48791	1	9626	2	0.38496	0.02019	0.066723	0.713003	1942	4	0.38496
FAM168A	10	0.91437	0.91405	1	17923	0	0.4803	0.020194	0.069821	0.721857	1943	5	0.4803
FNTB	6	0.20548	0.31589	1	7176	2	0.46328	0.020196	0.057198	0.675304	1944	3	0.46328
PDCD2	10	0.85336	0.85367	1	16596	1	0.061881	0.020209	0.069863	0.721928	1945	2	0.061881
RSRC1	10	0.92061	0.92031	1	18053	0	0.58535	0.020292	0.070131	0.7227	1946	5	0.58535
UTS2	10	0.29875	0.4746	1	9036	1	0.34189	0.020313	0.070196	0.7227	1947	5	0.34189
KAT6A	10	0.66545	0.73285	1	14034	1	0.60488	0.020319	0.070211	0.7227	1948	5	0.60488
MRPS22	10	0.071941	0.18255	0.983836	3739	4	0.28318	0.020324	0.070222	0.7227	1949	5	0.28318
PRAME	10	0.98784	0.98797	1	19761	0	0.50367	0.020326	0.070227	0.7227	1950	4	0.50367
CCL7	10	0.85662	0.85681	1	16664	1	-0.017259	0.020338	0.070263	0.7227	1951	2	-0.017259
KCTD20	10	0.019368	0.067163	0.806712	1678	3	0.31039	0.020341	0.070271	0.7227	1952	4	0.31039
GJA8	10	0.95197	0.95196	1	18780	0	0.5412	0.020351	0.070295	0.7227	1953	5	0.5412
BCCIP	10	0.063015	0.16403	0.970691	3408	2	0.38642	0.020354	0.070302	0.7227	1954	3	0.38642
TXK	10	0.91045	0.91017	1	17840	0	0.24982	0.020358	0.070315	0.7227	1955	4	0.24982
VAMP4	10	0.26656	0.45	1	8561	2	0.32425	0.020362	0.070327	0.7227	1956	3	0.32425
C14orf144	10	0.99628	0.99633	1	20055	0	0.58051	0.020375	0.07037	0.72278	1957	5	0.58051
RP11-706O15	10	0.89967	0.8995	1	17603	0	0.29825	0.02039	0.070418	0.722904	1958	4	0.29825
TBX5	10	0.70929	0.75414	1	14467	1	0.33361	0.020418	0.070499	0.723372	1959	3	0.33361
ZDHHC16	10	0.99251	0.99257	1	19916	0	0.097724	0.020431	0.070545	0.723486	1960	2	0.097724
MRPL10	10	0.40753	0.56056	1	10610	2	0.61968	0.020475	0.070687	0.724284	1961	5	0.61968
HS3ST1	10	0.50225	0.64061	1	12217	1	0.45759	0.020477	0.070694	0.724284	1962	5	0.45759
MUC5B	10	0.71142	0.75526	1	14487	1	0.40116	0.020491	0.070729	0.724284	1963	4	0.40116
ACOT4	10	0.85833	0.85847	1	16707	1	0.49717	0.020527	0.070836	0.725013	1964	5	0.49717
CLEC6A	10	0.27263	0.45465	1	8653	2	0.37618	0.020545	0.070883	0.725131	1965	5	0.37618
IL17F	10	0.50189	0.6403	1	12210	1	0.12474	0.020563	0.070935	0.725198	1966	2	0.12474
TBCEL	10	0.057748	0.15295	0.95826	3213	3	0.57885	0.020632	0.07113	0.725897	1967	5	0.57885
GJB5	10	0.51596	0.65251	1	12449	2	0.26063	0.020647	0.071179	0.725897	1968	3	0.26063
SLC25A21-AS1	10	0.25257	0.43599	1	8298	1	0.49964	0.020653	0.071197	0.725897	1969	5	0.49964
ELOVL4	10	0.34046	0.50699	1	9640	1	0.072031	0.020655	0.071204	0.725897	1970	3	0.072031
FOXD4L2	10	0.52901	0.6641	1	12661	1	0.06289	0.020664	0.07123	0.725897	1971	2	0.06289
YEATS2	10	0.81576	0.82115	1	15887	1	0.56721	0.020668	0.071242	0.725897	1972	5	0.56721
MED21	10	0.53802	0.67221	1	12814	1	0.0046244	0.020701	0.071339	0.725905	1973	4	0.0046244
NAE1	10	0.14807	0.29687	1	5814	2	0.47767	0.020711	0.071365	0.725905	1974	4	0.47767
ABCC3	10	0.82891	0.83167	1	16112	1	0.23261	0.020718	0.071384	0.725905	1975	4	0.23261
APAF1	10	0.84836	0.84889	1	16487	1	0.59904	0.020725	0.071406	0.725905	1976	5	0.59904
CUL1	10	0.24855	0.43071	1	8196	2	0.41704	0.020732	0.071422	0.725905	1977	4	0.41704
ASPM	10	0.96701	0.96701	1	19179	0	0.58894	0.02075	0.071474	0.725905	1978	5	0.58894
MFSD1	10	0.56582	0.69234	1	13203	1	0.56623	0.020789	0.071588	0.725905	1979	5	0.56623
MSH5	10	0.15044	0.30014	1	5867	3	-0.49393	0.020798	0.071613	0.725905	1980	3	-0.49393
CTNNA2	10	0.45508	0.60021	1	11372	1	0.55514	0.020813	0.071666	0.725905	1981	4	0.55514
PQBP1	10	0.99801	0.99803	1	20155	0	0.48016	0.020821	0.071685	0.725905	1982	5	0.48016
FBLIM1	10	0.82922	0.83192	1	16121	1	0.62965	0.020828	0.071706	0.725905	1983	5	0.62965
EXO1	10	0.59807	0.70437	1	13467	1	0.24942	0.020863	0.071824	0.725905	1984	4	0.24942
SCN4B	10	0.57022	0.69394	1	13236	1	0.63094	0.020864	0.07183	0.725905	1985	5	0.63094
FARSA	10	3.9031e-05	0.00023978	0.049455	99	6	-1.2253	0.020871	0.071848	0.725905	1986	3	-1.2253
FAM179B	10	0.97842	0.9785	1	19499	0	0.61911	0.020906	0.071959	0.726508	1987	5	0.61911
RHOT2	10	0.99736	0.99741	1	20112	0	0.62548	0.020922	0.072006	0.726508	1988	5	0.62548
LRMP	10	0.021549	0.073168	0.812222	1816	2	-0.02919	0.020936	0.072041	0.726508	1989	3	-0.02919
GOLGA6L1	7	0.17804	0.29917	1	6526	1	0.58158	0.020941	0.063088	0.699336	1990	3	0.58158
G3BP1	10	0.97963	0.97971	1	19534	0	0.63016	0.020943	0.072056	0.726508	1991	5	0.63016
STXBP6	10	0.51313	0.65005	1	12396	1	0.23166	0.020952	0.072085	0.726508	1992	3	0.23166
CYP2B6	10	0.47929	0.62078	1	11804	1	0.53566	0.020979	0.072164	0.726927	1993	5	0.53566
GPKOW	10	0.38981	0.54618	1	10346	1	0.2382	0.021001	0.072233	0.726927	1994	4	0.2382
ABCA8	10	0.24113	0.42095	1	8017	3	0.49781	0.021062	0.072415	0.728241	1995	5	0.49781
RAB12	10	0.18364	0.34484	1	6676	3	0.076003	0.02107	0.072439	0.728241	1996	3	0.076003
CD55	10	0.29137	0.4689	1	8916	1	0.43307	0.021104	0.072536	0.728241	1997	4	0.43307
ZSWIM7	10	0.93812	0.93791	1	18462	0	0.52285	0.021122	0.072588	0.728241	1998	5	0.52285
MTPAP	10	0.89641	0.89632	1	17528	0	0.49219	0.021129	0.072611	0.728241	1999	5	0.49219
[truncated: 18,421 more rows]
