# Supplementary material for: A histone deacetylase 3 and mitochondrial complex I axis regulates toxic formaldehyde production
Source: Sci Adv. 2023 May 17;9(20):eadg2235. doi: 10.1126/sciadv.adg2235 (PMC10191432; doi:10.1126/sciadv.adg2235)
Supplement: Supplementary file 2 — Data files S1 to S3 [file sciadv.adg2235_data_files_s1_to_s3.zip › adg2235_Data_file_S2.xlsx]

## Sheet: Sheet1
id	num	neg|score	neg|p-value	neg|fdr	neg|rank	neg|goodsgrna	neg|lfc	pos|score	pos|p-value	pos|fdr	pos|rank	pos|goodsgrna	pos|lfc
NF2	10	1	1	1	20155	0	3.8574	2.6735e-15	2.4562e-07	0.00099	1	10	3.8574
HDAC3	10	1	1	1	20154	0	3.8177	3.8307e-14	2.4562e-07	0.00099	2	10	3.8177
KCTD5	10	0.99356	0.99358	1	19944	0	2.2132	2.6196e-10	2.4562e-07	0.00099	3	9	2.2132
MGA	10	0.99997	0.99997	1	20146	0	2.4575	4.8677e-09	2.4562e-07	0.00099	4	9	2.4575
HSPA14	10	1	1	1	20152	0	2.2981	1.4247e-08	2.4562e-07	0.00099	5	10	2.2981
TADA2B	10	1	1	1	20153	0	1.669	1.0635e-07	7.3686e-07	0.002475	6	10	1.669
CHMP6	10	0.95358	0.95357	1	19111	1	0.79439	2.8268e-07	2.2106e-06	0.006365	7	5	0.79439
GARS	9	0.55432	0.71895	1	14531	1	2.0768	4.6922e-07	3.1931e-06	0.008045	8	8	2.0768
EHMT1	10	0.24077	0.46878	0.973916	9197	1	2.3067	6.5031e-07	6.1405e-06	0.013751	9	9	2.3067
CHD8	10	0.99954	0.99953	1	20113	0	2.2781	1.1354e-06	7.6143e-06	0.015347	10	9	2.2781
PDAP1	9	0.69526	0.81071	1	16233	2	2.1137	1.26e-06	1.6948e-05	0.026276	11	7	2.1137
SDHA	10	0.71665	0.83089	1	16502	1	1.5546	1.6208e-06	1.1544e-05	0.021152	12	8	1.5546
AARS2	10	0.98575	0.98578	1	19783	0	2.4359	2.2086e-06	1.6948e-05	0.026276	13	8	2.4359
ZNF883	10	0.52958	0.72988	1	14284	2	0.32167	2.5842e-06	1.9404e-05	0.027935	14	3	0.32167
PNISR	10	0.29475	0.52653	0.983993	10337	1	2.207	2.8943e-06	2.186e-05	0.029373	15	8	2.207
CDK8	10	1	1	1	20151	0	1.2183	3.1056e-06	2.3825e-05	0.030012	16	10	1.2183
TAZ	10	0.8594	0.90046	1	17936	1	2.059	3.4321e-06	2.579e-05	0.030577	17	8	2.059
SEPHS1	10	0.99991	0.99991	1	20139	0	1.8064	4.1454e-06	3.2668e-05	0.036579	18	9	1.8064
CLASP2	10	0.7716	0.86651	1	17218	1	1.7653	5.4761e-06	4.3966e-05	0.044802	19	9	1.7653
RPTOR	10	0.24077	0.46878	0.973916	9201	2	1.9999	5.5243e-06	4.4457e-05	0.044802	20	7	1.9999
PSMD7	10	0.89677	0.91576	1	18297	1	1.5366	7.3295e-06	5.9686e-05	0.057284	21	8	1.5366
TIMM10	9	0.7984	0.86041	1	17471	1	2.3843	8.3696e-06	7.5897e-05	0.068231	22	8	2.3843
HIST2H2AC	10	0.99492	0.99494	1	19976	0	1.795	9.7894e-06	7.7862e-05	0.068231	23	8	1.795
PROSER1	10	0.98039	0.98039	1	19677	0	1.7466	1.0524e-05	8.5231e-05	0.071576	24	8	1.7466
RPS6	10	0.66683	0.80127	1	15890	1	1.904	1.2101e-05	9.6529e-05	0.077822	25	9	1.904
F8A2	10	0.98039	0.98039	1	19673	0	2.0136	1.2713e-05	0.00010193	0.079018	26	8	2.0136
ARL6IP6	10	0.40105	0.61959	0.993991	12191	1	1.2962	1.3579e-05	0.00010635	0.079391	27	8	1.2962
BAX	10	0.99994	0.99995	1	20142	0	1.5324	1.5553e-05	0.00012158	0.087294	28	9	1.5324
WBSCR22	10	0.99983	0.99983	1	20127	0	1.5167	1.6587e-05	0.00012993	0.087294	29	9	1.5167
RNF113A	8	0.14246	0.31814	0.971652	6428	1	2.2526	1.7598e-05	0.00012797	0.087294	30	5	2.2526
TRRAP	10	0.99988	0.99989	1	20133	0	1.5967	2.0056e-05	0.0001599	0.10306	31	8	1.5967
FKBPL	10	0.99985	0.99985	1	20129	0	1.7247	2.1066e-05	0.00016383	0.10306	32	8	1.7247
EHMT2	10	0.99998	0.99998	1	20147	0	1.6896	2.1643e-05	0.00016874	0.10306	33	9	1.6896
KDM5C	10	0.91227	0.92362	1	18468	1	1.6689	2.2831e-05	0.00017709	0.104214	34	8	1.6689
CLTC	10	0.97779	0.97778	1	19615	0	1.4324	2.3452e-05	0.00018102	0.104214	35	8	1.4324
METTL3	9	0.99997	0.99997	1	20145	0	1.4439	2.3975e-05	0.00019429	0.104214	36	8	1.4439
WDR55	10	0.97764	0.97763	1	19613	0	1.8443	2.4623e-05	0.00018643	0.104214	37	7	1.8443
TIMM44	10	0.7249	0.83604	1	16612	1	1.5246	2.6671e-05	0.00020018	0.104214	38	7	1.5246
TMEM202	10	0.086406	0.2374	0.941628	4710	5	-0.65832	2.6943e-05	0.00020165	0.104214	39	2	-0.65832
POLG2	9	0.84832	0.88012	1	17851	1	2.1812	2.6987e-05	0.0002159	0.106134	40	6	2.1812
ACTR1A	10	0.91484	0.92503	1	18491	1	1.5252	2.7853e-05	0.00020927	0.105446	41	7	1.5252
DNM2	10	0.01573	0.063029	0.875679	1324	2	1.5225	3.0682e-05	0.00023211	0.109256	42	7	1.5225
MECR	10	0.97354	0.97351	1	19523	0	1.207	3.0797e-05	0.00023309	0.109256	43	8	1.207
SFPQ	10	0.22116	0.44201	0.971652	8684	2	1.1023	3.2884e-05	0.00024931	0.114199	44	5	1.1023
YBEY	10	0.99999	0.99999	1	20150	0	1.2537	3.4366e-05	0.0002611	0.11483	45	9	1.2537
PJA1	10	0.1033	0.27074	0.95224	5336	1	1.7766	3.457e-05	0.00026208	0.11483	46	7	1.7766
EEF1D	10	0.67957	0.8087	1	16036	1	1.3374	3.7508e-05	0.00028173	0.120813	47	9	1.3374
FBXL19	9	0.94789	0.94807	1	19000	0	1.8751	4.2191e-05	0.00030678	0.128816	48	7	1.8751
CARM1	10	0.95793	0.95789	1	19210	0	0.98368	4.5731e-05	0.00034706	0.142756	49	9	0.98368
MRPL44	10	0.96158	0.96156	1	19272	0	0.93001	4.9533e-05	0.00037457	0.15099	50	9	0.93001
PNCK	10	0.95697	0.95696	1	19193	0	1.5508	6.0979e-05	0.00045121	0.169487	51	9	1.5508
CLASRP	9	0.96326	0.9634	1	19306	0	1.3413	6.1185e-05	0.00043057	0.169487	52	7	1.3413
EXOSC1	10	0.94118	0.94258	1	18880	1	0.65879	6.1429e-05	0.00045661	0.169487	53	5	0.65879
CDK2	10	0.99228	0.99229	1	19917	0	1.649	6.1573e-05	0.00045931	0.169487	54	9	1.649
DNAJC2	10	0.99999	0.99999	1	20149	0	0.68323	6.4655e-05	0.00048166	0.170836	55	9	0.68323
SAV1	10	0.99989	0.99989	1	20134	0	1.4262	6.4883e-05	0.00048314	0.170836	56	8	1.4262
GFER	10	0.97298	0.97296	1	19512	0	1.4478	6.7574e-05	0.00050156	0.174292	57	8	1.4478
YARS2	10	0.9989	0.99887	1	20096	0	1.3183	7.2984e-05	0.00054405	0.185853	58	6	1.3183
LHFPL2	10	0.89001	0.91257	1	18217	1	1.2386	7.5881e-05	0.00056124	0.18748	59	8	1.2386
DNTTIP2	10	0.99958	0.99957	1	20115	0	1.6192	7.846e-05	0.00057524	0.18748	60	8	1.6192
PMAIP1	10	0.99993	0.99994	1	20140	0	1.3517	7.8705e-05	0.00057672	0.18748	61	8	1.3517
FAM50A	10	0.88764	0.91152	1	18181	1	0.68738	8.0826e-05	0.0005976	0.19048	62	6	0.68738
UQCR10	10	0.50918	0.71484	1	14021	1	1.2545	8.3035e-05	0.00061332	0.19048	63	6	1.2545
NFYC	9	0.73229	0.83779	1	16711	2	1.9496	8.7792e-05	0.0006143	0.19048	64	5	1.9496
SCAP	10	0.99803	0.99803	1	20063	0	1.5632	9.7362e-05	0.00071009	0.215457	65	9	1.5632
TCEB3	10	0.036044	0.12229	0.899355	2529	1	1.2595	9.797e-05	0.00071623	0.215457	66	8	1.2595
CTBS	10	0.13583	0.31971	0.971652	6255	1	0.5611	0.00010035	0.00073023	0.216439	67	5	0.5611
ATP5A1	10	0.8919	0.9134	1	18234	1	1.1074	0.00010626	0.00077592	0.224823	68	9	1.1074
NOP16	10	0.0068387	0.031707	0.845685	690	4	1.6325	0.00010715	0.00078083	0.224823	69	6	1.6325
CCNE1	10	0.96281	0.96285	1	19297	0	1.5724	0.00012147	0.00087859	0.247947	70	6	1.5724
ZNF143	10	0.68135	0.80973	1	16062	2	1.5709	0.00012371	0.00089529	0.247947	71	6	1.5709
UROD	10	0.92251	0.92952	1	18612	1	1.5407	0.00012508	0.00090462	0.247947	72	8	1.5407
F8A1	10	0.84533	0.89563	1	17828	1	1.5803	0.00013044	0.00093999	0.247947	73	8	1.5803
LARS	10	0.30385	0.5345	0.984099	10513	2	1.5679	0.00013145	0.00094589	0.247947	74	6	1.5679
PLEKHA4	10	0.18234	0.3875	0.971652	7595	3	0.61289	0.00013253	0.00095129	0.247947	75	5	0.61289
N6AMT1	10	0.99588	0.99586	1	19996	0	1.7518	0.00013784	0.00098371	0.247947	76	7	1.7518
RALGAPB	10	0.99003	0.99005	1	19867	0	1.3836	0.0001401	0.00099845	0.247947	77	8	1.3836
TARM1	10	0.27131	0.50608	0.979265	9910	3	-0.050158	0.00014011	0.00099845	0.247947	78	3	-0.050158
MTERFD2	10	0.67484	0.80593	1	15987	2	0.20606	0.00014089	0.0010053	0.247947	79	4	0.20606
BAGE2	10	0.99356	0.99358	1	19945	0	1.2617	0.00014145	0.0010088	0.247947	80	8	1.2617
FANCM	9	0.99883	0.99883	1	20093	0	1.298	0.00014165	0.0009734	0.247947	81	6	1.298
C11orf84	10	0.84533	0.89563	1	17823	1	1.5164	0.0001457	0.0010343	0.248173	82	7	1.5164
EMC3	10	0.21781	0.43749	0.971652	8573	3	1.3548	0.0001457	0.0010343	0.248173	83	6	1.3548
DDB1	10	0.98445	0.98444	1	19761	0	1.0559	0.00015088	0.0010726	0.254339	84	7	1.0559
GPI	10	0.98373	0.9837	1	19745	0	1.334	0.00015943	0.0011267	0.263856	85	8	1.334
CSF2RB	10	0.98621	0.98624	1	19794	0	0.52019	0.00016165	0.0011389	0.263856	86	5	0.52019
CDK6	10	0.98776	0.98779	1	19826	0	0.81659	0.00016622	0.0011689	0.265269	87	7	0.81659
SMU1	9	0.98561	0.98567	1	19780	0	1.3426	0.00017325	0.0011714	0.265269	88	7	1.3426
TBC1D16	10	0.011525	0.048602	0.861633	1044	4	1.2633	0.00017349	0.0012082	0.267169	89	6	1.2633
MMAB	10	0.55465	0.74206	1	14541	2	0.85896	0.00017462	0.001219	0.267169	90	6	0.85896
CBX8	10	0.42232	0.63838	0.993991	12560	2	0.59771	0.00017846	0.0012406	0.267169	91	5	0.59771
NMD3	10	0.98711	0.98714	1	19808	0	0.95587	0.00017866	0.0012421	0.267169	92	8	0.95587
SCYL1	10	0.84258	0.89475	1	17803	1	1.3079	0.00017957	0.001246	0.267169	93	8	1.3079
RIMS4	10	0.8033	0.88317	1	17504	1	1.54	0.00018749	0.0012907	0.271877	94	6	1.54
CWC15	10	0.65333	0.79371	1	15720	1	1.2827	0.00018969	0.001306	0.271877	95	7	1.2827
GATA3	10	0.63734	0.78491	1	15526	1	0.61032	0.00019403	0.0013276	0.271877	96	5	0.61032
KDSR	10	0.84785	0.89648	1	17840	1	0.99304	0.00019552	0.0013354	0.271877	97	8	0.99304
CCM2L	10	0.99985	0.99985	1	20128	0	0.91785	0.00019552	0.0013354	0.271877	98	8	0.91785
EMC7	10	0.99331	0.99334	1	19939	0	1.5787	0.00020036	0.0013649	0.275099	99	8	1.5787
GON4L	9	0.50351	0.6891	1	13920	1	-0.051996	0.00021822	0.0014676	0.284318	100	3	-0.051996
EWSR1	10	0.99991	0.9999	1	20138	0	1.5903	0.00022095	0.0014921	0.284318	101	7	1.5903
SS18L2	10	0.83603	0.89268	1	17748	1	1.4232	0.00023122	0.0015653	0.284318	102	7	1.4232
COX20	10	0.48441	0.69316	1	13602	2	0.51755	0.00023313	0.0015806	0.284318	103	5	0.51755
RPS29	10	0.89425	0.9145	1	18271	1	1.643	0.00023372	0.0015835	0.284318	104	7	1.643
ANAPC4	10	0.14435	0.33229	0.971652	6496	1	1.671	0.0002342	0.0015865	0.284318	105	8	1.671
SAMD1	10	0.055008	0.16743	0.915996	3440	1	1.5934	0.00023697	0.0016027	0.284318	106	7	1.5934
MFN2	10	0.14644	0.33544	0.971652	6589	2	1.1715	0.0002391	0.0016155	0.284318	107	5	1.1715
NOC2L	10	0.22116	0.44201	0.971652	8648	1	1.5062	0.00024051	0.0016238	0.284318	108	8	1.5062
DCP1A	10	0.022629	0.085981	0.875679	1788	4	0.48622	0.00024441	0.0016454	0.284318	109	4	0.48622
PTDSS1	10	0.77499	0.86886	1	17270	1	1.1562	0.00024459	0.0016459	0.284318	110	7	1.1562
INTS5	10	0.98306	0.98304	1	19728	0	1.601	0.00024701	0.0016611	0.284318	111	8	1.601
TMEM31	10	0.49264	0.70034	1	13734	2	0.73876	0.00024754	0.0016646	0.284318	112	6	0.73876
CHSY3	10	0.17696	0.37982	0.971652	7462	3	0.97599	0.00024754	0.0016646	0.284318	113	6	0.97599
NADK	9	0.71084	0.82181	1	16429	1	0.81795	0.00024842	0.0016602	0.284318	114	6	0.81795
C1D	8	0.69284	0.7985	1	16194	1	0.84352	0.00024848	0.0015413	0.284318	115	7	0.84352
TRIM43B	10	0.27153	0.50626	0.979265	9935	2	1.1982	0.00025347	0.0017024	0.288335	116	7	1.1982
METTL1	9	0.59864	0.7463	1	15020	1	1.0211	0.00025935	0.001726	0.289893	117	7	1.0211
CCT7	8	0.70931	0.80388	1	16404	1	0.5614	0.00026093	0.0016135	0.284318	118	4	0.5614
ABCF1	9	0.92914	0.92983	1	18699	1	0.74844	0.00026239	0.0017461	0.290852	119	5	0.74844
SLC12A8	9	0.037628	0.12177	0.899355	2593	4	0.04192	0.00026671	0.0017722	0.292769	120	3	0.04192
MAP7D1	10	0.65632	0.79542	1	15756	1	1.5271	0.0002754	0.0018385	0.298826	121	6	1.5271
PATL2	10	0.22116	0.44201	0.971652	8670	1	1.2255	0.00027838	0.0018542	0.29897	122	6	1.2255
SSBP1	10	0.19515	0.40577	0.971652	7939	2	1.126	0.00028427	0.0018905	0.302412	123	8	1.126
ANKRD18A	10	0.49437	0.70183	1	13765	2	1.2104	0.00029996	0.0019873	0.315389	124	7	1.2104
TIPRL	10	0.99998	0.99999	1	20148	0	1.2771	0.00030954	0.0020492	0.320845	125	8	1.2771
MRPL51	10	0.99979	0.99979	1	20123	0	1.5418	0.00031348	0.0020748	0.320845	126	7	1.5418
BRAT1	9	0.95692	0.95707	1	19191	0	1.282	0.00031527	0.0020856	0.320845	127	7	1.282
MAGEH1	10	0.036337	0.12303	0.900978	2546	5	-0.32355	0.00031895	0.0021013	0.320845	128	4	-0.32355
SRCAP	10	0.34578	0.57119	0.987895	11209	1	1.0396	0.00031895	0.0021013	0.320845	129	6	1.0396
DNMT1	10	0.8033	0.88317	1	17513	1	1.554	0.0003239	0.0021286	0.322564	130	6	1.554
YIPF2	10	0.41443	0.63139	0.993991	12418	3	1.578	0.0003314	0.002171	0.326548	131	6	1.578
RBM4	10	0.17478	0.37671	0.971652	7377	1	1.123	0.00034361	0.0022462	0.334996	132	7	1.123
WASH1	10	0.20015	0.41283	0.971652	8092	3	0.45618	0.00034611	0.0022605	0.334996	133	5	0.45618
GET4	10	0.91484	0.92503	1	18497	1	1.1224	0.00035727	0.0023346	0.342581	134	5	1.1224
BLOC1S3	10	0.032729	0.11414	0.894744	2356	2	1.0282	0.0003613	0.0023562	0.342581	135	5	1.0282
IPO11	10	0.99044	0.99045	1	19879	0	1.147	0.00036231	0.0023626	0.342581	136	5	1.147
NCAPG	10	0.64418	0.78865	1	15610	2	1.3866	0.00036876	0.0024039	0.346075	137	8	1.3866
INTS3	9	0.46933	0.66983	0.997524	13295	2	1.3086	0.00037122	0.002426	0.34678	138	5	1.3086
PTCH2	10	0.65783	0.79625	1	15777	1	1.2498	0.00037704	0.002454	0.348313	139	8	1.2498
BCLAF1	10	0.97428	0.97424	1	19539	0	1.5287	0.00038019	0.0024746	0.348785	140	6	1.5287
LRRC46	10	0.98054	0.98053	1	19682	0	1.2931	0.00038427	0.0025046	0.350557	141	8	1.2931
TIMM23	10	0.99896	0.99894	1	20100	0	1.0367	0.00038743	0.0025252	0.351007	142	8	1.0367
MRPL15	10	0.93161	0.93543	1	18738	1	1.1415	0.00039903	0.0025925	0.356931	143	6	1.1415
NDNF	10	0.99988	0.99988	1	20132	0	0.986	0.00040176	0.0026087	0.356931	144	8	0.986
ENOPH1	10	0.49147	0.69935	1	13711	3	0.25053	0.00040407	0.002621	0.356931	145	3	0.25053
EED	10	0.81464	0.88629	1	17590	1	1.4261	0.00041023	0.0026564	0.356931	146	6	1.4261
MTMR10	10	0.68135	0.80973	1	16057	2	1.4466	0.00042118	0.0027163	0.358474	147	7	1.4466
HNRNPUL1	10	0.9552	0.95518	1	19152	0	1.3469	0.00042118	0.0027163	0.358474	148	7	1.3469
PPP1R8	10	0.25687	0.49038	0.977306	9651	4	-0.41784	0.00042252	0.0027212	0.358474	149	4	-0.41784
CCDC84	8	0.99993	0.99994	1	20141	0	1.8102	0.000451	0.002651	0.356931	150	7	1.8102
@CTRL00569	1	0.99954	0.99957	1	20114	0	4.8602	0.00045534	0.0004625	0.169487	151	1	4.8602
BPIFB6	10	0.77502	0.86888	1	17271	2	0.56762	0.00045794	0.0029438	0.385271	152	5	0.56762
NPIPB9	10	0.35921	0.58285	0.988164	11484	2	1.2271	0.00047138	0.0030214	0.389325	153	7	1.2271
FAM231A	10	0.99786	0.99787	1	20052	0	1.3243	0.00047275	0.0030302	0.389325	154	8	1.3243
EMG1	10	0.65333	0.79371	1	15722	1	1.4618	0.00047536	0.0030504	0.389325	155	7	1.4618
ELL	9	0.40077	0.61257	0.992991	12182	2	0.3183	0.00048977	0.0030612	0.389325	156	4	0.3183
NELFB	9	0.91673	0.91957	1	18527	1	1.675	0.00049181	0.003073	0.389325	157	6	1.675
BAI2	9	0.027803	0.095523	0.890405	2107	1	0.35003	0.00049406	0.0030907	0.389325	158	3	0.35003
EIF3C	9	0.48931	0.68106	0.997524	13683	1	1.3887	0.00051001	0.0031747	0.397423	159	7	1.3887
TSG101	10	0.78261	0.87416	1	17350	2	0.48497	0.00051613	0.0033137	0.410162	160	5	0.48497
SPARC	10	0.81464	0.88629	1	17591	1	1.4395	0.00051698	0.0033171	0.410162	161	6	1.4395
RPL22	10	0.98776	0.98779	1	19824	0	1.0085	0.00052494	0.0033569	0.412551	162	8	1.0085
USP21	10	0.075971	0.21475	0.937766	4308	1	1.3738	0.00053184	0.0033977	0.413307	163	7	1.3738
LPXN	10	0.93867	0.9406	1	18832	1	0.11664	0.00053281	0.0034041	0.413307	164	2	0.11664
TTI2	10	0.034766	0.11917	0.899355	2463	1	1.3277	0.00053616	0.0034281	0.413737	165	8	1.3277
TGM7	10	0.66584	0.80072	1	15868	1	1.2653	0.00054625	0.0034832	0.414809	166	8	1.2653
ATMIN	10	0.48441	0.69316	1	13613	1	0.78378	0.00054718	0.0034895	0.414809	167	8	0.78378
POLD2	10	0.62827	0.77999	1	15407	1	1.3506	0.00055868	0.0035706	0.414809	168	7	1.3506
DHODH	10	0.15843	0.35297	0.971652	6866	2	1.3607	0.00055868	0.0035706	0.414809	169	8	1.3607
ARNT2	10	0.69795	0.81958	1	16266	1	1.4923	0.00056214	0.0035956	0.414809	170	7	1.4923
AK2	10	0.4555	0.66772	0.997524	13077	2	1.4103	0.00056333	0.003603	0.414809	171	6	1.4103
MED25	10	0.0099137	0.042836	0.85134	924	2	0.85719	0.00056566	0.0036178	0.414809	172	5	0.85719
MTPAP	10	0.98178	0.98179	1	19707	0	1.165	0.00057227	0.0036462	0.414809	173	8	1.165
CHCHD6	10	0.26854	0.50367	0.979265	9878	3	0.10554	0.00057833	0.0036821	0.414809	174	4	0.10554
GOLGA6L1	10	0.62827	0.77999	1	15397	2	1.4574	0.00058972	0.0037479	0.414809	175	7	1.4574
MRPL17	10	0.20818	0.42411	0.971652	8334	2	-0.014863	0.0005901	0.0037504	0.414809	176	4	-0.014863
PGK1	10	0.9552	0.95518	1	19130	0	1.0626	0.00059093	0.0037528	0.414809	177	5	1.0626
MRPL36	10	0.9651	0.96507	1	19340	0	0.98158	0.00059093	0.0037528	0.414809	178	5	0.98158
DLGAP2	10	0.042345	0.13755	0.908302	2832	3	0.9658	0.00059093	0.0037528	0.414809	179	5	0.9658
AAAS	10	0.73939	0.84521	1	16812	1	0.88944	0.00059599	0.0037779	0.414809	180	5	0.88944
C1orf228	10	0.22116	0.44201	0.971652	8692	1	0.49302	0.0006022	0.0038059	0.414809	181	5	0.49302
KLF9	10	0.77345	0.86779	1	17241	1	1.1643	0.00060736	0.0038324	0.414809	182	7	1.1643
MRPL34	10	0.99981	0.99981	1	20126	0	1.2789	0.00060736	0.0038324	0.414809	183	7	1.2789
FAM157B	10	0.047088	0.14894	0.909659	3071	2	1.1397	0.00062381	0.0039385	0.42224	184	5	1.1397
PALB2	10	0.30385	0.5345	0.984099	10508	2	1.399	0.00063549	0.0040127	0.423495	185	7	1.399
FGF23	10	0.99933	0.99931	1	20109	0	1.0993	0.00064248	0.0040579	0.423495	186	7	1.0993
METTL17	10	0.98937	0.9894	1	19854	0	0.95669	0.00064536	0.0040785	0.423495	187	8	0.95669
ATP6AP1	10	0.99686	0.99685	1	20022	0	0.92364	0.00064536	0.0040785	0.423495	188	8	0.92364
TRIM65	10	0.75915	0.85811	1	17057	2	0.8467	0.0006505	0.004107	0.423495	189	6	0.8467
CCDC180	10	0.37209	0.59411	0.991386	11674	1	1.0355	0.00065235	0.0041154	0.423495	190	7	1.0355
COQ3	10	0.94365	0.94462	1	18931	1	1.3799	0.00065285	0.0041183	0.423495	191	6	1.3799
USP22	8	0.99339	0.99335	1	19942	0	1.1912	0.00066723	0.0038486	0.414809	192	6	1.1912
GPS2	9	0.99856	0.99856	1	20080	0	1.294	0.00067543	0.0040324	0.423495	193	7	1.294
UPF1	10	0.64048	0.78662	1	15562	2	1.0205	0.00068626	0.0043099	0.428825	194	6	1.0205
SH3TC1	10	0.91732	0.92644	1	18538	1	1.4019	0.00068626	0.0043099	0.428825	195	7	1.4019
ALG14	10	0.48627	0.69484	1	13635	2	1.2149	0.00069158	0.0043404	0.428825	196	5	1.2149
COL4A5	10	0.02388	0.090038	0.875679	1885	2	1.0721	0.00069158	0.0043404	0.428825	197	7	1.0721
C22orf26	10	0.8033	0.88317	1	17511	1	1.2905	0.00069158	0.0043404	0.428825	198	7	1.2905
MYC	10	0.01676	0.066565	0.875679	1388	3	1.2778	0.00069158	0.0043404	0.428825	199	6	1.2778
PPIAL4A	7	0.67962	0.75859	1	16041	1	1.3086	0.00069476	0.0035672	0.414809	200	6	1.3086
TP53I13	9	0.49206	0.68261	0.997524	13729	1	0.5361	0.000703	0.0041714	0.426773	201	4	0.5361
NOA1	10	0.011093	0.047039	0.861633	1013	2	1.2328	0.00070524	0.0044229	0.430645	202	7	1.2328
SPOCD1	10	0.57477	0.75202	1	14760	1	1.3536	0.0007154	0.004476	0.433716	203	7	1.3536
SMG1	9	0.5944	0.74362	1	14961	2	1.0456	0.00071941	0.0042554	0.428825	204	5	1.0456
CCDC134	10	0.61353	0.77215	1	15228	1	1.1295	0.00072593	0.0045467	0.43694	205	7	1.1295
GRB10	10	0.10534	0.27384	0.95224	5426	3	-0.17811	0.00072723	0.0045526	0.43694	206	3	-0.17811
PPIL1	10	0.47276	0.683	0.997524	13393	1	1.211	0.00074146	0.0046361	0.440758	207	6	1.211
TSR1	9	0.22324	0.43455	0.971652	8785	1	0.95754	0.00075527	0.0044229	0.430645	208	7	0.95754
UBTF	9	0.15877	0.34784	0.971652	6905	1	1.1822	0.00075527	0.0044229	0.430645	209	7	1.1822
WDR62	10	0.9235	0.93012	1	18633	1	1.1149	0.0007603	0.0047515	0.446017	210	8	1.1149
GNGT2	10	0.98321	0.98319	1	19732	0	1.4698	0.00076667	0.0047849	0.446017	211	8	1.4698
DLG3	10	0.84785	0.89648	1	17845	1	0.98413	0.0007676	0.0047894	0.446017	212	7	0.98413
ASH2L	10	0.76398	0.86135	1	17126	1	0.92633	0.0007764	0.004836	0.446017	213	8	0.92633
SERPINA9	10	0.9552	0.95518	1	19167	0	0.91134	0.0007764	0.004836	0.446017	214	8	0.91134
GGTLC2	10	0.37914	0.60026	0.99207	11806	2	0.87126	0.00078198	0.0048685	0.446017	215	6	0.87126
MRPL39	10	0.7754	0.86912	1	17275	2	0.55003	0.00078198	0.0048685	0.446017	216	5	0.55003
CNNM3	10	0.028075	0.10267	0.892619	2120	4	-0.098421	0.00078198	0.0048685	0.446017	217	4	-0.098421
POLR2J3	9	0.32035	0.53262	0.984099	10758	2	0.69551	0.00079217	0.0046341	0.440758	218	6	0.69551
HCN3	10	0.98314	0.98312	1	19729	0	0.67148	0.00079919	0.0049647	0.451454	219	5	0.67148
SSNA1	10	0.11031	0.28142	0.958039	5562	1	0.75451	0.00080051	0.0049726	0.451454	220	8	0.75451
CASP9	10	0.97696	0.97694	1	19602	0	1.3133	0.00081082	0.0050365	0.451815	221	6	1.3133
FAM136A	10	0.13129	0.31308	0.968842	6143	2	0.7965	0.00081957	0.0050807	0.453102	222	5	0.7965
HNRNPF	10	0.1896	0.39786	0.971652	7799	1	1.3487	0.00082518	0.0051219	0.453262	223	6	1.3487
MIEF2	10	0.57477	0.75202	1	14759	2	0.84141	0.00082852	0.0051381	0.453262	224	5	0.84141
GNA12	10	0.66852	0.80225	1	15903	2	0.49288	0.00083492	0.0051779	0.453745	225	4	0.49288
SAP30BP	10	0.8033	0.88317	1	17500	1	1.3491	0.00084363	0.0052251	0.455896	226	6	1.3491
MBNL1	10	0.89078	0.91291	1	18223	1	1.3476	0.00085363	0.0052796	0.458271	227	7	1.3476
RPL9	10	0.97547	0.97542	1	19568	0	1.2143	0.00085787	0.0052978	0.458271	228	8	1.2143
TCEAL3	9	0.98033	0.98041	1	19671	0	1.5455	0.00086916	0.0050134	0.451815	229	6	1.5455
WBP11	10	0.98341	0.98339	1	19735	0	1.0276	0.00087515	0.0053872	0.458919	230	8	1.0276
KCNQ4	10	0.096048	0.25798	0.941628	5081	2	1.2339	0.00087515	0.0053872	0.458919	231	8	1.2339
PUS1	10	0.94439	0.94524	1	18938	1	1.0975	0.00087515	0.0053872	0.458919	232	8	1.0975
C3orf36	9	0.53724	0.70872	1	14354	2	1.3892	0.00087547	0.0050438	0.451815	233	5	1.3892
PRKDC	10	0.50333	0.70977	1	13915	1	1.0654	0.00087972	0.0054147	0.458919	234	7	1.0654
MRPL41	10	0.99805	0.99806	1	20064	0	1.2163	0.00088102	0.0054191	0.458919	235	6	1.2163
C1QTNF5	10	0.69929	0.82037	1	16289	2	-0.06854	0.00088877	0.0054688	0.461183	236	4	-0.06854
XRN2	9	0.73007	0.83615	1	16681	2	1.1896	0.00089819	0.0051499	0.453262	237	6	1.1896
NAT16	10	0.58543	0.75749	1	14868	2	0.12631	0.00089869	0.0055282	0.464145	238	4	0.12631
KLF16	10	0.86786	0.90355	1	18004	1	1.4318	0.0009061	0.0055754	0.464145	239	6	1.4318
SART1	10	0.87755	0.90729	1	18098	1	1.3199	0.00091213	0.0056161	0.464145	240	7	1.3199
FOXN3	10	0.089235	0.24346	0.941628	4839	1	1.262	0.00091601	0.0056397	0.464145	241	7	1.262
ERCC6L	10	0.99174	0.99175	1	19902	0	0.8453	0.0009211	0.0056702	0.464145	242	8	0.8453
PRKCSH	10	0.18665	0.39372	0.971652	7722	2	-0.17646	0.00092238	0.0056775	0.464145	243	3	-0.17646
PTCHD4	10	0.17723	0.38017	0.971652	7465	2	0.73737	0.00092343	0.0056854	0.464145	244	4	0.73737
SFXN4	10	0.94763	0.94798	1	18992	1	0.99189	0.00093388	0.0057384	0.464145	245	8	0.99189
KATNB1	10	0.98373	0.9837	1	19742	0	1.2376	0.00093567	0.0057468	0.464145	246	6	1.2376
RNF187	10	0.45753	0.6695	0.997524	13145	1	1.2011	0.00094169	0.0057758	0.464145	247	6	1.2011
GCSAM	10	0.94864	0.94887	1	19010	1	0.15516	0.00094261	0.0057817	0.464145	248	4	0.15516
PELP1	10	0.99356	0.99358	1	19946	0	1.2594	0.00094328	0.0057861	0.464145	249	7	1.2594
RHO	10	0.16771	0.36649	0.971652	7161	3	0.10649	0.00095804	0.0058711	0.464145	250	3	0.10649
RPS15	10	0.2414	0.4696	0.973916	9231	3	-0.23851	0.00095804	0.0058711	0.464145	251	3	-0.23851
ECH1	10	0.89952	0.91706	1	18323	1	1.0088	0.00095832	0.0058716	0.464145	252	8	1.0088
SLFN11	10	0.92081	0.92848	1	18583	1	0.77714	0.00096703	0.0059123	0.464145	253	8	0.77714
TMEM200B	10	0.073937	0.21027	0.935457	4225	3	0.62364	0.00097832	0.0059738	0.464145	254	5	0.62364
TTC34	10	0.47436	0.68444	0.997894	13465	2	0.1519	0.0010058	0.006126	0.464145	255	4	0.1519
SLC39A13	10	0.37914	0.60026	0.99207	11802	2	0.45587	0.0010134	0.0061776	0.464145	256	5	0.45587
DDX11	10	0.084617	0.23358	0.941628	4648	1	0.99425	0.0010165	0.0062032	0.464145	257	5	0.99425
C22orf15	10	0.61309	0.77192	1	15222	2	-0.0097506	0.0010348	0.0062881	0.464145	258	2	-0.0097506
FEN1	10	0.40537	0.62341	0.993991	12265	1	1.3322	0.0010376	0.0063049	0.464145	259	6	1.3322
NOLC1	10	0.97511	0.97505	1	19559	0	1.1764	0.0010376	0.0063049	0.464145	260	7	1.1764
CPNE6	10	0.35874	0.58244	0.987895	11453	1	1.4236	0.0010394	0.0063107	0.464145	261	7	1.4236
CACNA1G	9	0.41685	0.62843	0.993991	12457	2	0.42448	0.0010416	0.0058804	0.464145	262	4	0.42448
PET112	10	0.8033	0.88317	1	17497	1	1.2912	0.0010456	0.0063402	0.464145	263	6	1.2912
ARID4A	10	0.97764	0.97763	1	19610	0	1.2142	0.0010478	0.0063471	0.464145	264	7	1.2142
MRPS16	10	0.69223	0.81615	1	16192	2	1.0416	0.0010478	0.0063471	0.464145	265	7	1.0416
IDI1	10	0.50333	0.70977	1	13916	1	1.1992	0.0010478	0.0063471	0.464145	266	7	1.1992
NUDCD2	10	0.22116	0.44201	0.971652	8673	2	1.2403	0.0010478	0.0063471	0.464145	267	7	1.2403
GNB2L1	10	0.11744	0.29227	0.959278	5751	2	1.1161	0.0010478	0.0063471	0.464145	268	7	1.1161
WDR1	10	0.91865	0.92721	1	18560	1	1.2942	0.0010478	0.0063471	0.464145	269	7	1.2942
SYCP1	10	0.080378	0.22436	0.937766	4457	3	0.7644	0.0010503	0.0063559	0.464145	270	5	0.7644
HBA2	10	0.44675	0.65989	0.997524	12974	3	0.16668	0.0010587	0.0064056	0.465934	271	3	0.16668
CTU2	10	0.90822	0.92143	1	18421	1	1.0643	0.0010618	0.0064267	0.465934	272	7	1.0643
MBD6	9	0.231	0.4424	0.971801	8962	3	-0.13649	0.0010693	0.0060091	0.464145	273	3	-0.13649
TACR1	10	0.97175	0.9717	1	19485	0	-0.036539	0.001074	0.0064989	0.469481	274	4	-0.036539
ZP1	10	0.13406	0.31713	0.971652	6203	1	0.59875	0.0010817	0.0065402	0.470774	275	5	0.59875
MIPEP	10	0.99285	0.99285	1	19927	0	0.83237	0.0010986	0.0066242	0.472956	276	8	0.83237
YME1L1	9	0.99752	0.9975	1	20042	0	0.89103	0.0011018	0.0061771	0.464145	277	7	0.89103
RMI2	10	0.99989	0.99989	1	20135	0	1.0618	0.0011117	0.0066978	0.472956	278	8	1.0618
FSCN2	10	0.92251	0.92952	1	18621	1	0.86583	0.0011117	0.0066978	0.472956	279	8	0.86583
LYL1	9	0.025436	0.089009	0.875679	1989	1	0.90841	0.0011145	0.0062346	0.464145	280	7	0.90841
PRDM4	10	0.65114	0.7925	1	15695	1	1.1173	0.0011181	0.0067317	0.472956	281	7	1.1173
SKIV2L	10	0.47276	0.683	0.997524	13416	1	0.37437	0.0011224	0.0067573	0.472956	282	4	0.37437
AMDHD2	10	0.12857	0.30904	0.967096	6069	1	0.83986	0.0011224	0.0067573	0.472956	283	6	0.83986
EML3	10	0.94439	0.94524	1	18939	1	0.7957	0.0011304	0.006801	0.472956	284	5	0.7957
FARSB	9	0.43791	0.64929	0.996528	12812	2	1.5176	0.0011377	0.0063456	0.464145	285	5	1.5176
SLC30A9	10	0.99388	0.99389	1	19952	0	1.1871	0.0011389	0.0068447	0.472956	286	8	1.1871
JAZF1	10	0.14762	0.33722	0.971652	6613	4	-0.48235	0.0011571	0.0069381	0.472956	287	2	-0.48235
SOX2	10	0.16905	0.36836	0.971652	7200	2	0.58301	0.0011571	0.0069381	0.472956	288	5	0.58301
VPS45	10	0.22116	0.44201	0.971652	8732	2	0.75317	0.0011571	0.0069381	0.472956	289	6	0.75317
MRE11A	10	0.044563	0.14291	0.908302	2924	5	-0.29323	0.0011571	0.0069381	0.472956	290	4	-0.29323
SLC29A2	10	0.84422	0.89528	1	17813	1	0.35286	0.001158	0.0069459	0.472956	291	3	0.35286
RYBP	10	0.98828	0.98832	1	19833	0	1.0093	0.0011698	0.0070078	0.473401	292	8	1.0093
BCS1L	10	0.97269	0.97267	1	19506	0	0.95398	0.0011702	0.0070103	0.473401	293	6	0.95398
TGFBI	10	0.90441	0.91949	1	18374	1	0.8199	0.0011787	0.0070643	0.473401	294	8	0.8199
KCNK17	10	0.62827	0.77999	1	15435	1	0.82118	0.0011787	0.0070643	0.473401	295	8	0.82118
NDOR1	10	0.62827	0.77999	1	15433	1	0.63587	0.0012062	0.0072132	0.47666	296	6	0.63587
TPRN	10	0.11744	0.29227	0.959278	5760	2	1.0854	0.0012128	0.0072412	0.476946	297	7	1.0854
PCNA	10	0.42336	0.6393	0.993991	12570	1	1.074	0.0012327	0.0073625	0.48023	298	8	1.074
MRPS34	9	0.5944	0.74362	1	14962	2	0.86407	0.0012378	0.0068713	0.472956	299	6	0.86407
PHF23	9	0.98451	0.98459	1	19764	0	0.914	0.0012378	0.0068713	0.472956	300	7	0.914
NUDC	10	0.17478	0.37671	0.971652	7406	1	0.9729	0.0012656	0.0075472	0.486525	301	6	0.9729
A4GALT	10	0.22917	0.45291	0.973916	8915	3	0.28492	0.0012656	0.0075472	0.486525	302	5	0.28492
SLC8B1	10	0.77758	0.87064	1	17293	1	0.26221	0.0012656	0.0075472	0.486525	303	3	0.26221
GPR88	10	0.68932	0.81436	1	16153	1	1.3912	0.0012673	0.0075556	0.486525	304	6	1.3912
AUH	9	0.10635	0.26152	0.946136	5447	3	-0.02715	0.0012845	0.0070977	0.473401	305	2	-0.02715
MUC5B	10	0.89321	0.91402	1	18258	1	1.0693	0.0012848	0.0076646	0.488787	306	6	1.0693
PFAS	10	0.29952	0.53069	0.983993	10444	2	1.0509	0.0012863	0.0076735	0.488787	307	7	1.0509
EIF4G2	10	0.75952	0.85838	1	17061	2	1.1414	0.0012863	0.0076735	0.488787	308	7	1.1414
SAFB	10	0.18709	0.39434	0.971652	7734	3	1.3247	0.001288	0.0076877	0.488787	309	6	1.3247
CD3EAP	9	0.67196	0.79431	1	15940	1	1.3887	0.0012887	0.0071169	0.473401	310	5	1.3887
SKP1	9	0.91892	0.92125	1	18564	1	0.76485	0.001303	0.0071817	0.476143	311	5	0.76485
TRMT112	10	0.47276	0.683	0.997524	13357	1	1.2009	0.0013163	0.0078198	0.495626	312	7	1.2009
PPP2CA	10	0.38262	0.60331	0.992353	11859	1	1.2831	0.0013319	0.0078911	0.495772	313	7	1.2831
FILIP1	10	0.059997	0.17891	0.925186	3610	3	0.46666	0.001333	0.0078979	0.495772	314	5	0.46666
PPM1J	10	0.47873	0.68825	0.999398	13527	2	-0.033898	0.001333	0.0078979	0.495772	315	4	-0.033898
NINJ2	9	0.21077	0.42187	0.971652	8406	1	1.4731	0.0013374	0.0073578	0.48023	316	5	1.4731
L3MBTL3	10	0.14435	0.33229	0.971652	6486	1	1.3623	0.001339	0.0079205	0.495772	317	6	1.3623
ZSWIM7	10	0.83437	0.89214	1	17734	1	0.68616	0.0013453	0.007951	0.495948	318	5	0.68616
ARID3C	8	0.23255	0.42456	0.971652	9006	1	0.34985	0.0013528	0.0073281	0.48023	319	3	0.34985
PGM3	10	0.44427	0.65764	0.997524	12926	3	1.3374	0.0013583	0.0080109	0.495948	320	6	1.3374
HYPK	10	0.9999	0.9999	1	20137	0	1	0.0013698	0.0080718	0.495948	321	7	1
GTPBP8	10	0.42	0.63632	0.993991	12527	1	0.87698	0.0013727	0.0080861	0.495948	322	6	0.87698
BUB3	10	0.29764	0.52904	0.983993	10394	1	1.0589	0.0013733	0.0080881	0.495948	323	6	1.0589
NAPB	10	0.24542	0.47504	0.975522	9380	4	0.19864	0.0013786	0.0081111	0.495948	324	5	0.19864
CD276	10	0.96794	0.96792	1	19411	0	1.2268	0.0013809	0.0081224	0.495948	325	7	1.2268
MPLKIP	10	0.70448	0.82353	1	16353	2	0.67789	0.0013886	0.0081578	0.495948	326	5	0.67789
MYH7	10	0.99979	0.99979	1	20124	0	1.3263	0.0013946	0.0081839	0.495948	327	7	1.3263
FUBP1	10	0.53834	0.73406	1	14364	2	1.0211	0.0014016	0.0082212	0.495948	328	7	1.0211
TSR3	10	0.02388	0.090038	0.875679	1849	3	1.2489	0.0014019	0.0082222	0.495948	329	7	1.2489
MLNR	10	0.72283	0.83476	1	16582	1	0.97056	0.0014031	0.0082281	0.495948	330	6	0.97056
GNB1L	10	0.98373	0.9837	1	19738	0	0.5828	0.0014109	0.0082679	0.495948	331	5	0.5828
KAAG1	10	0.4625	0.67392	0.997524	13200	2	1.1932	0.0014109	0.0082679	0.495948	332	7	1.1932
THOC5	10	0.189	0.39702	0.971652	7777	3	1.0039	0.0014227	0.0083268	0.498002	333	5	1.0039
WDR74	10	0.99076	0.99079	1	19886	0	1.0286	0.001452	0.0084658	0.504498	334	7	1.0286
POLR3E	10	0.62827	0.77999	1	15408	1	0.79378	0.0014579	0.0084855	0.504498	335	5	0.79378
FBXL4	10	0.17478	0.37671	0.971652	7356	3	0.56516	0.0014809	0.0086058	0.508652	336	5	0.56516
@INTERGENIC138877	1	0.99849	0.99852	1	20075	0	5.2149	0.0015061	0.0014961	0.284318	337	1	5.2149
HIST1H3G	10	0.98265	0.98262	1	19719	0	0.61193	0.0015182	0.0088033	0.518407	338	5	0.61193
PINX1	10	0.20544	0.4203	0.971652	8245	1	1.2202	0.0015282	0.0088556	0.518407	339	6	1.2202
SUN5	10	0.93682	0.93917	1	18810	1	1.2209	0.0015282	0.0088556	0.518407	340	6	1.2209
AMH	10	0.99404	0.99406	1	19961	0	0.9514	0.0015408	0.0089168	0.518407	341	7	0.9514
SH2D2A	10	0.75097	0.85273	1	16957	2	-0.13529	0.0015439	0.0089315	0.518407	342	4	-0.13529
THAP10	10	0.24542	0.47504	0.975522	9376	3	-0.39261	0.0015497	0.0089576	0.518407	343	3	-0.39261
MAP1S	10	0.73819	0.84443	1	16788	1	0.93671	0.0015529	0.0089743	0.518407	344	5	0.93671
CEBPZ	9	0.97501	0.9751	1	19554	0	1.2659	0.0015752	0.0085994	0.508652	345	5	1.2659
ZNF622	10	0.9552	0.95518	1	19146	0	0.99575	0.0015763	0.0090951	0.518407	346	7	0.99575
ZKSCAN4	10	0.62785	0.77977	1	15365	2	0.48649	0.0015885	0.0091595	0.518407	347	3	0.48649
ANXA4	10	0.97862	0.97863	1	19637	0	1.1907	0.0015899	0.0091649	0.518407	348	7	1.1907
XPNPEP3	10	0.84957	0.89704	1	17860	1	1.3301	0.0015958	0.0091929	0.518407	349	6	1.3301
SF3B4	10	0.517	0.72164	1	14145	1	0.46587	0.001609	0.009267	0.518407	350	5	0.46587
PRPF19	10	0.046576	0.14776	0.908302	3016	3	1.2436	0.001612	0.0092867	0.518407	351	7	1.2436
MRPL3	10	0.96453	0.96454	1	19328	0	1.0818	0.0016188	0.0093157	0.518407	352	7	1.0818
SKP2	10	0.9552	0.95518	1	19162	0	1.0429	0.0016325	0.0093859	0.518407	353	5	1.0429
HBA1	10	0.4555	0.66772	0.997524	13078	1	0.25907	0.0016423	0.009436	0.518407	354	4	0.25907
OPRD1	10	0.74207	0.84688	1	16846	2	0.61944	0.0016434	0.0094409	0.518407	355	5	0.61944
GPC2	10	0.92068	0.92841	1	18582	1	1.0209	0.0016473	0.0094586	0.518407	356	6	1.0209
PDSS1	10	0.60025	0.76513	1	15034	1	1.0209	0.0016529	0.0094847	0.518407	357	7	1.0209
LAMTOR1	10	0.97487	0.9748	1	19551	0	1.15	0.0016529	0.0094847	0.518407	358	7	1.15
PDCD11	10	0.52605	0.72824	1	14249	2	0.73422	0.0016532	0.0094861	0.518407	359	5	0.73422
HECTD1	10	0.9472	0.94761	1	18986	1	1.305	0.001663	0.0095333	0.519307	360	6	1.305
RPF1	9	0.5896	0.74062	1	14916	1	1.3086	0.0016702	0.0090843	0.518407	361	5	1.3086
H2AFB3	9	0.89106	0.90235	1	18225	1	1.4439	0.0016702	0.0090843	0.518407	362	5	1.4439
MRPL46	9	0.97544	0.97553	1	19566	0	1.1506	0.001677	0.0091133	0.518407	363	7	1.1506
TSSK2	10	0.9906	0.99061	1	19882	0	1.0308	0.0016904	0.00966	0.522181	364	7	1.0308
UHMK1	10	0.78261	0.87416	1	17349	2	0.027944	0.0016961	0.0096895	0.522181	365	2	0.027944
DDX28	10	0.78208	0.87382	1	17345	1	0.89135	0.001699	0.0097077	0.522181	366	7	0.89135
FRG2B	10	0.45369	0.66613	0.997524	13063	1	0.60742	0.0016995	0.0097101	0.522181	367	5	0.60742
LAGE3	9	0.98565	0.98571	1	19782	0	1.009	0.0017019	0.00924	0.518407	368	7	1.009
PIGB	10	0.97719	0.9772	1	19603	0	1.1649	0.0017282	0.0098452	0.522181	369	6	1.1649
TUT1	10	0.99873	0.9987	1	20091	0	1.1881	0.0017282	0.0098452	0.522181	370	7	1.1881
NRF1	10	0.9552	0.95518	1	19141	0	1.344	0.0017339	0.0098713	0.522181	371	6	1.344
DNAJA4	10	0.91657	0.92603	1	18520	1	0.95773	0.0017339	0.0098713	0.522181	372	7	0.95773
TMEM187	10	0.20015	0.41283	0.971652	8081	1	1.2554	0.0017342	0.0098732	0.522181	373	7	1.2554
CYLC1	10	0.35793	0.58175	0.987895	11394	3	-0.16082	0.0017499	0.0099523	0.522181	374	2	-0.16082
FAM120AOS	9	0.62063	0.76023	1	15312	1	1.1664	0.0017515	0.009491	0.518407	375	6	1.1664
MRPS5	10	0.83489	0.8923	1	17737	1	1.083	0.0017527	0.0099676	0.522181	376	6	1.083
VSIG10	10	0.24754	0.4779	0.976269	9411	2	1.1053	0.0017543	0.0099754	0.522181	377	6	1.1053
ADAM9	10	0.026519	0.098532	0.891745	2061	4	-0.38203	0.0017661	0.010027	0.522181	378	3	-0.38203
MYCT1	10	0.019341	0.075246	0.875679	1576	6	-0.718	0.0017661	0.010027	0.522181	379	2	-0.718
XPA	10	0.92987	0.93423	1	18710	1	0.1061	0.0017661	0.010027	0.522181	380	3	0.1061
C2orf68	10	0.59353	0.7616	1	14954	2	0.58508	0.0017776	0.010082	0.522208	381	5	0.58508
PTK2	10	0.5926	0.76112	1	14939	2	0.79794	0.0017776	0.010082	0.522208	382	5	0.79794
NDUFB10	10	0.26217	0.49744	0.979265	9789	2	0.97174	0.001786	0.010123	0.522208	383	7	0.97174
NCOR1	10	0.99331	0.99334	1	19940	0	1.0268	0.0017985	0.010183	0.522931	384	7	1.0268
DYNLL1	10	0.055008	0.16743	0.915996	3418	2	1.0793	0.0018051	0.010221	0.522931	385	7	1.0793
C2orf81	10	0.5944	0.76206	1	14964	1	0.28233	0.0018059	0.010223	0.522931	386	4	0.28233
CMTR1	9	0.99324	0.99331	1	19938	0	1.4254	0.0018176	0.0098253	0.522181	387	6	1.4254
KLB	10	0.93298	0.93638	1	18758	1	0.77535	0.0018306	0.01034	0.524964	388	6	0.77535
ACTL7B	10	0.052889	0.16251	0.915996	3311	5	-0.42529	0.0018306	0.01034	0.524964	389	3	-0.42529
@INTERGENIC224926	1	0.99817	0.99818	1	20066	0	4.4301	0.0018348	0.0018144	0.297311	390	1	4.4301
BUD13	10	0.60909	0.76981	1	15159	2	0.95812	0.0018503	0.010428	0.527425	391	5	0.95812
KANSL1	10	0.96057	0.96055	1	19251	0	1.2927	0.0018702	0.010513	0.527425	392	7	1.2927
KRTAP3-2	10	0.12438	0.30275	0.962515	5978	1	0.94582	0.0018872	0.01059	0.529617	393	7	0.94582
SNRPD3	10	0.12424	0.30254	0.962515	5968	2	1.2233	0.0018964	0.010632	0.530426	394	7	1.2233
ZBTB7A	10	0.99315	0.99318	1	19936	0	1.1078	0.0019107	0.0107	0.530944	395	7	1.1078
DYNC2H1	10	0.61022	0.77039	1	15172	2	0.2924	0.0019113	0.010702	0.530944	396	3	0.2924
MPV17L	10	0.12705	0.30675	0.964781	6041	3	0.76357	0.0019159	0.010722	0.530944	397	5	0.76357
RPS3A	9	0.46732	0.6687	0.997524	13266	2	1.3753	0.001922	0.010335	0.524964	398	5	1.3753
SUPT16H	10	0.8188	0.88746	1	17618	1	0.22176	0.001925	0.01077	0.530947	399	3	0.22176
PSMD12	10	0.71055	0.82721	1	16418	2	0.86404	0.0019282	0.010786	0.530947	400	5	0.86404
POR	9	0.15877	0.34784	0.971652	6907	1	1.4003	0.00195	0.010477	0.527425	401	5	1.4003
EXOSC7	9	0.35456	0.56672	0.987895	11355	1	0.55076	0.0019578	0.01052	0.527425	402	4	0.55076
LY6G6F	10	0.13285	0.31536	0.970973	6173	3	-0.17987	0.0019659	0.010958	0.53347	403	4	-0.17987
RPS25	10	0.84785	0.89648	1	17843	1	0.98651	0.0019828	0.011043	0.536335	404	7	0.98651
SNRPE	8	0.86063	0.87222	1	17952	1	1.3566	0.0019835	0.010131	0.522208	405	6	1.3566
PPP1R36	10	0.20823	0.42418	0.971652	8336	4	0.10421	0.0020085	0.011178	0.541591	406	2	0.10421
PARN	10	0.99655	0.99652	1	20016	0	1.1237	0.0020152	0.011217	0.541842	407	7	1.1237
PIWIL4	10	0.041686	0.13596	0.908302	2784	1	0.48953	0.0020189	0.011237	0.541842	408	3	0.48953
C15orf38	9	0.022666	0.081418	0.875679	1793	2	0.68973	0.0020213	0.010801	0.530947	409	5	0.68973
COL27A1	9	0.028703	0.097975	0.891176	2165	3	1.3413	0.002036	0.010867	0.532907	410	5	1.3413
PRKACA	9	0.08266	0.22067	0.937766	4588	2	0.91232	0.0020451	0.010905	0.53347	411	5	0.91232
RBBP6	10	0.25087	0.48235	0.977015	9499	2	1.1394	0.0020469	0.011379	0.544778	412	6	1.1394
FAM72B	10	0.96559	0.96556	1	19350	0	0.75881	0.0020469	0.011379	0.544778	413	5	0.75881
CCDC101	9	0.99848	0.99849	1	20074	0	1.2605	0.002055	0.010952	0.53347	414	7	1.2605
PRKRIR	10	0.93498	0.93784	1	18787	1	0.69152	0.0020556	0.01142	0.545301	415	7	0.69152
ARHGEF9	10	0.57308	0.75117	1	14743	2	1.0201	0.0020663	0.011479	0.545301	416	7	1.0201
GDF10	10	0.97093	0.97089	1	19468	0	1.082	0.0020806	0.011539	0.545301	417	6	1.082
DYNLRB1	10	0.023788	0.089726	0.875679	1842	4	-0.23112	0.0020996	0.011612	0.545301	418	4	-0.23112
AGBL5	10	0.74448	0.84845	1	16877	1	1.2172	0.0021074	0.011653	0.545301	419	6	1.2172
MFSD2B	10	0.99817	0.99818	1	20068	0	1.008	0.0021088	0.011661	0.545301	420	7	1.008
H2AFB1	10	0.95665	0.95664	1	19188	0	0.92227	0.0021088	0.011661	0.545301	421	7	0.92227
MBTPS2	10	0.99996	0.99996	1	20144	0	1.0169	0.0021088	0.011661	0.545301	422	7	1.0169
NDNL2	9	0.92914	0.92983	1	18701	1	1.3492	0.0021323	0.011336	0.544778	423	5	1.3492
TRIM11	10	0.27862	0.51247	0.979265	10025	3	1.2368	0.0021581	0.011906	0.546778	424	6	1.2368
PNPT1	9	0.64094	0.77355	1	15569	1	1.2886	0.0021605	0.011493	0.545301	425	5	1.2886
REXO1	10	0.94004	0.94168	1	18861	1	1.1229	0.0021611	0.011923	0.546778	426	7	1.1229
PRPF40A	10	0.9552	0.95518	1	19173	0	0.85123	0.0021803	0.012	0.546778	427	6	0.85123
FRAT2	10	0.0016961	0.009267	0.845685	192	1	1.0431	0.0021805	0.012001	0.546778	428	6	1.0431
FPGT	10	0.20857	0.42464	0.971652	8342	1	1.1774	0.0021816	0.012008	0.546778	429	6	1.1774
TICRR	9	0.47695	0.6741	0.997524	13495	2	1.0501	0.0021867	0.011617	0.545301	430	6	1.0501
NR1I2	10	0.68394	0.81121	1	16096	1	1.2906	0.0021922	0.012063	0.546778	431	7	1.2906
LSG1	10	0.74852	0.85112	1	16927	2	0.48293	0.0021997	0.012109	0.546778	432	4	0.48293
KRTAP5-3	10	0.58889	0.75925	1	14905	2	0.13806	0.002204	0.012127	0.546778	433	3	0.13806
WDR43	10	0.81645	0.88679	1	17605	1	1.1931	0.0022102	0.012148	0.546778	434	6	1.1931
CASP8AP2	10	0.096048	0.25798	0.941628	5089	3	0.15537	0.0022198	0.012194	0.546778	435	4	0.15537
ZBTB11	10	0.94915	0.94933	1	19021	1	0.70232	0.0022198	0.012194	0.546778	436	6	0.70232
TCEAL4	10	0.25402	0.48655	0.977306	9562	4	0.57822	0.0022198	0.012194	0.546778	437	5	0.57822
WDR4	10	0.24077	0.46878	0.973916	9192	2	1.1129	0.0022204	0.012197	0.546778	438	6	1.1129
EP400	9	0.4128	0.62448	0.993991	12390	3	0.7762	0.002227	0.011818	0.546778	439	5	0.7762
NINL	10	0.13496	0.31844	0.971652	6226	2	0.6228	0.0022309	0.012243	0.546778	440	5	0.6228
HAAO	10	0.19544	0.40618	0.971652	7955	3	-0.095845	0.002234	0.012262	0.546778	441	3	-0.095845
DNAJC16	10	0.85211	0.89789	1	17873	1	1.3239	0.0022342	0.012262	0.546778	442	6	1.3239
GPSM1	10	0.59612	0.76297	1	14984	1	0.84906	0.002253	0.012347	0.548375	443	5	0.84906
VARS	9	0.95394	0.95412	1	19115	0	0.3662	0.0022619	0.011994	0.546778	444	3	0.3662
CTU1	9	0.26802	0.47996	0.976269	9876	2	0.97855	0.0022693	0.012025	0.546778	445	6	0.97855
EXOSC4	10	0.7116	0.82783	1	16434	1	1.1525	0.0022695	0.012431	0.548375	446	6	1.1525
MUC16	10	0.9552	0.95518	1	19143	0	0.94944	0.0022727	0.012449	0.548375	447	7	0.94944
CPSF4	10	0.67699	0.80719	1	16010	2	1.2612	0.0022827	0.012492	0.548375	448	6	1.2612
ERCC3	10	0.35874	0.58244	0.987895	11430	2	1.0336	0.0022865	0.012511	0.548375	449	6	1.0336
ZNF275	10	0.04006	0.13208	0.907163	2700	3	0.13458	0.0022878	0.012516	0.548375	450	4	0.13458
MRPL10	10	0.8594	0.90046	1	17943	1	1.1414	0.002306	0.012621	0.550587	451	6	1.1414
UQCRFS1	10	0.88581	0.91073	1	18166	1	1.2133	0.002306	0.012621	0.550587	452	6	1.2133
MED10	10	0.9454	0.94608	1	18953	1	1.136	0.0023286	0.012723	0.553064	453	6	1.136
GAS2L1	10	0.99972	0.99972	1	20121	0	1.1249	0.0023388	0.012774	0.553064	454	6	1.1249
NUP210	10	0.70289	0.8226	1	16330	2	1.2523	0.0023388	0.012774	0.553064	455	6	1.2523
PRSS36	10	0.17554	0.37783	0.971652	7444	3	0.15157	0.0023416	0.012787	0.553064	456	3	0.15157
ATP2A2	9	0.99425	0.99431	1	19965	0	0.98436	0.0023495	0.012406	0.548375	457	5	0.98436
IARS	9	0.95939	0.95954	1	19231	0	0.73222	0.0023551	0.012427	0.548375	458	7	0.73222
EPN1	10	0.75805	0.8574	1	17035	1	1.1464	0.0023682	0.012915	0.555072	459	7	1.1464
TCEB3C	10	0.13914	0.32455	0.971652	6347	2	1.1822	0.0023722	0.012938	0.555072	460	6	1.1822
SLC34A3	10	0.71225	0.82824	1	16438	2	0.2598	0.0023933	0.01303	0.555072	461	2	0.2598
PYROXD1	10	0.24077	0.46878	0.973916	9188	3	0.95713	0.0023981	0.013054	0.555072	462	6	0.95713
ZNF783	10	0.33779	0.56415	0.987895	11058	3	0.47337	0.0023981	0.013054	0.555072	463	5	0.47337
VN1R5	10	0.22525	0.44753	0.973916	8832	2	0.80217	0.0023981	0.013054	0.555072	464	5	0.80217
FIP1L1	10	0.98265	0.98262	1	19715	0	0.32913	0.0023981	0.013054	0.555072	465	4	0.32913
MED19	10	0.9552	0.95518	1	19125	0	1.0147	0.0023981	0.013054	0.555072	466	6	1.0147
KMT2D	10	0.97511	0.97505	1	19560	0	1.0097	0.0024138	0.013132	0.556553	467	6	1.0097
RYR3	10	0.70117	0.82153	1	16308	2	0.13732	0.0024313	0.013212	0.556553	468	4	0.13732
IRF3	10	0.52004	0.72425	1	14194	2	1.1177	0.0024323	0.013221	0.556553	469	7	1.1177
TCEB2	10	0.67693	0.80715	1	15997	1	0.72297	0.0024343	0.013227	0.556553	470	5	0.72297
TYW1	10	0.95043	0.95056	1	19040	1	0.83159	0.0024715	0.013404	0.560226	471	7	0.83159
TRPM1	10	0.31554	0.54472	0.986972	10689	1	0.4758	0.002476	0.013425	0.560226	472	4	0.4758
LSM7	10	0.27435	0.50874	0.979265	9981	3	-0.088633	0.002476	0.013425	0.560226	473	3	-0.088633
COX6C	7	0.99941	0.99942	1	20110	0	1.1952	0.0024819	0.011876	0.546778	474	6	1.1952
ANXA11	10	0.70815	0.82572	1	16388	2	1.1193	0.0024952	0.013517	0.562141	475	6	1.1193
GTF2IRD1	10	0.47276	0.683	0.997524	13405	2	1.1272	0.0024972	0.013527	0.562141	476	7	1.1272
LCE2D	9	0.99629	0.99626	1	20010	0	0.90054	0.0025085	0.013148	0.556553	477	7	0.90054
DNAJC11	9	0.99618	0.99615	1	20008	0	1.3094	0.0025295	0.013259	0.556735	478	7	1.3094
PPP4R1	10	0.92987	0.93423	1	18712	1	1.0595	0.0025551	0.013788	0.570474	479	7	1.0595
LMAN2	10	0.9872	0.98722	1	19810	0	0.91843	0.0025551	0.013788	0.570474	480	7	0.91843
ACP5	10	0.82842	0.89029	1	17690	1	0.82394	0.0025897	0.013946	0.572159	481	7	0.82394
TMEM114	10	0.41492	0.63181	0.993991	12427	3	0.73739	0.0025914	0.013952	0.572159	482	5	0.73739
FTSJ3	10	0.38931	0.60928	0.992991	11972	2	1.0474	0.0026004	0.013995	0.572159	483	6	1.0474
MMP17	10	0.23221	0.45705	0.973916	8993	1	1.2008	0.0026129	0.014054	0.572482	484	6	1.2008
SRMS	10	0.89283	0.91384	1	18252	1	0.87594	0.0026334	0.014155	0.572482	485	5	0.87594
RNPC3	10	0.50353	0.70994	1	13926	3	0.088884	0.0026373	0.014174	0.572482	486	3	0.088884
ROR1	10	0.468	0.67876	0.997524	13274	2	-0.21959	0.0026373	0.014174	0.572482	487	3	-0.21959
C19orf43	10	0.96247	0.9625	1	19291	0	1.1212	0.0026457	0.014221	0.573257	488	6	1.1212
MEN1	9	0.82893	0.87195	1	17696	1	1.2448	0.002652	0.013813	0.570474	489	7	1.2448
C8orf87	9	0.047521	0.14733	0.908302	3089	5	-0.71113	0.002685	0.013968	0.572159	490	2	-0.71113
EIF4H	10	0.78447	0.87547	1	17365	1	0.75124	0.0027101	0.014512	0.580666	491	5	0.75124
C15orf57	10	0.96361	0.96363	1	19315	0	1.0566	0.0027142	0.014531	0.580666	492	6	1.0566
CMTM5	10	0.99776	0.99776	1	20049	0	1.0553	0.0027169	0.014545	0.580666	493	7	1.0553
FRMPD1	10	0.38794	0.60805	0.992991	11943	2	-0.30526	0.0027179	0.01455	0.580666	494	4	-0.30526
PPA2	10	0.99462	0.99464	1	19972	0	1.1103	0.0027229	0.014578	0.580666	495	5	1.1103
AP2M1	10	0.96933	0.9693	1	19441	0	1.1925	0.0027433	0.014667	0.583055	496	6	1.1925
TRMU	10	0.64631	0.78984	1	15637	2	1.2003	0.0027563	0.014729	0.584363	497	6	1.2003
UBE2M	10	0.97428	0.97424	1	19540	0	1.0238	0.0027704	0.014804	0.584996	498	7	1.0238
KAT5	10	0.066493	0.19378	0.925186	3920	1	0.19329	0.0027709	0.014805	0.584996	499	4	0.19329
MDN1	10	0.92251	0.92952	1	18611	1	1.1514	0.002778	0.014842	0.584996	500	6	1.1514
PNMA3	10	0.81556	0.88655	1	17597	1	1.0809	0.0027951	0.014914	0.584996	501	7	1.0809
FAM98B	10	0.28169	0.51512	0.979265	10129	2	0.76652	0.0027962	0.014919	0.584996	502	5	0.76652
VHL	10	0.20385	0.41809	0.971652	8201	3	0.77522	0.0027962	0.014919	0.584996	503	5	0.77522
ALPK3	10	0.15995	0.3552	0.971652	6924	3	0.31091	0.0028215	0.015058	0.585408	504	5	0.31091
ABCE1	10	0.77874	0.87144	1	17303	2	0.50719	0.0028215	0.015058	0.585408	505	5	0.50719
ATP6V0B	10	0.057344	0.17284	0.925186	3513	3	0.24726	0.0028228	0.015064	0.585408	506	4	0.24726
SRD5A2	10	0.032729	0.11414	0.894744	2359	1	0.47728	0.0028254	0.015075	0.585408	507	5	0.47728
ZBED6CL	10	0.87197	0.90512	1	18038	1	0.49172	0.0028421	0.015151	0.586106	508	4	0.49172
FRMPD3	10	0.16276	0.35926	0.971652	7010	1	0.66091	0.0028421	0.015151	0.586106	509	5	0.66091
REEP1	10	0.062106	0.18376	0.925186	3704	5	-0.56053	0.0028792	0.015316	0.591357	510	2	-0.56053
IER5L	10	0.48897	0.69714	1	13680	2	1.1759	0.0029178	0.015497	0.59536	511	6	1.1759
KEL	10	0.0078975	0.035603	0.85134	780	6	-0.85852	0.0029188	0.015503	0.59536	512	3	-0.85852
SVOP	10	0.97196	0.9719	1	19488	0	0.44748	0.0029329	0.015556	0.59536	513	5	0.44748
GGT5	10	0.79605	0.88127	1	17461	1	-0.049848	0.0029329	0.015557	0.59536	514	1	-0.049848
NSUN2	10	0.82297	0.88865	1	17651	1	1.0804	0.0029427	0.015605	0.59536	515	6	1.0804
LTB4R	10	0.91941	0.92766	1	18569	1	1.1551	0.0029429	0.015605	0.59536	516	7	1.1551
COQ2	10	0.98577	0.9858	1	19784	0	1.1519	0.002947	0.015626	0.59536	517	6	1.1519
CARS2	10	0.89562	0.91519	1	18283	1	0.8617	0.0029605	0.015691	0.595579	518	7	0.8617
TIMM8A	8	0.45309	0.63126	0.993991	13053	2	1.1088	0.0029761	0.014434	0.580666	519	6	1.1088
MAGEC3	10	0.40537	0.62341	0.993991	12273	2	0.66897	0.0029867	0.015816	0.59804	520	5	0.66897
NAGK	10	0.76026	0.85886	1	17068	1	0.70067	0.0029906	0.01583	0.59804	521	5	0.70067
FUT1	10	0.27796	0.5119	0.979265	10015	2	1.1762	0.003011	0.015937	0.59804	522	6	1.1762
CSAG1	10	0.74119	0.84632	1	16836	2	1.1461	0.0030391	0.016076	0.59804	523	7	1.1461
GTF3A	10	0.84102	0.89424	1	17788	1	1.1262	0.0030415	0.016087	0.59804	524	6	1.1262
YPEL1	10	0.48168	0.69082	1	13574	2	1.1421	0.0030415	0.016087	0.59804	525	6	1.1421
TSTA3	10	0.43933	0.65333	0.996528	12845	1	1.1901	0.0030415	0.016087	0.59804	526	6	1.1901
RTP3	10	0.97377	0.97374	1	19527	0	0.20473	0.0030576	0.016154	0.59804	527	4	0.20473
VWA8	10	0.87065	0.90459	1	18027	1	0.15231	0.0030673	0.016197	0.59804	528	3	0.15231
MBTPS1	10	0.78037	0.87259	1	17321	2	1.0811	0.0030673	0.016197	0.59804	529	6	1.0811
ALAD	10	0.62957	0.78069	1	15453	2	0.31955	0.0030686	0.016201	0.59804	530	5	0.31955
CR1	10	0.86626	0.90296	1	17994	1	0.57209	0.0030686	0.016201	0.59804	531	5	0.57209
PLXNB3	10	0.96424	0.96425	1	19324	0	1.1075	0.0030686	0.016201	0.59804	532	7	1.1075
BLOC1S1	9	0.83599	0.87487	1	17747	1	1.1394	0.0030776	0.015912	0.59804	533	6	1.1394
MIXL1	9	0.30341	0.51562	0.979541	10505	1	1.1144	0.0031124	0.016074	0.59804	534	6	1.1144
PRSS42	10	0.5003	0.70708	1	13857	2	0.45779	0.003121	0.016443	0.602547	535	4	0.45779
ACTR1B	10	0.0048868	0.024343	0.845685	510	4	0.30341	0.003121	0.016443	0.602547	536	3	0.30341
OAZ3	10	0.07203	0.20602	0.935454	4135	3	0.02903	0.003121	0.016443	0.602547	537	4	0.02903
HCFC1R1	10	0.058799	0.17618	0.925186	3577	5	-0.61713	0.0031479	0.016571	0.606144	538	2	-0.61713
GJB5	10	0.11744	0.29227	0.959278	5742	3	0.42993	0.0031623	0.016647	0.607826	539	5	0.42993
ATL2	9	0.6172	0.75804	1	15269	2	1.0551	0.0031788	0.016394	0.602547	540	5	1.0551
SH3BP5L	10	0.095296	0.25638	0.941628	5039	2	0.32608	0.003185	0.016744	0.60967	541	4	0.32608
FGF16	10	0.57058	0.7499	1	14722	2	0.91767	0.003196	0.016795	0.609881	542	7	0.91767
CPQ	10	0.002797	0.014593	0.845685	300	4	-0.14877	0.0032016	0.016824	0.609881	543	2	-0.14877
HIST1H4J	10	0.41305	0.63022	0.993991	12397	2	0.78916	0.003264	0.017126	0.617855	544	7	0.78916
DRG2	10	0.99174	0.99175	1	19903	0	1.1792	0.0032661	0.017136	0.617855	545	6	1.1792
RPL19	8	0.044254	0.13434	0.908302	2912	1	0.87504	0.0032758	0.015689	0.595579	546	6	0.87504
SCNN1B	10	0.87743	0.90725	1	18096	1	1.0949	0.0033058	0.017332	0.620852	547	7	1.0949
SNUPN	10	0.0041775	0.021098	0.845685	438	3	0.054835	0.0033091	0.017343	0.620852	548	4	0.054835
CELF5	10	0.98445	0.98444	1	19759	0	0.2861	0.0033091	0.017343	0.620852	549	4	0.2861
ERH	9	0.64505	0.77627	1	15623	1	0.71799	0.0033113	0.017024	0.616021	550	7	0.71799
ASPM	10	0.40723	0.62507	0.993991	12298	3	0.28928	0.0033273	0.017421	0.621984	551	4	0.28928
CSTF2	10	0.94214	0.94339	1	18895	1	1.0109	0.0033301	0.017436	0.621984	552	7	1.0109
YLPM1	10	0.9552	0.95518	1	19139	0	0.91462	0.003354	0.017549	0.624908	553	5	0.91462
MRPL33	10	0.4555	0.66772	0.997524	13080	2	0.64477	0.0033721	0.017626	0.62653	554	5	0.64477
PLIN4	10	0.22917	0.45291	0.973916	8911	2	0.86198	0.0033878	0.017701	0.627582	555	7	0.86198
KDM4D	10	0.45359	0.66602	0.997524	13057	3	0.66954	0.0033919	0.017717	0.627582	556	6	0.66954
KRTAP4-11	10	0.96728	0.96726	1	19398	0	0.056277	0.0034055	0.017788	0.628982	557	4	0.056277
RPS23	10	0.080378	0.22436	0.937766	4482	1	0.61552	0.0034248	0.017876	0.629093	558	5	0.61552
SGK223	10	0.33482	0.56159	0.987895	11020	3	0.18142	0.0034288	0.017893	0.629093	559	4	0.18142
GTPBP6	10	0.90769	0.92116	1	18412	1	1.209	0.0034449	0.017972	0.629093	560	6	1.209
SEMA3B	10	0.62827	0.77999	1	15427	1	0.89834	0.0034458	0.017974	0.629093	561	7	0.89834
DYNLL2	10	0.74971	0.85188	1	16939	2	-0.037527	0.0034511	0.018002	0.629093	562	3	-0.037527
CNTN2	10	0.95027	0.9504	1	19038	1	0.22812	0.0034889	0.018174	0.629093	563	4	0.22812
BAZ2A	10	0.28169	0.51512	0.979265	10123	3	0.50057	0.0034938	0.018196	0.629093	564	5	0.50057
FARS2	10	0.16458	0.36195	0.971652	7057	3	0.76634	0.0035075	0.018262	0.629093	565	5	0.76634
NOL6	10	0.086904	0.23848	0.941628	4744	4	0.5309	0.0035102	0.018275	0.629093	566	5	0.5309
PSMB4	10	0.94439	0.94524	1	18941	1	0.83027	0.003515	0.018297	0.629093	567	7	0.83027
H2AFB2	10	0.99986	0.99986	1	20130	0	0.84144	0.003515	0.018297	0.629093	568	7	0.84144
GAK	10	0.16375	0.3607	0.971652	7043	2	1.0631	0.0035262	0.018338	0.629093	569	6	1.0631
HNRNPH1	8	0.25531	0.45091	0.973916	9607	2	1.1139	0.003539	0.016758	0.60967	570	6	1.1139
NSMF	9	0.97094	0.97102	1	19470	0	0.73057	0.0035449	0.01814	0.629093	571	7	0.73057
CD109	10	0.1323	0.31454	0.97081	6163	2	0.19038	0.0035508	0.018459	0.629093	572	2	0.19038
SDSL	10	0.66557	0.80057	1	15865	2	0.67417	0.0035508	0.018459	0.629093	573	6	0.67417
RPL18	10	0.97764	0.97763	1	19612	0	1.2394	0.0035523	0.018465	0.629093	574	7	1.2394
EIF4A3	10	0.54947	0.73944	1	14472	1	0.34562	0.0035661	0.018525	0.629093	575	4	0.34562
CD6	10	0.033838	0.11686	0.897976	2430	4	0.69618	0.0035761	0.018571	0.629093	576	5	0.69618
SLC44A4	10	0.9622	0.9622	1	19281	0	0.74148	0.0035823	0.018599	0.629093	577	5	0.74148
F8A3	10	0.92251	0.92952	1	18608	1	0.79942	0.0035855	0.018613	0.629093	578	7	0.79942
EXOSC5	10	0.74244	0.84712	1	16854	2	0.7959	0.0035855	0.018613	0.629093	579	7	0.7959
POLR2E	10	0.9989	0.99887	1	20095	0	1.1845	0.0035934	0.01865	0.629093	580	6	1.1845
IRF7	10	0.0050001	0.024857	0.845685	518	3	0.21454	0.0036025	0.018685	0.629093	581	4	0.21454
IL2RG	10	0.9985	0.9985	1	20076	0	1.0789	0.0036068	0.018699	0.629093	582	6	1.0789
CBWD6	9	0.90852	0.9136	1	18426	1	0.9593	0.0036082	0.018417	0.629093	583	6	0.9593
RGS12	10	0.97223	0.97221	1	19493	0	0.7311	0.003621	0.018769	0.629093	584	6	0.7311
DNASE1L3	10	0.40271	0.62108	0.993991	12219	1	0.83311	0.0036227	0.018774	0.629093	585	5	0.83311
EXTL1	10	0.28169	0.51512	0.979265	10081	2	0.89048	0.0036337	0.018822	0.629093	586	7	0.89048
PIM2	10	0.33779	0.56415	0.987895	11065	1	1.004	0.0036387	0.018841	0.629093	587	7	1.004
PSMD3	10	0.72174	0.83407	1	16565	1	0.76694	0.0036447	0.018866	0.629093	588	7	0.76694
SLITRK5	10	0.25774	0.49153	0.97809	9687	4	-0.078025	0.0036582	0.018933	0.629093	589	4	-0.078025
HAND2	10	0.65702	0.7958	1	15767	1	0.46468	0.0036582	0.018933	0.629093	590	5	0.46468
POLE	10	0.30258	0.53338	0.984099	10492	3	0.83848	0.0036712	0.018988	0.629093	591	5	0.83848
CDCA7L	10	0.51106	0.71647	1	14052	2	1.0463	0.003681	0.019036	0.629093	592	7	1.0463
MTO1	10	0.99967	0.99965	1	20117	0	0.88121	0.003681	0.019036	0.629093	593	7	0.88121
HINT2	10	0.20185	0.41527	0.971652	8155	2	1.0811	0.003694	0.019095	0.629093	594	6	1.0811
PRRC2A	10	0.61286	0.7718	1	15202	1	0.29023	0.0036958	0.019102	0.629093	595	4	0.29023
NCAPG2	10	0.057713	0.17372	0.925186	3528	4	0.22962	0.0036959	0.019102	0.629093	596	5	0.22962
MRPS6	10	0.78676	0.87707	1	17397	2	0.50061	0.0036959	0.019102	0.629093	597	5	0.50061
RBM17	10	0.26217	0.49744	0.979265	9782	2	1.0131	0.0037268	0.019238	0.629901	598	6	1.0131
ZNHIT2	10	0.9552	0.95518	1	19166	0	1.084	0.0037268	0.019238	0.629901	599	7	1.084
PIDD	10	0.44826	0.66125	0.997524	12994	2	0.8053	0.0037366	0.019282	0.629901	600	7	0.8053
PSMA6	10	0.69223	0.81615	1	16191	2	1.1761	0.0037406	0.0193	0.629901	601	6	1.1761
WIPF1	9	0.89241	0.90319	1	18243	1	0.94985	0.0037412	0.018933	0.629093	602	6	0.94985
GTF3C2	10	0.90506	0.91982	1	18380	1	0.85533	0.0037528	0.019355	0.629901	603	7	0.85533
FGF22	10	0.64262	0.7878	1	15586	1	0.93197	0.0037698	0.019438	0.629901	604	6	0.93197
RILPL1	10	0.16045	0.35591	0.971652	6938	3	0.22162	0.0037723	0.019451	0.629901	605	4	0.22162
2011-03-01	9	0.66733	0.79121	1	15898	2	-0.37359	0.0037765	0.01908	0.629093	606	1	-0.37359
PIP5K1C	10	0.64262	0.7878	1	15585	1	0.78319	0.0037802	0.019482	0.629901	607	7	0.78319
GSTA3	10	0.27221	0.50685	0.979265	9951	3	-0.43054	0.0037878	0.019516	0.629901	608	4	-0.43054
CYSLTR1	10	0.31579	0.54493	0.986972	10694	3	0.087517	0.0037925	0.019533	0.629901	609	2	0.087517
CCDC85B	10	0.99144	0.99145	1	19900	0	0.62832	0.0038126	0.019619	0.631663	610	5	0.62832
CNNM1	10	0.44471	0.65804	0.997524	12933	3	0.28247	0.0038206	0.019655	0.631824	611	5	0.28247
AIFM3	9	0.85005	0.88092	1	17866	1	1.2415	0.0038285	0.019284	0.629901	612	6	1.2415
ERCC2	9	0.9908	0.99088	1	19887	0	0.80927	0.0038694	0.019456	0.629901	613	5	0.80927
MAPK7	10	0.22116	0.44201	0.971652	8738	1	0.92619	0.0038902	0.019982	0.63925	614	5	0.92619
TXLNG	10	0.97855	0.97856	1	19633	0	0.98034	0.0038902	0.019982	0.63925	615	6	0.98034
BRCA1	10	0.35874	0.58244	0.987895	11479	1	0.99788	0.0038902	0.019982	0.63925	616	7	0.99788
MRPS23	10	0.97511	0.97505	1	19561	0	0.3928	0.0039037	0.02005	0.639405	617	4	0.3928
VPS13D	10	0.99776	0.99776	1	20048	0	0.82624	0.0039249	0.020145	0.640667	618	6	0.82624
XAGE1B	10	0.31579	0.54493	0.986972	10697	2	-0.18123	0.0039267	0.020153	0.640667	619	4	-0.18123
HNRNPUL2	10	0.975	0.97494	1	19553	0	1.0901	0.0039536	0.020276	0.64081	620	7	1.0901
FCER1A	10	0.83838	0.89342	1	17777	1	0.90671	0.0039536	0.020276	0.64081	621	7	0.90671
ACAD9	10	0.96606	0.96606	1	19374	0	0.88789	0.0039536	0.020276	0.64081	622	7	0.88789
C7orf73	4	0.95588	0.95605	1	19179	0	1.4434	0.0039696	0.013925	0.572159	623	2	1.4434
DHX8	10	0.78084	0.87291	1	17328	2	0.050095	0.0039886	0.020444	0.644843	624	4	0.050095
TOM1L2	10	0.46371	0.67494	0.997524	13208	2	1.0661	0.0039984	0.020492	0.645024	625	6	1.0661
NEO1	10	0.25594	0.48913	0.977306	9621	3	0.058612	0.0040027	0.020514	0.645024	626	5	0.058612
PHF5A	9	0.83509	0.8745	1	17741	1	1.2256	0.0040148	0.020018	0.639398	627	5	1.2256
CDCA5	10	0.97866	0.97866	1	19638	0	0.96786	0.0040237	0.020598	0.645635	628	7	0.96786
GNL3L	10	0.98556	0.98559	1	19779	0	0.78364	0.0040237	0.020598	0.645635	629	7	0.78364
AHNAK2	10	0.16606	0.36412	0.971652	7093	3	0.049905	0.0040448	0.020693	0.646464	630	4	0.049905
MAPK3	10	0.98281	0.98279	1	19724	0	0.81538	0.0040588	0.020756	0.646464	631	7	0.81538
HIST1H3J	10	0.87197	0.90512	1	18039	1	1.1541	0.0040661	0.020783	0.646464	632	7	1.1541
C16orf80	10	0.90626	0.92041	1	18398	1	0.46432	0.00407	0.020806	0.646464	633	5	0.46432
ORC1	9	0.58112	0.73532	1	14828	2	0.42812	0.0040775	0.020285	0.64081	634	4	0.42812
ZNF629	10	0.24077	0.46878	0.973916	9203	1	0.73042	0.004101	0.020954	0.646464	635	6	0.73042
AP2S1	10	0.99981	0.9998	1	20125	0	0.89252	0.0041227	0.021059	0.646464	636	7	0.89252
NEDD4	10	0.58889	0.75925	1	14897	1	0.50564	0.0041314	0.0211	0.646464	637	5	0.50564
PPIL2	10	0.76114	0.85947	1	17080	2	0.99922	0.0041456	0.021163	0.646464	638	6	0.99922
MAN1B1	10	0.98928	0.98932	1	19848	0	0.90828	0.0041483	0.021176	0.646464	639	7	0.90828
TARS	10	0.49247	0.70018	1	13730	2	1.1255	0.0041483	0.021176	0.646464	640	7	1.1255
PSMB5	10	0.90889	0.92179	1	18431	1	0.57131	0.0041497	0.021183	0.646464	641	5	0.57131
CHMP5	10	0.98409	0.98408	1	19750	0	0.85155	0.0041707	0.02129	0.646464	642	7	0.85155
PUS7	10	0.92772	0.93278	1	18680	1	1.0445	0.0041952	0.021391	0.646464	643	6	1.0445
C3orf62	10	0.17689	0.37971	0.971652	7455	4	0.036985	0.0041952	0.021391	0.646464	644	4	0.036985
AMIGO1	10	0.11345	0.28617	0.959278	5650	4	0.21389	0.0041952	0.021391	0.646464	645	3	0.21389
ESPL1	10	0.30881	0.53884	0.986184	10586	3	0.26931	0.0041952	0.021391	0.646464	646	3	0.26931
FAM110B	10	0.29901	0.53025	0.983993	10423	1	1.032	0.0042127	0.021474	0.646464	647	6	1.032
ZC3H4	10	0.60442	0.76732	1	15095	1	0.93981	0.004222	0.021515	0.646464	648	7	0.93981
KRTAP2-1	10	0.066493	0.19378	0.925186	3879	1	0.72546	0.004222	0.021515	0.646464	649	5	0.72546
RICTOR	10	0.41704	0.63376	0.993991	12473	2	1.0067	0.004222	0.021515	0.646464	650	5	1.0067
SNRNP27	10	0.65301	0.79353	1	15716	2	0.88217	0.0042231	0.021522	0.646464	651	6	0.88217
SEPSECS	9	0.72024	0.82876	1	16536	2	0.6128	0.0042349	0.020894	0.646464	652	5	0.6128
RASAL1	10	0.055008	0.16743	0.915996	3417	2	0.89613	0.0042539	0.02166	0.649627	653	6	0.89613
JPH4	9	0.41938	0.63093	0.993991	12514	3	1.2768	0.0042627	0.021005	0.646464	654	5	1.2768
DEXI	9	0.28909	0.50118	0.979265	10239	2	0.55629	0.0042778	0.02107	0.646464	655	4	0.55629
KLHDC7B	10	0.096048	0.25798	0.941628	5074	3	0.85281	0.004289	0.021832	0.653298	656	7	0.85281
EIF3E	9	0.92372	0.92519	1	18644	1	1.0439	0.0042907	0.021114	0.646464	657	6	1.0439
C14orf182	10	0.99568	0.99569	1	19993	0	1.0761	0.0043134	0.021933	0.653298	658	6	1.0761
KDM6A	10	0.03521	0.12025	0.899355	2489	3	0.29283	0.0043279	0.022	0.653298	659	5	0.29283
KRTAP5-5	10	0.33272	0.55976	0.987895	10991	3	1.0822	0.0043322	0.022019	0.653298	660	6	1.0822
DMRTC2	10	0.045307	0.1447	0.908302	2950	2	0.40541	0.0043324	0.022022	0.653298	661	3	0.40541
MRPS22	10	0.095296	0.25638	0.941628	5042	2	0.95189	0.0043362	0.022035	0.653298	662	7	0.95189
SEC62	10	0.34578	0.57119	0.987895	11204	2	0.84772	0.0043362	0.022035	0.653298	663	7	0.84772
ALG10B	10	0.88764	0.91152	1	18184	1	0.4694	0.0043437	0.022074	0.653298	664	4	0.4694
ISG20L2	9	0.66129	0.7871	1	15812	1	1.2755	0.0043539	0.021376	0.646464	665	5	1.2755
C19orf40	10	0.65675	0.79564	1	15763	2	0.85311	0.0043831	0.022252	0.656854	666	5	0.85311
RGL2	10	0.52004	0.72425	1	14196	2	0.26681	0.0044219	0.022422	0.656854	667	4	0.26681
TPI1	10	0.96328	0.96331	1	19309	0	0.76131	0.0044219	0.022422	0.656854	668	6	0.76131
IMP3	10	0.4888	0.69699	1	13675	3	0.77528	0.0044219	0.022422	0.656854	669	6	0.77528
MYF5	10	0.22116	0.44201	0.971652	8677	1	0.31394	0.0044219	0.022422	0.656854	670	4	0.31394
MCM7	10	0.45597	0.66812	0.997524	13093	2	1.1075	0.0044219	0.022422	0.656854	671	6	1.1075
FGF17	10	0.65937	0.7971	1	15793	2	0.72879	0.0044459	0.022538	0.658337	672	5	0.72879
POP5	10	0.45128	0.66395	0.997524	13031	1	0.7625	0.0044459	0.022538	0.658337	673	5	0.7625
OLFML3	10	0.6546	0.79447	1	15736	2	1.0465	0.004461	0.022604	0.658366	674	6	1.0465
TARS2	10	0.95665	0.95664	1	19186	0	1.0376	0.004461	0.022604	0.658366	675	6	1.0376
TEN1	10	0.93459	0.93756	1	18784	1	0.87824	0.0044881	0.022727	0.660363	676	7	0.87824
DES	10	0.014747	0.059701	0.871613	1266	3	0.29734	0.0044904	0.022738	0.660363	677	4	0.29734
SPTBN5	8	0.072049	0.19036	0.925186	4138	2	1.0716	0.004501	0.020843	0.646464	678	5	1.0716
SLC5A9	9	0.16132	0.35194	0.971652	6968	3	0.92276	0.0045216	0.022044	0.653298	679	5	0.92276
EEF1B2	10	0.99684	0.99682	1	20020	0	0.77131	0.0045272	0.022899	0.662031	680	7	0.77131
ATP7A	10	0.73352	0.8415	1	16725	1	1.0602	0.0045372	0.022944	0.662031	681	6	1.0602
CTC1	10	0.99266	0.99267	1	19924	0	0.86678	0.0045683	0.023075	0.662031	682	7	0.86678
B3GAT3	10	0.99369	0.9937	1	19951	0	0.74336	0.0045683	0.023075	0.662031	683	7	0.74336
TPCN2	10	0.49268	0.70037	1	13736	3	-0.026772	0.0045977	0.023213	0.662031	684	4	-0.026772
SKIV2L2	9	0.74331	0.84325	1	16867	1	0.53748	0.0045979	0.022345	0.656854	685	4	0.53748
SGCA	10	0.74844	0.85108	1	16920	1	0.87865	0.0046065	0.023248	0.662031	686	5	0.87865
C19orf54	10	0.98937	0.9894	1	19851	0	1.0023	0.0046065	0.023248	0.662031	687	6	1.0023
ARNT	10	0.088095	0.24101	0.941628	4782	2	1.0498	0.0046105	0.023263	0.662031	688	6	1.0498
CSAG3	10	0.76154	0.85975	1	17091	1	0.75658	0.0046302	0.023353	0.662031	689	7	0.75658
MAGOH	10	0.22116	0.44201	0.971652	8689	2	0.055699	0.0046514	0.023434	0.662031	690	5	0.055699
DOLPP1	10	0.38262	0.60331	0.992353	11860	1	1.105	0.0046865	0.0236	0.662031	691	7	1.105
KIRREL	10	0.24651	0.47652	0.976269	9397	1	0.80107	0.0047042	0.02368	0.662031	692	7	0.80107
SLC38A2	10	0.52605	0.72824	1	14244	2	0.57177	0.0047051	0.023686	0.662031	693	5	0.57177
SATL1	10	0.87349	0.90569	1	18053	1	0.94099	0.0047106	0.02371	0.662031	694	5	0.94099
ITGA11	10	0.47322	0.68338	0.997579	13449	3	-0.29942	0.0047165	0.023733	0.662031	695	3	-0.29942
SLC4A7	10	0.22116	0.44201	0.971652	8654	2	0.50289	0.0047165	0.023733	0.662031	696	5	0.50289
MRTO4	10	0.88581	0.91073	1	18168	1	0.9913	0.0047165	0.023733	0.662031	697	6	0.9913
CIRBP	10	0.82711	0.88987	1	17684	1	0.37297	0.0047165	0.023733	0.662031	698	3	0.37297
CCDC102A	10	0.78261	0.87416	1	17352	2	-0.18434	0.0047165	0.023733	0.662031	699	3	-0.18434
PANK4	10	0.15404	0.34662	0.971652	6771	2	0.10968	0.0047165	0.023733	0.662031	700	2	0.10968
SNRNP48	10	0.0020398	0.010949	0.845685	226	5	-0.43789	0.0047165	0.023733	0.662031	701	3	-0.43789
UBA2	10	0.52605	0.72824	1	14248	1	0.44617	0.0047165	0.023733	0.662031	702	3	0.44617
SLC2A1	10	0.23369	0.45911	0.973916	9022	2	0.85243	0.0047165	0.023733	0.662031	703	6	0.85243
MRPL52	10	0.57336	0.7513	1	14748	1	0.70135	0.0047165	0.023733	0.662031	704	6	0.70135
C2orf48	10	0.23173	0.45642	0.973916	8980	3	-0.12874	0.0047165	0.023733	0.662031	705	3	-0.12874
PRR15L	10	0.8609	0.901	1	17953	1	1.0978	0.0047203	0.023748	0.662031	706	7	1.0978
NDUFAF3	9	0.10635	0.26152	0.946136	5448	1	1.0333	0.0047277	0.022862	0.662031	707	6	1.0333
NOSIP	10	0.5755	0.7524	1	14768	2	0.91149	0.0047368	0.023819	0.663079	708	5	0.91149
CGB8	9	0.84577	0.87902	1	17830	1	1.0547	0.0047522	0.022955	0.662031	709	5	1.0547
KCNJ9	10	0.45791	0.66983	0.997524	13151	2	0.59875	0.0047587	0.023925	0.66408	710	5	0.59875
RNF40	10	0.98738	0.98741	1	19817	0	0.87254	0.0047702	0.023978	0.66408	711	7	0.87254
KRTAP4-9	10	0.97669	0.97666	1	19594	0	0.736	0.0047718	0.023987	0.66408	712	6	0.736
ARHGEF19	10	0.017137	0.067849	0.875679	1436	3	0.079763	0.0047848	0.02405	0.664921	713	4	0.079763
GMNC	10	0.38157	0.60238	0.99207	11839	2	0.12781	0.0047962	0.024106	0.665543	714	4	0.12781
JUNB	10	0.27438	0.50877	0.979265	9983	3	1.1961	0.0048062	0.02414	0.665581	715	6	1.1961
APAF1	10	0.48836	0.6966	1	13660	1	0.75146	0.0048642	0.024408	0.670571	716	7	0.75146
2001-09-01	10	0.33404	0.56091	0.987895	11008	2	0.36682	0.0048928	0.024538	0.670571	717	3	0.36682
RBM28	10	0.62827	0.77999	1	15442	2	-0.0072123	0.0048928	0.024538	0.670571	718	2	-0.0072123
PIK3CG	10	0.503	0.70945	1	13903	3	-0.31863	0.0048928	0.024538	0.670571	719	3	-0.31863
CHRNG	10	0.04223	0.13729	0.908302	2825	3	0.0026221	0.0048928	0.024538	0.670571	720	2	0.0026221
ZBTB39	10	0.65301	0.79353	1	15717	2	1.0071	0.0049048	0.024595	0.670571	721	6	1.0071
RIF1	10	0.96606	0.96606	1	19368	0	0.67217	0.0049124	0.02462	0.670571	722	5	0.67217
TRIM16	10	0.91772	0.92668	1	18545	1	0.7753	0.0049235	0.024673	0.671109	723	7	0.7753
NUP160	10	0.4888	0.69699	1	13671	3	0.73583	0.0049329	0.024721	0.671486	724	5	0.73583
PRSS53	10	0.86	0.90067	1	17947	1	0.74409	0.0049618	0.024843	0.673114	725	5	0.74409
INPP4A	10	0.47723	0.68693	0.998607	13505	3	0.9022	0.0049629	0.024847	0.673114	726	7	0.9022
LIN52	9	0.63077	0.76684	1	15460	2	0.36897	0.0049985	0.023917	0.66408	727	4	0.36897
KIF19	10	0.29583	0.52747	0.983993	10356	3	0.99809	0.0049988	0.025003	0.675517	728	7	0.99809
HOMER3	10	0.47276	0.683	0.997524	13404	1	0.93131	0.0049988	0.025003	0.675517	729	7	0.93131
BAIAP2	10	0.26372	0.49941	0.979265	9803	3	0.098945	0.005027	0.02514	0.677636	730	4	0.098945
ZDHHC3	10	0.073705	0.20974	0.935457	4218	4	0.014962	0.0050339	0.025167	0.677636	731	4	0.014962
ACACA	10	0.5013	0.70798	1	13871	1	1.0154	0.0050378	0.025182	0.677636	732	6	1.0154
VSTM4	10	0.79434	0.88085	1	17451	1	1.0155	0.0050634	0.025303	0.679062	733	6	1.0155
RBM19	10	0.075971	0.21475	0.937766	4302	1	0.98602	0.0050948	0.025438	0.67967	734	6	0.98602
NDUFB11	10	0.9956	0.99561	1	19992	0	1.0712	0.005098	0.025456	0.67967	735	7	1.0712
C3orf27	10	0.41306	0.63023	0.993991	12399	3	0.24739	0.0051074	0.025492	0.67967	736	4	0.24739
CYP8B1	10	0.089235	0.24346	0.941628	4838	3	-0.11461	0.0051208	0.025554	0.67967	737	2	-0.11461
DARS2	10	0.13763	0.32235	0.971652	6309	2	1.1369	0.0051244	0.025568	0.67967	738	6	1.1369
DTYMK	8	0.95569	0.95541	1	19177	0	0.2506	0.0051399	0.023473	0.662031	739	2	0.2506
EFCAB4B	10	0.72174	0.83407	1	16566	1	0.97842	0.0051485	0.025678	0.679939	740	6	0.97842
NDUFA11	10	0.93161	0.93543	1	18741	1	0.89811	0.0051537	0.025706	0.679939	741	7	0.89811
POLE3	9	0.92191	0.92363	1	18600	1	1.2408	0.0051743	0.024606	0.670571	742	6	1.2408
NAA30	10	0.14435	0.33229	0.971652	6527	3	-0.43172	0.0051879	0.025852	0.68011	743	3	-0.43172
MUL1	10	0.70369	0.82306	1	16342	2	0.27427	0.0052065	0.025931	0.68011	744	5	0.27427
HMBS	10	0.11744	0.29227	0.959278	5781	2	0.97773	0.0052222	0.025998	0.68011	745	7	0.97773
TAMM41	10	0.96606	0.96606	1	19372	0	0.98931	0.005226	0.026017	0.68011	746	6	0.98931
PTX4	10	0.035497	0.12094	0.899355	2499	1	1.0656	0.005226	0.026017	0.68011	747	7	1.0656
TBC1D24	10	0.33015	0.55752	0.987895	10947	2	0.79777	0.0052328	0.026046	0.68011	748	5	0.79777
BCAM	10	0.18754	0.39499	0.971652	7748	2	1.017	0.0052328	0.026046	0.68011	749	6	1.017
TEF	10	0.011525	0.048602	0.861633	1038	1	0.92408	0.0052338	0.02605	0.68011	750	7	0.92408
NPPA	10	0.65147	0.79268	1	15696	2	-0.046444	0.0052415	0.026085	0.680126	751	3	-0.046444
ADAM8	10	0.82121	0.88812	1	17637	1	0.8237	0.0052606	0.02617	0.68085	752	7	0.8237
G6PD	10	0.026382	0.098106	0.891176	2050	1	0.98887	0.0052632	0.02618	0.68085	753	7	0.98887
CYCS	10	0.99044	0.99045	1	19873	0	0.95219	0.0052741	0.02623	0.680922	754	5	0.95219
NHSL2	10	0.8033	0.88317	1	17508	1	0.43786	0.0052928	0.026306	0.680922	755	5	0.43786
CPSF3L	10	0.91657	0.92603	1	18522	1	0.38703	0.0052978	0.026325	0.680922	756	4	0.38703
ELP3	10	0.73145	0.84018	1	16698	1	0.94079	0.0053034	0.026355	0.680922	757	7	0.94079
XYLT2	10	0.014718	0.059607	0.871613	1259	2	1.0967	0.005306	0.026367	0.680922	758	6	1.0967
SNRPG	5	0.99746	0.99748	1	20040	0	1.0966	0.0053423	0.019465	0.629901	759	4	1.0966
MYADM	10	0.99506	0.99509	1	19979	0	0.50266	0.0053508	0.026547	0.680922	760	4	0.50266
HINFP	10	0.62827	0.77999	1	15411	1	0.74493	0.0053508	0.026547	0.680922	761	5	0.74493
EIF2B2	9	0.39015	0.60207	0.99207	11994	3	1.2256	0.0053509	0.025274	0.679062	762	5	1.2256
FANCI	10	0.21347	0.43145	0.971652	8484	1	0.8939	0.0053564	0.026577	0.680922	763	7	0.8939
TBCD	10	0.31579	0.54493	0.986972	10695	2	0.20856	0.0053756	0.026651	0.680922	764	3	0.20856
PRDX5	10	0.060397	0.1798	0.925186	3634	3	-0.23636	0.0053756	0.026651	0.680922	765	2	-0.23636
AASS	10	0.58889	0.75925	1	14895	1	0.06085	0.0053756	0.026651	0.680922	766	2	0.06085
DDX41	10	0.33084	0.55811	0.987895	10955	2	0.48425	0.0053848	0.026688	0.680922	767	4	0.48425
HSF1	10	0.63626	0.78432	1	15501	1	0.84979	0.0053949	0.026735	0.680922	768	7	0.84979
TRERF1	10	0.38753	0.60769	0.992991	11938	1	0.93407	0.0053949	0.026735	0.680922	769	7	0.93407
CAPZB	10	0.91083	0.92283	1	18446	1	1.0055	0.0053966	0.026742	0.680922	770	7	1.0055
LPP	9	0.73718	0.84149	1	16774	1	0.42138	0.0054099	0.025508	0.67967	771	4	0.42138
SRSF3	10	0.61972	0.7754	1	15293	2	0.66213	0.0054173	0.026822	0.680922	772	5	0.66213
ADAMTS1	10	0.93412	0.93721	1	18774	1	0.76047	0.005422	0.026844	0.680922	773	7	0.76047
BSG	10	0.90282	0.91869	1	18360	1	1.0508	0.0054247	0.026853	0.680922	774	7	1.0508
DPH1	10	0.9235	0.93012	1	18634	1	1.0986	0.0054314	0.026879	0.680922	775	6	1.0986
HEATR1	9	0.042017	0.13332	0.908302	2807	3	-0.2016	0.0054428	0.025629	0.67967	776	4	-0.2016
MACROD1	10	0.47276	0.683	0.997524	13363	2	0.57753	0.0054499	0.02697	0.680922	777	5	0.57753
KXD1	10	0.71603	0.83053	1	16470	1	0.80011	0.0054553	0.026996	0.680922	778	7	0.80011
CASC4	10	0.03619	0.12265	0.899558	2543	3	0.9757	0.0054559	0.026999	0.680922	779	6	0.9757
RPL27A	10	0.8033	0.88317	1	17502	1	1.0836	0.0054638	0.027027	0.680922	780	7	1.0836
TMEM199	10	0.92987	0.93423	1	18715	1	0.85567	0.0055014	0.027182	0.682422	781	7	0.85567
OMP	10	0.9552	0.95518	1	19174	0	1.0724	0.0055094	0.027219	0.682422	782	6	1.0724
LARP1B	10	0.17999	0.38414	0.971652	7525	4	-0.10177	0.0055096	0.02722	0.682422	783	4	-0.10177
SURF2	10	0.22342	0.44507	0.973916	8786	3	0.66627	0.0055162	0.027248	0.682422	784	6	0.66627
UTS2R	10	0.37035	0.59258	0.991121	11640	2	0.77732	0.0055208	0.027275	0.682422	785	5	0.77732
EFS	10	0.99365	0.99367	1	19949	0	0.77687	0.0055323	0.027321	0.682422	786	7	0.77687
RPL37	9	0.41596	0.62758	0.993991	12446	1	1.0233	0.0055343	0.025991	0.68011	787	5	1.0233
ZNF646	9	0.42864	0.64006	0.994126	12672	3	1.1207	0.0055411	0.026016	0.68011	788	6	1.1207
LRCH4	10	0.33455	0.56135	0.987895	11014	2	0.85058	0.005548	0.027392	0.682422	789	6	0.85058
TFB1M	10	0.84342	0.89503	1	17808	1	0.95182	0.0055634	0.027452	0.682422	790	6	0.95182
ADCY4	10	0.26217	0.49744	0.979265	9785	2	0.99846	0.0055685	0.027471	0.682422	791	7	0.99846
CPSF3	10	0.9552	0.95518	1	19153	0	0.91836	0.0055773	0.027505	0.682422	792	7	0.91836
SLC25A44	10	0.2929	0.52488	0.983993	10308	1	0.62834	0.0055836	0.027536	0.682422	793	5	0.62834
ARRDC3	10	0.42	0.63632	0.993991	12537	3	0.15676	0.0055944	0.027587	0.682422	794	4	0.15676
RPRD1B	10	0.97269	0.97267	1	19505	0	0.9328	0.0056022	0.027617	0.682422	795	6	0.9328
MICALL2	8	0.16197	0.34159	0.971652	6988	3	-0.39749	0.0056119	0.025392	0.67967	796	3	-0.39749
ZFP91	10	0.46689	0.67777	0.997524	13261	3	1.1176	0.0056382	0.02777	0.682422	797	6	1.1176
HIST1H2BN	10	0.65603	0.79524	1	15754	2	1.1304	0.0056431	0.027789	0.682422	798	7	1.1304
MRPL20	10	0.021769	0.083205	0.875679	1746	2	0.80828	0.0056431	0.027789	0.682422	799	5	0.80828
ZBED2	10	0.28169	0.51512	0.979265	10112	2	0.63111	0.0056627	0.027873	0.682422	800	6	0.63111
DAXX	10	0.84957	0.89704	1	17863	1	0.85977	0.0056929	0.028006	0.682422	801	7	0.85977
GRPEL1	10	0.52605	0.72824	1	14242	1	0.97708	0.0056929	0.028006	0.682422	802	7	0.97708
ERC1	10	0.42775	0.64314	0.99527	12664	2	-0.021062	0.0056973	0.02803	0.682422	803	3	-0.021062
GPR63	10	0.89974	0.91717	1	18325	1	0.22366	0.0056973	0.02803	0.682422	804	4	0.22366
LPAR2	10	0.071218	0.20416	0.935454	4099	3	0.33494	0.0056973	0.02803	0.682422	805	4	0.33494
SGOL2	10	0.31082	0.54059	0.986373	10614	3	-0.38309	0.0056973	0.02803	0.682422	806	3	-0.38309
HOXC6	10	0.49357	0.70115	1	13747	3	-0.088301	0.0056973	0.02803	0.682422	807	2	-0.088301
TMEM211	10	0.24426	0.47344	0.975327	9344	4	-0.15716	0.0056973	0.02803	0.682422	808	3	-0.15716
FAM8A1	9	0.063553	0.1866	0.925186	3763	1	0.71951	0.005698	0.026623	0.680922	809	5	0.71951
PRKRA	10	0.28448	0.51757	0.981188	10182	2	0.46104	0.005699	0.028037	0.682422	810	5	0.46104
FASTKD5	10	0.997	0.997	1	20028	0	1.069	0.0057001	0.028041	0.682422	811	6	1.069
TIMMDC1	10	0.97283	0.97281	1	19508	0	1.0313	0.0057069	0.028069	0.682422	812	6	1.0313
KRTAP27-1	10	0.64174	0.78732	1	15577	2	1.0012	0.0057396	0.0282	0.684773	813	6	1.0012
ZNF316	10	0.19107	0.39996	0.971652	7826	1	0.66546	0.0057667	0.02832	0.686013	814	7	0.66546
GOT1	10	0.24159	0.46988	0.973916	9289	2	-0.17072	0.0057834	0.02839	0.686013	815	3	-0.17072
MRPS2	10	0.95314	0.95315	1	19104	1	0.83946	0.0057852	0.028396	0.686013	816	7	0.83946
RPL26	9	0.8468	0.87945	1	17837	1	1.2217	0.0057988	0.027004	0.680922	817	5	1.2217
CEP68	10	0.0391	0.12975	0.907163	2637	5	-0.51779	0.0057991	0.028453	0.686013	818	4	-0.51779
POU2F1	10	0.3681	0.59067	0.990931	11602	3	0.20862	0.0058093	0.028489	0.686013	819	4	0.20862
MYOM1	10	0.40455	0.62269	0.993991	12246	3	0.36613	0.005826	0.028555	0.686631	820	3	0.36613
OLFML2B	10	0.080378	0.22436	0.937766	4498	2	0.064886	0.0058414	0.02862	0.686631	821	4	0.064886
SRSF1	10	0.17294	0.37406	0.971652	7291	4	0.21534	0.0058414	0.02862	0.686631	822	5	0.21534
CHMP7	10	0.13496	0.31844	0.971652	6224	2	0.68366	0.0058541	0.028685	0.686631	823	5	0.68366
CGB5	10	0.47276	0.683	0.997524	13384	1	0.97107	0.0058541	0.028685	0.686631	824	6	0.97107
HRCT1	10	0.76548	0.86235	1	17139	1	0.76282	0.0058779	0.028794	0.687592	825	7	0.76282
QRSL1	10	0.85211	0.89789	1	17882	1	0.94568	0.0058779	0.028794	0.687592	826	7	0.94568
SRPR	10	0.039428	0.13055	0.907163	2679	3	0.12267	0.0058849	0.028827	0.687592	827	3	0.12267
EVI2A	10	0.40958	0.62715	0.993991	12323	3	0.80286	0.0059137	0.028957	0.689857	828	5	0.80286
LZTR1	10	0.9811	0.98111	1	19692	0	0.76491	0.0059669	0.029185	0.694021	829	7	0.76491
MRPS11	10	0.6477	0.79059	1	15661	2	0.91802	0.0059708	0.0292	0.694021	830	5	0.91802
E2F1	10	0.41122	0.6286	0.993991	12362	3	0.071833	0.0060162	0.029372	0.695646	831	4	0.071833
TMEM102	10	0.97756	0.97756	1	19609	0	0.91579	0.0060201	0.029393	0.695646	832	7	0.91579
RNASEH2C	10	0.24159	0.46988	0.973916	9249	2	0.63112	0.0060335	0.029456	0.695646	833	5	0.63112
HDLBP	10	0.95665	0.95664	1	19189	0	0.48357	0.0060356	0.029466	0.695646	834	5	0.48357
DOLK	10	0.96035	0.96033	1	19247	0	0.10432	0.0060457	0.02951	0.695646	835	4	0.10432
CCDC74A	10	0.75137	0.853	1	16961	2	0.67365	0.0060457	0.02951	0.695646	836	5	0.67365
RABEP1	10	0.33779	0.56415	0.987895	11055	3	0.75685	0.0060457	0.02951	0.695646	837	6	0.75685
PTF1A	10	0.71889	0.83231	1	16523	1	0.93144	0.0060781	0.029644	0.696364	838	6	0.93144
DPH6	10	0.42336	0.6393	0.993991	12580	2	0.4337	0.0060781	0.029644	0.696364	839	4	0.4337
EPS8L3	8	0.88768	0.89106	1	18192	1	0.42879	0.0061051	0.027412	0.682422	840	4	0.42879
KIF18A	10	0.34311	0.56882	0.987895	11159	1	1.0634	0.0061089	0.029783	0.69718	841	6	1.0634
AMBN	10	0.045953	0.14625	0.908302	2983	3	0.84435	0.0061089	0.029783	0.69718	842	5	0.84435
SAP18	10	0.99995	0.99995	1	20143	0	1.058	0.0061089	0.029783	0.69718	843	6	1.058
MICU2	9	0.93594	0.93608	1	18795	1	0.62205	0.0061228	0.028246	0.685069	844	6	0.62205
HNRNPM	10	0.83838	0.89342	1	17776	1	0.7305	0.0061409	0.029934	0.699898	845	6	0.7305
PMPCB	10	0.024036	0.090544	0.875679	1914	3	0.8041	0.006159	0.030013	0.700134	846	6	0.8041
CHAD	10	0.41933	0.63577	0.993991	12507	2	0.84446	0.0061848	0.030128	0.700588	847	7	0.84446
ZCCHC2	10	0.54947	0.73944	1	14464	2	0.075361	0.006198	0.030188	0.700588	848	4	0.075361
RRBP1	10	0.10878	0.27908	0.955611	5520	4	-0.23085	0.006198	0.030188	0.700588	849	2	-0.23085
POLI	10	0.57739	0.75331	1	14790	2	0.071222	0.006198	0.030188	0.700588	850	4	0.071222
BEST4	10	0.051982	0.16039	0.915996	3288	3	-0.26646	0.0062065	0.030227	0.700588	851	4	-0.26646
WFDC2	10	0.11893	0.2945	0.961695	5817	3	0.38006	0.0062216	0.030288	0.700588	852	5	0.38006
HERPUD2	10	0.84006	0.89395	1	17784	1	0.77621	0.0062455	0.03039	0.700588	853	7	0.77621
DNM3	10	0.35076	0.57554	0.987895	11313	2	0.96647	0.0062495	0.030403	0.700588	854	6	0.96647
NR0B2	10	0.92901	0.93364	1	18697	1	0.41178	0.00626	0.03045	0.700588	855	3	0.41178
NHLRC4	10	0.0043054	0.021686	0.845685	463	2	0.57688	0.0062615	0.030455	0.700588	856	5	0.57688
HEATR5A	10	0.99266	0.99267	1	19923	0	0.52427	0.0062615	0.030455	0.700588	857	5	0.52427
FAM13A	10	0.7551	0.85543	1	17008	1	0.83217	0.006273	0.030509	0.700588	858	7	0.83217
GIPC1	10	0.6921	0.81608	1	16185	1	1.0965	0.0062792	0.030533	0.700588	859	6	1.0965
CEP120	10	0.91721	0.92636	1	18537	1	0.83778	0.0062835	0.030554	0.700588	860	7	0.83778
PCDHA9	10	0.61309	0.77192	1	15207	2	-0.019943	0.0063136	0.030689	0.701281	861	1	-0.019943
WSCD1	10	0.94763	0.94798	1	18993	1	0.83074	0.0063475	0.030833	0.703772	862	7	0.83074
CDK9	10	0.91601	0.9257	1	18507	1	0.95909	0.0063919	0.031032	0.704021	863	6	0.95909
MARS2	10	0.088095	0.24101	0.941628	4772	1	1.0796	0.0064	0.031065	0.704021	864	6	1.0796
CEACAM1	10	0.94579	0.9464	1	18958	1	0.40843	0.0064208	0.031146	0.704021	865	3	0.40843
TXNL1	10	0.22447	0.44649	0.973916	8800	4	-0.36526	0.0064208	0.031146	0.704021	866	4	-0.36526
C16orf11	10	0.34578	0.57119	0.987895	11211	2	0.97943	0.0064614	0.031315	0.704021	867	6	0.97943
NPIPA8	10	0.99972	0.99972	1	20122	0	0.96709	0.0064614	0.031315	0.704021	868	6	0.96709
TADA3	10	0.27153	0.50626	0.979265	9913	2	1.0731	0.0064956	0.031471	0.704021	869	7	1.0731
COQ6	10	0.47436	0.68444	0.997894	13462	2	0.70057	0.0065118	0.031543	0.704021	870	5	0.70057
GPANK1	10	0.44243	0.65607	0.997524	12899	3	0.98202	0.0065428	0.03168	0.704021	871	6	0.98202
FRMD3	10	0.99086	0.99087	1	19889	0	0.80166	0.0065632	0.031776	0.704021	872	5	0.80166
BAD	10	0.99792	0.99793	1	20058	0	0.88375	0.0065853	0.031868	0.704021	873	6	0.88375
LRWD1	9	0.97321	0.97328	1	19515	0	0.91238	0.0065909	0.030005	0.700134	874	6	0.91238
CPLX3	10	0.96963	0.96958	1	19450	0	0.44622	0.0065971	0.031918	0.704021	875	4	0.44622
CBLB	10	0.11591	0.28992	0.959278	5700	2	0.15225	0.0065971	0.031918	0.704021	876	4	0.15225
FUT4	10	0.046576	0.14776	0.908302	3040	2	0.28098	0.0065971	0.031918	0.704021	877	4	0.28098
EIF3CL	10	0.96559	0.96556	1	19359	0	0.95177	0.0065971	0.031918	0.704021	878	6	0.95177
SCGB3A1	10	0.36005	0.58357	0.988703	11490	3	0.12231	0.0065971	0.031918	0.704021	879	4	0.12231
TRAK1	10	0.56314	0.74619	1	14640	1	0.60157	0.0065971	0.031918	0.704021	880	5	0.60157
HIST1H3E	10	0.085314	0.23507	0.941628	4674	2	0.32359	0.0065971	0.031918	0.704021	881	4	0.32359
KRTAP19-5	10	0.27153	0.50626	0.979265	9918	2	0.16911	0.0065971	0.031918	0.704021	882	5	0.16911
WDR66	10	0.075601	0.21394	0.937766	4291	3	0.82148	0.0065971	0.031918	0.704021	883	5	0.82148
ZNF445	10	0.63493	0.78358	1	15489	1	0.077228	0.0065984	0.031926	0.704021	884	2	0.077228
SGSH	10	0.94992	0.95007	1	19030	1	0.64769	0.0066204	0.03201	0.704021	885	5	0.64769
FEM1B	10	0.96308	0.96312	1	19304	0	0.21362	0.0066314	0.032057	0.704021	886	4	0.21362
ENY2	8	0.93434	0.93401	1	18783	0	0.88347	0.0066416	0.029554	0.695863	887	4	0.88347
REPS2	10	0.96726	0.96724	1	19397	0	1.103	0.0066562	0.032161	0.704021	888	6	1.103
PNMA6C	10	0.76615	0.8628	1	17146	1	1.1227	0.0066617	0.032187	0.704021	889	6	1.1227
DHRS4	10	0.70014	0.8209	1	16300	2	0.026113	0.0066645	0.032196	0.704021	890	3	0.026113
C20orf62	10	0.2748	0.50914	0.979265	9987	3	-0.12016	0.0066726	0.03223	0.704021	891	4	-0.12016
NOS1	10	0.8033	0.88317	1	17498	1	0.86943	0.006684	0.032275	0.704021	892	7	0.86943
AUTS2	9	0.060047	0.17848	0.925186	3613	2	-0.12091	0.0066868	0.030356	0.700588	893	4	-0.12091
CORO1B	10	0.42773	0.64313	0.99527	12658	3	1.1267	0.0066991	0.032337	0.704021	894	6	1.1267
ZNF296	10	0.24754	0.4779	0.976269	9414	1	0.24354	0.0067154	0.032396	0.704021	895	2	0.24354
RLN3	10	0.039428	0.13055	0.907163	2663	4	-0.29804	0.0067154	0.032396	0.704021	896	4	-0.29804
FAS	10	0.091566	0.24849	0.941628	4909	5	-0.3444	0.0067154	0.032396	0.704021	897	3	-0.3444
TMEM63A	10	0.012245	0.051129	0.868163	1105	2	0.051158	0.0067154	0.032396	0.704021	898	3	0.051158
PSMB1	10	0.9552	0.95518	1	19150	0	1.0225	0.0067196	0.032415	0.704021	899	6	1.0225
WDR5	10	0.99174	0.99175	1	19904	0	1.1129	0.0067196	0.032415	0.704021	900	6	1.1129
PPRC1	9	0.76856	0.85066	1	17180	1	1.1506	0.0067542	0.030614	0.700627	901	5	1.1506
ZNF687	9	0.92523	0.92644	1	18658	1	0.69291	0.0067581	0.030625	0.700627	902	6	0.69291
STRAP	10	0.95279	0.95279	1	19091	1	0.82128	0.0067907	0.032716	0.709786	903	5	0.82128
POP1	10	0.35874	0.58244	0.987895	11438	1	0.98213	0.0068152	0.032828	0.710835	904	7	0.98213
BANF1	10	0.018804	0.073458	0.875679	1536	4	0.96553	0.0068175	0.032835	0.710835	905	6	0.96553
ZCCHC9	10	0.24159	0.46988	0.973916	9264	3	0.5328	0.0068395	0.032933	0.710903	906	5	0.5328
MAGEA2	10	0.95138	0.95145	1	19064	1	1.0666	0.0068554	0.033009	0.710903	907	6	1.0666
LHX8	10	0.11744	0.29227	0.959278	5749	2	0.10877	0.0068581	0.033019	0.710903	908	4	0.10877
ASPSCR1	10	0.66421	0.7998	1	15850	2	0.66049	0.0068643	0.033046	0.710903	909	5	0.66049
POLL	9	0.92055	0.92256	1	18580	1	0.82482	0.0068656	0.031005	0.704021	910	5	0.82482
UPRT	10	0.9052	0.9199	1	18382	1	0.69215	0.0068688	0.033066	0.710903	911	5	0.69215
RILP	10	0.049434	0.15444	0.914279	3140	2	0.40177	0.0068728	0.033085	0.710903	912	5	0.40177
@CTRL00336	1	0.99312	0.99311	1	19933	0	3.5744	0.006884	0.0068408	0.472956	913	1	3.5744
DMRTB1	10	0.9552	0.95518	1	19140	0	0.77844	0.0069065	0.033236	0.713127	914	7	0.77844
ISM1	10	0.24159	0.46988	0.973916	9262	2	0.5944	0.0069564	0.033461	0.713127	915	5	0.5944
SEH1L	10	0.11073	0.28204	0.958529	5573	2	0.34056	0.0069569	0.033464	0.713127	916	4	0.34056
ABCA3	10	0.12114	0.29787	0.962515	5865	4	-0.11894	0.0069569	0.033464	0.713127	917	3	-0.11894
MAGEA2B	10	0.61474	0.77281	1	15232	1	0.47229	0.0069569	0.033464	0.713127	918	5	0.47229
MSH4	10	0.25936	0.49366	0.97809	9724	1	0.96951	0.0069602	0.03348	0.713127	919	7	0.96951
MTG2	10	0.63273	0.78241	1	15471	2	0.87371	0.0069752	0.033549	0.713127	920	7	0.87371
KRT78	9	0.22891	0.44026	0.971652	8906	3	0.73057	0.0069857	0.031453	0.704021	921	5	0.73057
CIC	10	0.096048	0.25798	0.941628	5095	3	0.96744	0.0069859	0.033599	0.713127	922	6	0.96744
ATP1A1	10	0.99624	0.99621	1	20009	0	0.95403	0.0069859	0.033599	0.713127	923	6	0.95403
CLDN5	10	0.11744	0.29227	0.959278	5772	2	0.43569	0.0069894	0.033612	0.713127	924	5	0.43569
RPLP1	10	0.9622	0.9622	1	19282	0	0.42504	0.0069902	0.033613	0.713127	925	5	0.42504
NAA35	10	0.76398	0.86135	1	17120	1	0.70169	0.0070265	0.033784	0.715248	926	7	0.70169
KRBA1	9	0.44241	0.65371	0.996806	12897	2	0.94886	0.0070311	0.031634	0.704021	927	6	0.94886
SNAP91	9	0.80892	0.86425	1	17555	1	0.7462	0.0070321	0.031638	0.704021	928	6	0.7462
PIK3C2B	10	0.068956	0.1992	0.931546	4026	5	-0.50706	0.0070635	0.03394	0.717059	929	1	-0.50706
RPL10	10	0.066493	0.19378	0.925186	3865	1	1.0126	0.0070636	0.033941	0.717059	930	6	1.0126
DGCR2	9	0.14004	0.31777	0.971652	6373	2	0.7966	0.0070703	0.031781	0.704021	931	6	0.7966
PRR12	9	0.13902	0.31609	0.971652	6336	2	1.0997	0.0070994	0.031883	0.704021	932	5	1.0997
RBPJ	10	0.56202	0.74564	1	14628	2	0.74665	0.0071131	0.034143	0.717574	933	5	0.74665
TPTE2	10	0.36912	0.59151	0.990931	11619	2	0.29901	0.0071131	0.034143	0.717574	934	4	0.29901
SLC5A8	10	0.96138	0.96135	1	19270	0	0.89737	0.0071131	0.034143	0.717574	935	6	0.89737
ZNF613	10	0.8033	0.88317	1	17527	1	0.922	0.0071137	0.034143	0.717574	936	6	0.922
GSDMC	10	0.24808	0.47867	0.976269	9426	3	0.56778	0.0071137	0.034143	0.717574	937	5	0.56778
@INTERGENIC784326	1	0.99284	0.99283	1	19925	0	3.1632	0.0071588	0.0071164	0.473401	938	1	3.1632
DHX15	10	0.62827	0.77999	1	15444	1	0.83226	0.0071606	0.034344	0.71957	939	7	0.83226
PRAMEF3	10	0.99081	0.99083	1	19888	0	0.071027	0.0071637	0.034358	0.71957	940	3	0.071027
TGM5	10	0.46455	0.67569	0.997524	13235	3	-0.3687	0.0071706	0.034381	0.71957	941	3	-0.3687
IGFL3	10	0.046576	0.14776	0.908302	3010	3	0.28734	0.0071808	0.034425	0.719748	942	5	0.28734
PIK3C3	9	0.16571	0.35899	0.971652	7085	2	0.80945	0.0072271	0.032355	0.704021	943	5	0.80945
TRIM43	10	0.29764	0.52904	0.983993	10401	3	0.71188	0.0072296	0.034645	0.720225	944	7	0.71188
LEMD3	10	0.042116	0.13702	0.908302	2816	4	-0.34945	0.0072409	0.034689	0.720225	945	4	-0.34945
ZBTB34	10	0.21029	0.42696	0.971652	8389	3	-0.14778	0.0072776	0.034872	0.720225	946	3	-0.14778
CLPTM1L	10	0.60478	0.76749	1	15105	2	-0.12226	0.0072776	0.034872	0.720225	947	2	-0.12226
SPATA9	10	0.074766	0.2121	0.935457	4268	3	0.075392	0.0072776	0.034872	0.720225	948	4	0.075392
NPW	10	0.54062	0.73518	1	14385	2	0.12884	0.0072782	0.034873	0.720225	949	3	0.12884
SLC9C1	10	0.75665	0.85645	1	17019	1	1.0162	0.0073101	0.03501	0.720225	950	6	1.0162
TGS1	10	0.61309	0.77192	1	15212	2	1.0012	0.007358	0.035228	0.720225	951	6	1.0012
EFNA3	10	0.50989	0.71545	1	14034	2	0.70898	0.0073748	0.035298	0.720225	952	7	0.70898
TENM3	10	0.61309	0.77192	1	15215	2	0.15607	0.0073762	0.035305	0.720225	953	2	0.15607
IL17REL	10	0.66224	0.79869	1	15828	2	0.18518	0.0073865	0.035352	0.720225	954	4	0.18518
LRRC8C	10	0.36394	0.58697	0.990332	11536	3	0.19389	0.0074109	0.035449	0.720225	955	4	0.19389
EIF2B5	9	0.89106	0.90235	1	18226	1	0.83705	0.0074198	0.033077	0.710903	956	5	0.83705
ALKBH8	10	0.32186	0.55026	0.98763	10808	1	0.81324	0.0074289	0.035522	0.720225	957	7	0.81324
SPEF1	10	0.83203	0.89141	1	17719	1	0.65135	0.0074289	0.035522	0.720225	958	7	0.65135
ZMAT2	10	0.11744	0.29227	0.959278	5783	2	-0.023326	0.0074486	0.035601	0.720225	959	3	-0.023326
COPB2	10	0.92251	0.92952	1	18620	1	0.96678	0.0074488	0.035602	0.720225	960	6	0.96678
DHX35	10	0.8033	0.88317	1	17515	1	0.79171	0.0074488	0.035602	0.720225	961	6	0.79171
SNRPB	10	0.8594	0.90046	1	17941	1	1.213	0.0074488	0.035602	0.720225	962	6	1.213
IDI2	10	0.59472	0.76222	1	14968	2	1.1384	0.0074488	0.035602	0.720225	963	6	1.1384
SARS2	10	0.99969	0.99968	1	20118	0	1.0591	0.0074488	0.035602	0.720225	964	6	1.0591
IWS1	10	0.95107	0.95115	1	19057	1	0.79733	0.0074488	0.035602	0.720225	965	6	0.79733
SP8	10	0.41467	0.6316	0.993991	12423	3	0.86905	0.0074488	0.035602	0.720225	966	6	0.86905
LMNB2	10	0.26447	0.50005	0.979265	9818	1	0.76034	0.0074488	0.035602	0.720225	967	6	0.76034
PHYKPL	10	0.64562	0.78946	1	15629	2	0.83649	0.0074488	0.035602	0.720225	968	6	0.83649
LRRC8E	10	0.074213	0.21088	0.935457	4238	2	0.75023	0.0074488	0.035602	0.720225	969	6	0.75023
AARSD1	10	0.89296	0.9139	1	18254	1	0.56549	0.0074488	0.035602	0.720225	970	6	0.56549
SPDL1	10	0.5056	0.71172	1	13963	3	0.75619	0.0074498	0.035606	0.720225	971	6	0.75619
GLMN	10	0.9622	0.9622	1	19283	0	0.87631	0.0074553	0.035627	0.720225	972	7	0.87631
MAP4K5	10	0.93244	0.93599	1	18752	1	0.69162	0.0074816	0.035735	0.721686	973	6	0.69162
PADI2	10	0.78828	0.87819	1	17412	1	0.8188	0.0075025	0.035825	0.72248	974	5	0.8188
AKIRIN2	10	0.98445	0.98444	1	19760	0	0.67945	0.0075051	0.035846	0.72248	975	7	0.67945
RTFDC1	9	0.51208	0.69402	1	14073	1	0.98635	0.0075104	0.033408	0.713127	976	6	0.98635
CBY3	10	0.26189	0.49707	0.979265	9776	3	0.63035	0.00754	0.036002	0.723448	977	5	0.63035
GCG	10	0.68083	0.80943	1	16050	2	0.8361	0.0075794	0.03617	0.724221	978	7	0.8361
NAT8L	9	0.062724	0.18503	0.925186	3732	2	0.79739	0.0075898	0.033704	0.714313	979	5	0.79739
GOLM1	10	0.012364	0.051553	0.870317	1106	6	-0.81232	0.0076256	0.036368	0.724221	980	1	-0.81232
HAX1	10	0.97123	0.97118	1	19479	0	0.38305	0.0076256	0.036368	0.724221	981	3	0.38305
RPS8	10	0.47276	0.683	0.997524	13430	2	0.5287	0.0076256	0.036368	0.724221	982	4	0.5287
PSMC2	10	0.90969	0.92222	1	18440	1	0.079072	0.0076256	0.036368	0.724221	983	3	0.079072
SLC2A11	10	0.9714	0.97134	1	19482	0	0.15556	0.0076256	0.036368	0.724221	984	4	0.15556
SEMA4D	10	0.051982	0.16039	0.915996	3286	3	-0.064662	0.0076256	0.036368	0.724221	985	3	-0.064662
ETV6	10	0.18665	0.39372	0.971652	7723	2	0.76954	0.0076407	0.036419	0.724221	986	7	0.76954
SPECC1L	10	0.47873	0.68825	0.999398	13528	2	0.73693	0.0076455	0.036442	0.724221	987	7	0.73693
ABT1	10	0.060593	0.18027	0.925186	3646	4	0.21521	0.0076518	0.036468	0.724221	988	4	0.21521
PF4	10	0.30996	0.53984	0.986373	10607	2	0.74528	0.0076521	0.03647	0.724221	989	5	0.74528
MGAT4A	10	0.12619	0.30545	0.964781	6013	3	-0.14147	0.0076737	0.036559	0.725243	990	3	-0.14147
IRX1	10	0.54377	0.73666	1	14414	2	0.97489	0.0077106	0.036707	0.72746	991	5	0.97489
NUP214	10	0.96606	0.96606	1	19375	0	0.69414	0.0077303	0.036793	0.728452	992	5	0.69414
COQ4	10	0.81119	0.88532	1	17569	1	0.95748	0.007738	0.036829	0.728452	993	6	0.95748
ELOF1	10	0.99753	0.99753	1	20043	0	0.7651	0.0077642	0.03694	0.729921	994	7	0.7651
DESI1	10	0.049434	0.15444	0.914279	3144	2	0.92644	0.0077819	0.037007	0.730072	995	7	0.92644
MT4	7	0.908	0.90787	1	18414	0	1.2037	0.0077917	0.031111	0.704021	996	5	1.2037
ABCC9	10	0.80949	0.88485	1	17563	1	0.88156	0.0078218	0.03719	0.730508	997	7	0.88156
LENEP	10	0.81926	0.88758	1	17621	1	0.76283	0.0078232	0.037196	0.730508	998	5	0.76283
MMP24	10	0.99756	0.99756	1	20044	0	0.32874	0.0078273	0.037212	0.730508	999	4	0.32874
MEF2B	9	0.35456	0.56672	0.987895	11356	1	0.70718	0.0078393	0.03466	0.720225	1000	6	0.70718
SYNE1	10	0.75963	0.85844	1	17063	2	0.39462	0.0078394	0.037261	0.730508	1001	5	0.39462
TOP3B	10	0.93572	0.93836	1	18792	1	1.0152	0.0078529	0.037317	0.730508	1002	6	1.0152
MNT	10	0.75809	0.85742	1	17039	2	0.58312	0.0078602	0.037345	0.730508	1003	5	0.58312
NACA	10	0.99434	0.99437	1	19966	0	0.71047	0.0078602	0.037345	0.730508	1004	5	0.71047
UNC45B	10	0.31554	0.54472	0.986972	10681	2	0.86191	0.0078671	0.037368	0.730508	1005	6	0.86191
ZNF683	9	0.97411	0.97418	1	19537	0	1.1594	0.0078785	0.034814	0.720225	1006	6	1.1594
IGLL1	10	0.91752	0.92656	1	18543	1	0.72474	0.0079156	0.037591	0.731307	1007	7	0.72474
INTS10	10	0.22116	0.44201	0.971652	8702	3	0.62014	0.0079433	0.037722	0.731307	1008	5	0.62014
COPG1	10	0.63665	0.78454	1	15516	2	0.6388	0.0079647	0.037815	0.731307	1009	6	0.6388
CDKN2AIP	10	0.10691	0.27628	0.953678	5463	3	0.1794	0.0079677	0.037826	0.731307	1010	4	0.1794
CTR9	10	0.32186	0.55026	0.98763	10803	2	0.73659	0.0079704	0.037837	0.731307	1011	5	0.73659
CCNF	9	0.059097	0.17613	0.925186	3584	2	1.1564	0.007982	0.035176	0.720225	1012	6	1.1564
TGFB3	10	0.60596	0.76811	1	15115	2	0.84421	0.0079845	0.037897	0.731307	1013	7	0.84421
BAGE3	10	0.9961	0.99608	1	20003	0	0.81843	0.0079845	0.037897	0.731307	1014	7	0.81843
MVD	10	0.33507	0.56181	0.987895	11030	2	0.65163	0.0079845	0.037897	0.731307	1015	7	0.65163
USO1	10	0.54947	0.73944	1	14471	1	0.51852	0.0079894	0.037916	0.731307	1016	5	0.51852
MNDA	9	0.15877	0.34784	0.971652	6900	1	-0.02715	0.0080011	0.035244	0.720225	1017	4	-0.02715
TMEM131	10	0.33853	0.56479	0.987895	11080	2	0.62565	0.008018	0.038033	0.731307	1018	7	0.62565
OPHN1	10	0.9506	0.95071	1	19047	1	0.57728	0.0080262	0.038074	0.731307	1019	5	0.57728
PRSS33	10	0.91713	0.92632	1	18531	1	0.36343	0.0080269	0.038077	0.731307	1020	4	0.36343
IFNG	10	0.407	0.62486	0.993991	12296	3	0.49296	0.008046	0.038155	0.731307	1021	5	0.49296
DENR	10	0.67699	0.80719	1	16002	2	0.53669	0.0080476	0.038159	0.731307	1022	5	0.53669
TMPRSS11F	10	0.32056	0.54915	0.98763	10764	3	0.81337	0.0080571	0.038203	0.731307	1023	7	0.81337
TTC5	10	0.12424	0.30254	0.962515	5935	2	0.79184	0.0080571	0.038203	0.731307	1024	7	0.79184
VCP	10	0.9552	0.95518	1	19135	0	1.0669	0.0080578	0.038206	0.731307	1025	6	1.0669
SIPA1L2	10	0.20314	0.41711	0.971652	8180	4	0.23953	0.0080726	0.038264	0.731307	1026	4	0.23953
SMYD3	10	0.039428	0.13055	0.907163	2644	1	0.88185	0.0080838	0.038305	0.731307	1027	6	0.88185
CTSH	10	0.14595	0.33471	0.971652	6573	3	0.58597	0.0081049	0.038387	0.731307	1028	5	0.58597
LRP11	10	0.83575	0.89259	1	17746	1	0.65514	0.0081055	0.038391	0.731307	1029	7	0.65514
TRMT61A	10	0.52605	0.72824	1	14246	1	0.99775	0.0081338	0.038518	0.731307	1030	6	0.99775
HK2	10	0.24542	0.47504	0.975522	9379	3	0.98744	0.0081354	0.038525	0.731307	1031	6	0.98744
PARP2	10	0.89875	0.91669	1	18316	1	0.67986	0.0081477	0.038577	0.731307	1032	7	0.67986
SLC23A1	10	0.89639	0.91556	1	18295	1	0.77459	0.0081477	0.038577	0.731307	1033	7	0.77459
MAN1A2	10	0.9406	0.94211	1	18864	1	0.97665	0.0081873	0.038752	0.731307	1034	5	0.97665
ZNF740	10	0.88633	0.91096	1	18172	1	0.94851	0.0081887	0.038759	0.731307	1035	6	0.94851
TOP3A	9	0.89106	0.90235	1	18227	1	0.81888	0.0081904	0.035965	0.723429	1036	5	0.81888
KIAA0232	10	0.74057	0.84593	1	16825	2	0.84123	0.0081918	0.03877	0.731307	1037	5	0.84123
PODNL1	10	0.3741	0.59587	0.99142	11711	2	0.13209	0.0082062	0.038824	0.731307	1038	4	0.13209
EMILIN1	8	0.9677	0.96758	1	19407	0	0.36253	0.0082282	0.035907	0.722975	1039	3	0.36253
BTN3A1	10	0.042791	0.13862	0.908302	2848	2	0.24499	0.0082499	0.039009	0.731307	1040	5	0.24499
ACTL6B	10	0.96391	0.96393	1	19320	0	0.91874	0.0082602	0.039051	0.731307	1041	6	0.91874
NECAB3	10	0.77695	0.8702	1	17287	2	0.74598	0.0082759	0.039111	0.731307	1042	5	0.74598
RALGAPA2	10	0.88961	0.91241	1	18206	1	1.0554	0.008276	0.039112	0.731307	1043	6	1.0554
NDRG3	10	0.25683	0.49032	0.977306	9636	2	0.83877	0.0082873	0.039165	0.731307	1044	7	0.83877
MED12	10	0.99864	0.99863	1	20084	0	0.63798	0.0082873	0.039165	0.731307	1045	7	0.63798
MLST8	10	0.088095	0.24101	0.941628	4771	2	0.66877	0.0082943	0.039195	0.731307	1046	6	0.66877
CCNI	10	0.38564	0.60599	0.992427	11918	3	0.9879	0.0082972	0.039205	0.731307	1047	6	0.9879
OSGEP	9	0.13726	0.31319	0.968842	6288	2	1.1249	0.008318	0.036472	0.724221	1048	5	1.1249
CYP2B6	10	0.14435	0.33229	0.971652	6513	2	0.74199	0.008324	0.039333	0.731307	1049	6	0.74199
SRSF2	10	0.83838	0.89342	1	17778	1	0.93801	0.008324	0.039333	0.731307	1050	6	0.93801
FAM71E2	10	0.14435	0.33229	0.971652	6530	2	0.81862	0.0083419	0.039412	0.731307	1051	5	0.81862
MCAT	10	0.99922	0.9992	1	20105	0	0.92616	0.0083612	0.039486	0.731307	1052	7	0.92616
TERF1	10	0.60442	0.76732	1	15087	2	0.66789	0.0083612	0.039486	0.731307	1053	7	0.66789
CCDC38	10	0.024036	0.090544	0.875679	1906	4	0.95004	0.0083876	0.039605	0.731307	1054	6	0.95004
TTC31	10	0.28169	0.51512	0.979265	10064	1	1.0416	0.008394	0.039633	0.731307	1055	6	1.0416
CBLN1	10	0.86396	0.90213	1	17978	1	0.13703	0.0084136	0.039728	0.731307	1056	2	0.13703
PPP1R3F	10	0.98297	0.98295	1	19727	0	0.78735	0.0084136	0.039728	0.731307	1057	5	0.78735
LINGO1	10	0.075971	0.21475	0.937766	4310	1	0.78222	0.0084136	0.039728	0.731307	1058	5	0.78222
FAM222B	10	0.046576	0.14776	0.908302	3037	2	0.19381	0.0084136	0.039728	0.731307	1059	4	0.19381
MRPL9	10	0.047088	0.14894	0.909659	3065	3	0.027518	0.0084136	0.039728	0.731307	1060	3	0.027518
MXD3	10	0.54377	0.73666	1	14416	2	0.77725	0.0084136	0.039728	0.731307	1061	6	0.77725
GANC	10	0.30374	0.53442	0.984099	10506	3	0.30776	0.0084136	0.039728	0.731307	1062	4	0.30776
KIAA1147	10	0.22087	0.44162	0.971652	8640	4	-0.1019	0.0084136	0.039728	0.731307	1063	3	-0.1019
PDCD7	10	0.33559	0.56225	0.987895	11036	3	0.33039	0.0084136	0.039728	0.731307	1064	5	0.33039
C5orf47	10	0.99746	0.99746	1	20039	0	0.57125	0.0084136	0.039728	0.731307	1065	5	0.57125
STARD10	10	0.7143	0.82948	1	16459	2	0.18759	0.0084136	0.039728	0.731307	1066	4	0.18759
MRPS26	10	0.74852	0.85112	1	16924	2	1.0251	0.0084432	0.039846	0.731307	1067	6	1.0251
CYP21A2	10	0.42599	0.64161	0.994939	12635	3	0.54769	0.0084619	0.039926	0.731307	1068	4	0.54769
ZNF76	10	0.74688	0.85002	1	16912	1	0.93762	0.008467	0.039945	0.731307	1069	6	0.93762
RBM18	10	0.1997	0.4122	0.971652	8075	2	0.96026	0.0084694	0.039953	0.731307	1070	6	0.96026
PPAN	10	0.080378	0.22436	0.937766	4479	3	0.66422	0.0084781	0.039988	0.731307	1071	7	0.66422
TOP2A	10	0.32186	0.55026	0.98763	10787	1	0.83742	0.0084781	0.039988	0.731307	1072	7	0.83742
USP7	10	0.72878	0.83848	1	16663	1	0.93985	0.0085166	0.040138	0.731307	1073	6	0.93985
KRI1	9	0.91625	0.9192	1	18510	1	0.17898	0.0085315	0.037258	0.730508	1074	3	0.17898
VAMP1	10	0.29425	0.52609	0.983993	10328	3	-0.13769	0.008535	0.040222	0.731307	1075	3	-0.13769
TLE3	10	0.70391	0.8232	1	16345	2	-0.2778	0.008535	0.040222	0.731307	1076	3	-0.2778
BGN	10	0.98644	0.98646	1	19799	0	0.25816	0.008535	0.040222	0.731307	1077	2	0.25816
JUP	10	0.3665	0.58927	0.990931	11571	3	-0.30452	0.008535	0.040222	0.731307	1078	2	-0.30452
PEX5L	10	0.035549	0.12107	0.899355	2500	2	0.071884	0.008535	0.040222	0.731307	1079	3	0.071884
UBA5	10	0.18595	0.39274	0.971652	7671	4	0.48033	0.0085377	0.040237	0.731307	1080	5	0.48033
MRPL43	10	0.99391	0.99393	1	19955	0	0.32865	0.0085643	0.040348	0.731307	1081	4	0.32865
RFT1	10	0.99822	0.99823	1	20070	0	0.45905	0.0085643	0.040348	0.731307	1082	4	0.45905
RSL1D1	10	0.43933	0.65333	0.996528	12861	2	0.65581	0.0085643	0.040348	0.731307	1083	6	0.65581
CLDN9	10	0.47588	0.68577	0.998607	13487	2	0.22861	0.0085643	0.040348	0.731307	1084	5	0.22861
ORC3	10	0.04506	0.14411	0.908302	2943	4	-0.081174	0.0085643	0.040348	0.731307	1085	4	-0.081174
THRA	10	0.024036	0.090544	0.875679	1923	3	0.67428	0.0085643	0.040348	0.731307	1086	5	0.67428
GTF2F1	10	0.1645	0.36183	0.971652	7051	2	0.75355	0.0085643	0.040348	0.731307	1087	6	0.75355
MEMO1	10	0.0022878	0.012138	0.845685	249	2	0.81793	0.0085643	0.040348	0.731307	1088	5	0.81793
ARHGAP4	10	0.68292	0.81062	1	16083	1	0.58576	0.0085643	0.040348	0.731307	1089	5	0.58576
VCX2	10	0.028222	0.10304	0.892619	2145	1	0.12475	0.0085643	0.040348	0.731307	1090	3	0.12475
SYNE4	10	0.4969	0.70402	1	13799	1	0.771	0.0085736	0.040391	0.731432	1091	5	0.771
LIG3	10	0.98894	0.98897	1	19843	0	0.61866	0.0085978	0.040505	0.731956	1092	7	0.61866
CCDC22	10	0.86189	0.90134	1	17960	1	0.97935	0.0086253	0.040627	0.731956	1093	6	0.97935
TTLL11	10	0.20098	0.41403	0.971652	8111	1	1.0092	0.0086277	0.040635	0.731956	1094	6	1.0092
RPA1	10	0.99723	0.99724	1	20033	0	0.7133	0.0086582	0.040764	0.731956	1095	5	0.7133
CROCC	10	0.0099855	0.04309	0.85134	939	4	0.49507	0.0086582	0.040764	0.731956	1096	5	0.49507
NPAS1	10	0.15843	0.35297	0.971652	6868	2	0.64065	0.0087077	0.040953	0.731956	1097	7	0.64065
NEIL1	10	0.02388	0.090038	0.875679	1876	3	0.57317	0.0087138	0.040981	0.731956	1098	5	0.57317
DMRT2	10	0.26217	0.49744	0.979265	9790	3	0.80911	0.0087476	0.041129	0.731956	1099	5	0.80911
LRPPRC	10	0.23577	0.46196	0.973916	9091	1	1.0797	0.0087476	0.041129	0.731956	1100	5	1.0797
ADD2	10	0.35076	0.57554	0.987895	11300	2	0.89603	0.0087476	0.041129	0.731956	1101	6	0.89603
RPIA	10	0.25087	0.48235	0.977015	9498	2	0.94697	0.0087476	0.041129	0.731956	1102	6	0.94697
EIF5B	10	0.018661	0.072957	0.875679	1529	2	0.71649	0.0087586	0.04118	0.731956	1103	7	0.71649
TSR2	10	0.2386	0.46579	0.973916	9147	1	0.78134	0.0087586	0.04118	0.731956	1104	7	0.78134
TACO1	10	0.78499	0.87583	1	17369	1	0.86259	0.0087586	0.04118	0.731956	1105	7	0.86259
IL12B	10	0.99682	0.99679	1	20019	0	0.51141	0.0087756	0.04125	0.731956	1106	4	0.51141
COPZ1	10	0.66132	0.79818	1	15813	1	0.83044	0.0087975	0.041349	0.731956	1107	6	0.83044
PAOX	10	0.020025	0.07745	0.875679	1622	3	0.87317	0.0087975	0.041349	0.731956	1108	6	0.87317
KRTAP10-9	10	0.41076	0.6282	0.993991	12347	1	0.86607	0.0087975	0.041349	0.731956	1109	6	0.86607
PRR20E	10	0.30258	0.53338	0.984099	10491	2	0.83078	0.0087975	0.041349	0.731956	1110	6	0.83078
HES6	10	0.31814	0.54698	0.98763	10725	3	0.84422	0.0087975	0.041349	0.731956	1111	6	0.84422
MLPH	10	0.10565	0.27431	0.952399	5433	3	0.81476	0.0087975	0.041349	0.731956	1112	6	0.81476
BPIFB3	10	0.2757	0.50995	0.979265	9992	2	0.75615	0.0088011	0.041364	0.731956	1113	7	0.75615
EZH2	10	0.47276	0.683	0.997524	13366	2	0.78132	0.0088011	0.041364	0.731956	1114	7	0.78132
MCRS1	10	0.12857	0.30904	0.967096	6071	2	-0.22375	0.008829	0.041471	0.733199	1115	3	-0.22375
TBCB	10	0.9987	0.99867	1	20090	0	0.88172	0.0088672	0.041621	0.733689	1116	7	0.88172
UBXN4	10	0.31157	0.54123	0.986373	10631	1	0.80707	0.0088672	0.041621	0.733689	1117	7	0.80707
POU4F3	10	0.19222	0.4016	0.971652	7860	2	0.94378	0.0088801	0.041672	0.733689	1118	6	0.94378
COA3	10	0.41691	0.63365	0.993991	12462	3	0.64203	0.0088801	0.041672	0.733689	1119	5	0.64203
COMMD9	10	0.49142	0.6993	1	13708	2	0.65556	0.0088824	0.041681	0.733689	1120	5	0.65556
EMC1	10	0.10801	0.27794	0.955611	5494	3	0.49199	0.0089748	0.042021	0.739036	1121	5	0.49199
RIIAD1	10	0.043448	0.1402	0.908302	2879	5	-0.33093	0.0089894	0.042072	0.73929	1122	2	-0.33093
SCAF1	9	0.098461	0.24807	0.941628	5208	1	0.88008	0.009014	0.039101	0.731307	1123	5	0.88008
SYMPK	10	0.51108	0.71649	1	14062	3	-0.17413	0.0090287	0.042209	0.741052	1124	4	-0.17413
DNAJC21	10	0.99965	0.99963	1	20116	0	0.92833	0.0090494	0.042273	0.741092	1125	6	0.92833
ANKRD23	10	0.95924	0.95921	1	19227	0	0.38376	0.0090731	0.042359	0.741092	1126	5	0.38376
ESRRA	10	0.19732	0.40888	0.971652	8002	1	0.92119	0.0090978	0.042437	0.741436	1127	6	0.92119
SERF1B	10	0.47276	0.683	0.997524	13372	1	1.0193	0.0091359	0.042566	0.741436	1128	6	1.0193
ANKRD27	10	0.51399	0.71905	1	14105	2	0.77624	0.0091681	0.042658	0.741436	1129	5	0.77624
RDH14	10	0.56766	0.74839	1	14681	2	0.52013	0.009171	0.042671	0.741436	1130	5	0.52013
DLEC1	10	0.46591	0.67689	0.997524	13254	2	0.33158	0.0091719	0.042676	0.741436	1131	3	0.33158
WRNIP1	10	0.91354	0.92432	1	18484	1	0.90491	0.0091771	0.042689	0.741436	1132	6	0.90491
ANKRD49	10	0.9651	0.96507	1	19341	0	0.97958	0.0091842	0.042709	0.741436	1133	6	0.97958
PRELID1	10	0.13129	0.31308	0.968842	6140	4	0.38319	0.0092299	0.042871	0.742799	1134	4	0.38319
POM121	10	0.39943	0.61816	0.993794	12149	2	0.27384	0.0092299	0.042871	0.742799	1135	5	0.27384
ALX3	10	0.38157	0.60238	0.99207	11847	2	0.82449	0.0092508	0.042948	0.742799	1136	5	0.82449
MXRA8	10	0.4157	0.63253	0.993991	12435	2	0.39841	0.0092525	0.042955	0.742799	1137	5	0.39841
TMX2	10	0.83838	0.89342	1	17772	1	0.90322	0.0092575	0.042972	0.742799	1138	6	0.90322
@INTERGENIC1051220	1	0.99071	0.99071	1	19885	0	4.0434	0.00929	0.009242	0.518407	1139	1	4.0434
@INTERGENIC1246724	1	0.99071	0.99071	1	19884	0	4.0434	0.00929	0.009242	0.518407	1140	1	4.0434
STXBP1	9	0.29755	0.50973	0.979265	10390	1	0.70019	0.0092972	0.040135	0.731307	1141	5	0.70019
HUWE1	10	0.40363	0.62189	0.993991	12233	1	0.73786	0.0093375	0.043244	0.744184	1142	5	0.73786
MTHFR	10	0.99396	0.99398	1	19956	0	1.0547	0.0093486	0.043287	0.744184	1143	6	1.0547
RNASE4	10	0.52004	0.72425	1	14190	2	0.88562	0.0093486	0.043287	0.744184	1144	5	0.88562
QRFPR	10	0.75839	0.85761	1	17047	1	0.97465	0.0093617	0.043333	0.744184	1145	6	0.97465
PSAP	10	0.94564	0.94628	1	18955	1	0.086787	0.0093635	0.043341	0.744184	1146	3	0.086787
TEX33	10	0.044592	0.14298	0.908302	2928	4	-0.16979	0.0093646	0.043345	0.744184	1147	3	-0.16979
FAM122A	10	0.17478	0.37671	0.971652	7396	1	0.84769	0.0094096	0.0435	0.744184	1148	5	0.84769
C19orf55	10	0.16276	0.35926	0.971652	7009	2	0.28986	0.0094169	0.043528	0.744184	1149	5	0.28986
ZBTB48	10	0.58696	0.75826	1	14878	2	0.9057	0.0094475	0.043633	0.744184	1150	6	0.9057
CCT3	10	0.66132	0.79818	1	15820	1	0.58349	0.0094584	0.043677	0.744184	1151	5	0.58349
RBKS	10	0.02388	0.090038	0.875679	1878	2	0.32516	0.0094584	0.043677	0.744184	1152	4	0.32516
RBM12	8	0.46335	0.63814	0.993991	13205	1	0.77383	0.0094627	0.040769	0.731956	1153	4	0.77383
CXorf51A	10	0.96138	0.96135	1	19271	0	0.83866	0.0094682	0.043701	0.744184	1154	6	0.83866
ITPRIPL1	10	0.10884	0.27917	0.955611	5526	3	0.52736	0.0094682	0.043701	0.744184	1155	5	0.52736
MED18	10	0.74119	0.84632	1	16837	2	0.9961	0.0094682	0.043701	0.744184	1156	6	0.9961
DHRS2	10	0.82711	0.88987	1	17683	1	-0.092132	0.0094703	0.043708	0.744184	1157	4	-0.092132
ZNF85	10	0.85145	0.89767	1	17872	1	0.98389	0.0095018	0.043814	0.744184	1158	6	0.98389
CRB2	10	0.70897	0.82623	1	16394	1	0.90997	0.0095018	0.043814	0.744184	1159	6	0.90997
THG1L	10	0.17478	0.37671	0.971652	7381	1	0.89473	0.0095018	0.043814	0.744184	1160	6	0.89473
NUTM1	10	0.5821	0.75576	1	14841	2	0.86738	0.0095339	0.043927	0.744184	1161	5	0.86738
POU1F1	10	0.99867	0.99865	1	20087	0	0.91056	0.0095339	0.043927	0.744184	1162	6	0.91056
C2orf40	10	0.62649	0.77902	1	15359	2	0.49655	0.0095374	0.043938	0.744184	1163	4	0.49655
COL5A3	10	0.0047051	0.02351	0.845685	497	3	0.23079	0.0095374	0.043938	0.744184	1164	4	0.23079
FNTB	9	0.12476	0.29243	0.959462	5990	2	0.30045	0.0095614	0.041114	0.731956	1165	4	0.30045
CAMLG	10	0.92251	0.92952	1	18623	1	0.89746	0.0095679	0.04405	0.744305	1166	6	0.89746
PID1	10	0.40217	0.62057	0.993991	12203	2	-0.039713	0.0095851	0.044114	0.744305	1167	3	-0.039713
TMEM173	9	0.23913	0.45056	0.973916	9161	3	-0.05182	0.009612	0.041294	0.731956	1168	3	-0.05182
POLR3B	10	0.9048	0.91968	1	18379	1	0.18497	0.0096374	0.044294	0.744305	1169	3	0.18497
UXT	10	0.28602	0.51889	0.981806	10205	2	0.59452	0.0096374	0.044294	0.744305	1170	5	0.59452
C16orf58	10	0.075971	0.21475	0.937766	4306	2	0.99483	0.0096767	0.044431	0.744305	1171	6	0.99483
COG3	10	0.97967	0.97967	1	19661	0	0.5497	0.00969	0.04448	0.744305	1172	5	0.5497
MUC2	10	0.88043	0.90845	1	18124	1	0.95852	0.0097048	0.044529	0.744305	1173	6	0.95852
KIF1A	10	0.38809	0.60818	0.992991	11956	3	0.95127	0.0097048	0.044529	0.744305	1174	6	0.95127
CKAP2L	10	0.9552	0.95518	1	19171	0	0.88091	0.0097048	0.044529	0.744305	1175	6	0.88091
PADI3	10	0.87628	0.90679	1	18084	1	0.89398	0.0097369	0.044639	0.744305	1176	5	0.89398
MCHR1	10	0.24916	0.48012	0.976269	9467	3	-0.18454	0.0097374	0.04464	0.744305	1177	2	-0.18454
RAPGEF3	10	0.10652	0.27566	0.953678	5455	2	0.00032571	0.0097374	0.04464	0.744305	1178	3	0.00032571
ZNF365	10	0.14435	0.33229	0.971652	6524	2	-0.17814	0.0097374	0.04464	0.744305	1179	2	-0.17814
FUBP3	10	0.32472	0.5528	0.987783	10849	3	0.23738	0.0097374	0.04464	0.744305	1180	3	0.23738
MRPL22	10	0.72348	0.83516	1	16593	2	0.52842	0.0097437	0.044662	0.744305	1181	5	0.52842
ISG15	10	0.42847	0.64375	0.99563	12671	3	0.4847	0.0097492	0.044684	0.744305	1182	4	0.4847
ZHX3	10	0.51767	0.7222	1	14160	2	0.47768	0.0097492	0.044684	0.744305	1183	5	0.47768
UHRF1	10	0.99712	0.99713	1	20032	0	0.78794	0.0097921	0.044819	0.74593	1184	6	0.78794
LUZP2	10	0.97686	0.97684	1	19596	0	0.69721	0.009823	0.044939	0.746469	1185	6	0.69721
MRPL50	10	0.99758	0.99757	1	20045	0	0.65387	0.0098278	0.044962	0.746469	1186	5	0.65387
PCK2	10	0.33084	0.55811	0.987895	10959	1	0.090899	0.0098575	0.045066	0.746488	1187	3	0.090899
SNAPC4	10	0.22001	0.44045	0.971652	8617	2	0.90431	0.0098694	0.04511	0.746488	1188	6	0.90431
ZFR	10	0.42	0.63632	0.993991	12536	1	1.0038	0.0098694	0.04511	0.746488	1189	6	1.0038
RAMP2	10	0.71055	0.82721	1	16424	2	0.35986	0.0098708	0.045112	0.746488	1190	5	0.35986
DDX51	10	0.06739	0.19573	0.925186	3948	2	0.96541	0.0099048	0.045224	0.747728	1191	6	0.96541
MPI	10	0.93099	0.93498	1	18726	1	0.34007	0.0099249	0.045291	0.74786	1192	4	0.34007
MYLK	10	0.48134	0.69052	1	13559	3	0.088609	0.0099511	0.045382	0.74786	1193	4	0.088609
PANX2	10	0.56173	0.74548	1	14618	2	0.32071	0.0099667	0.045438	0.74786	1194	3	0.32071
CCDC70	9	0.61546	0.75695	1	15245	1	-0.027421	0.0099703	0.042618	0.741436	1195	2	-0.027421
B3GNT4	9	0.16976	0.36534	0.971652	7221	4	-0.35003	0.0099703	0.042618	0.741436	1196	3	-0.35003
CAMTA2	10	0.74233	0.84704	1	16849	1	0.61872	0.0099793	0.045485	0.74786	1197	5	0.61872
RRP15	10	0.026829	0.099517	0.892619	2073	1	0.51735	0.0099807	0.045491	0.74786	1198	5	0.51735
GPR6	10	0.87562	0.90652	1	18073	1	1.0262	0.0099807	0.045491	0.74786	1199	6	1.0262
@CTRL00341	1	0.99001	0.99002	1	19865	0	3.2001	0.0099851	0.0099268	0.522181	1200	1	3.2001
ITGB5	10	0.47873	0.68825	0.999398	13526	2	0.060295	0.010004	0.045572	0.74796	1201	3	0.060295
HIST2H3C	10	0.77345	0.86779	1	17239	1	0.91718	0.010014	0.045609	0.74796	1202	6	0.91718
PTGFRN	10	0.96559	0.96556	1	19353	0	0.91947	0.010069	0.045795	0.750402	1203	6	0.91947
TCIRG1	10	0.49165	0.6995	1	13717	3	0.89602	0.010087	0.045851	0.750558	1204	6	0.89602
SCNM1	10	0.24907	0.48	0.976269	9452	4	0.18126	0.010103	0.045915	0.750558	1205	3	0.18126
MRPS25	10	0.92987	0.93423	1	18716	1	0.77376	0.010128	0.045991	0.750558	1206	5	0.77376
MRPL4	10	0.75418	0.85482	1	16996	2	1.0107	0.010163	0.046113	0.750558	1207	6	1.0107
FADS6	10	0.91958	0.92776	1	18572	1	0.83787	0.010165	0.04612	0.750558	1208	6	0.83787
RPS6KL1	10	0.16375	0.3607	0.971652	7038	3	0.078861	0.010173	0.046151	0.750558	1209	3	0.078861
TAF6L	10	0.96606	0.96606	1	19370	0	0.9775	0.010183	0.046181	0.750558	1210	6	0.9775
CCT4	10	0.96963	0.96958	1	19449	0	1.0152	0.010183	0.046181	0.750558	1211	6	1.0152
ARTN	10	0.9041	0.91932	1	18369	1	0.32675	0.0102	0.046243	0.750558	1212	5	0.32675
PLXND1	10	0.9472	0.94761	1	18977	1	0.96263	0.010202	0.046251	0.750558	1213	6	0.96263
OXSM	10	0.96559	0.96556	1	19347	0	0.77154	0.010243	0.046402	0.751983	1214	6	0.77154
KRTAP10-6	10	0.12943	0.31031	0.968842	6083	2	0.92793	0.010252	0.046435	0.751983	1215	6	0.92793
FAM89B	9	0.35456	0.56672	0.987895	11357	2	0.46619	0.010276	0.043744	0.744184	1216	2	0.46619
TBC1D10A	10	0.080378	0.22436	0.937766	4502	3	0.65093	0.010309	0.046631	0.751983	1217	5	0.65093
RPL3L	10	0.045804	0.14589	0.908302	2975	5	-0.21487	0.010321	0.046667	0.751983	1218	4	-0.21487
HLA-E	10	0.0098948	0.04277	0.85134	917	5	-0.74739	0.010325	0.046682	0.751983	1219	1	-0.74739
XRCC1	10	0.68459	0.81161	1	16103	2	0.76229	0.010325	0.046682	0.751983	1220	5	0.76229
RPS27A	10	0.8033	0.88317	1	17501	1	0.97382	0.010372	0.046847	0.751983	1221	6	0.97382
HSF2	10	0.46591	0.67689	0.997524	13250	2	0.60833	0.010373	0.046849	0.751983	1222	5	0.60833
DRAP1	10	0.14435	0.33229	0.971652	6533	2	0.25015	0.010375	0.046852	0.751983	1223	5	0.25015
ZDHHC22	10	0.25402	0.48655	0.977306	9565	3	0.40698	0.010375	0.046852	0.751983	1224	4	0.40698
POC5	10	0.40789	0.62567	0.993991	12305	2	0.59219	0.010375	0.046852	0.751983	1225	5	0.59219
MEX3C	10	0.14589	0.33463	0.971652	6572	4	0.4331	0.010375	0.046852	0.751983	1226	5	0.4331
VAT1	10	0.90441	0.91949	1	18372	1	0.57394	0.01038	0.046867	0.751983	1227	5	0.57394
VGLL3	10	0.18408	0.38999	0.971652	7637	4	-0.45796	0.01039	0.046899	0.751983	1228	4	-0.45796
CELF1	9	0.011549	0.047875	0.861633	1055	3	-0.23223	0.010397	0.044174	0.744305	1229	4	-0.23223
LGR5	10	0.32994	0.55734	0.987895	10942	3	0.20246	0.010444	0.047088	0.754415	1230	4	0.20246
NOL9	10	0.091849	0.2491	0.941628	4922	2	0.81945	0.010494	0.047249	0.756396	1231	5	0.81945
RNF126	9	0.016235	0.06316	0.875679	1356	5	-0.95915	0.010499	0.044532	0.744305	1232	2	-0.95915
PPP2R4	9	0.99783	0.9978	1	20051	0	0.95754	0.010525	0.04463	0.744305	1233	6	0.95754
@INTERGENIC1265658	1	0.98947	0.9895	1	19855	0	3.9501	0.010529	0.010464	0.527425	1234	1	3.9501
KLF8	10	0.98742	0.98745	1	19818	0	0.13336	0.010534	0.047386	0.757661	1235	3	0.13336
NDUFAF6	10	0.47276	0.683	0.997524	13390	1	0.81906	0.010538	0.047403	0.757661	1236	6	0.81906
PMEL	10	0.053286	0.16341	0.915996	3333	4	0.62916	0.010557	0.04747	0.757672	1237	5	0.62916
C5AR1	10	0.50764	0.71351	1	13991	2	0.76946	0.010597	0.047598	0.757672	1238	6	0.76946
ATRN	10	0.82083	0.88801	1	17632	1	0.88738	0.010597	0.047599	0.757672	1239	6	0.88738
C3orf18	10	0.93946	0.94123	1	18851	1	0.90531	0.010599	0.047603	0.757672	1240	6	0.90531
GPX3	10	0.77052	0.86575	1	17208	1	0.69801	0.010618	0.047667	0.757672	1241	5	0.69801
LOX	10	0.9448	0.94557	1	18945	1	-0.014834	0.010618	0.047667	0.757672	1242	3	-0.014834
FGD1	10	0.92476	0.93089	1	18654	1	0.90498	0.010687	0.047908	0.7597	1243	5	0.90498
PPP6R3	10	0.011525	0.048602	0.861633	1037	3	0.82645	0.010687	0.047908	0.7597	1244	5	0.82645
WFDC3	10	0.35874	0.58244	0.987895	11455	1	0.09437	0.010698	0.047946	0.759703	1245	2	0.09437
ATP6V0C	9	0.20539	0.41648	0.971652	8242	2	0.543	0.010712	0.045323	0.74786	1246	5	0.543
UCMA	10	0.021359	0.081838	0.875679	1720	3	0.358	0.010751	0.048117	0.760277	1247	5	0.358
IRS4	10	0.29764	0.52904	0.983993	10400	2	0.45261	0.010752	0.048123	0.760277	1248	4	0.45261
ULK1	10	0.018092	0.071065	0.875679	1502	2	0.96656	0.010777	0.048213	0.760954	1249	6	0.96656
CXorf40B	9	0.90852	0.9136	1	18428	1	0.78102	0.010789	0.045589	0.74796	1250	6	0.78102
ZNF497	10	0.38809	0.60818	0.992991	11955	3	0.4278	0.010824	0.048386	0.763077	1251	5	0.4278
MTF2	10	0.91323	0.92416	1	18480	1	0.56867	0.010842	0.04845	0.763413	1252	4	0.56867
FCRL6	10	0.77829	0.87112	1	17298	1	0.82894	0.010881	0.048587	0.763413	1253	6	0.82894
ZNF207	10	0.97824	0.97826	1	19623	0	0.87063	0.010886	0.048608	0.763413	1254	6	0.87063
FAHD2B	9	0.72345	0.83116	1	16588	1	0.5919	0.010894	0.045977	0.750558	1255	4	0.5919
CD200R1L	10	0.89974	0.91717	1	18324	1	0.49573	0.010901	0.048656	0.763413	1256	4	0.49573
SLIRP	10	0.61688	0.77391	1	15263	2	0.56285	0.010901	0.048656	0.763413	1257	5	0.56285
TBCA	10	0.61286	0.7718	1	15201	2	0.83061	0.010905	0.048672	0.763413	1258	5	0.83061
DNLZ	10	0.45597	0.66812	0.997524	13100	2	0.79117	0.010905	0.048672	0.763413	1259	5	0.79117
MAP3K9	9	0.09166	0.23625	0.941628	4911	2	-0.050441	0.010931	0.04611	0.750558	1260	3	-0.050441
FAT4	10	0.94632	0.94683	1	18963	1	0.65822	0.01098	0.048933	0.764512	1261	5	0.65822
C6orf1	10	0.92987	0.93423	1	18705	1	0.95157	0.01102	0.049064	0.764512	1262	6	0.95157
HBM	10	0.17024	0.3701	0.971652	7225	3	0.097032	0.011072	0.049251	0.764512	1263	3	0.097032
IQUB	10	0.001132	0.0064562	0.845685	136	5	-0.75388	0.011072	0.049251	0.764512	1264	2	-0.75388
TCFL5	10	0.3618	0.58509	0.989816	11507	3	-0.093917	0.011072	0.049251	0.764512	1265	3	-0.093917
KRT13	10	0.47276	0.683	0.997524	13364	1	-0.11214	0.011072	0.049251	0.764512	1266	2	-0.11214
GPATCH3	10	0.24907	0.48	0.976269	9462	4	-0.56426	0.011072	0.049251	0.764512	1267	3	-0.56426
SPCS3	10	0.87402	0.90589	1	18062	1	0.15881	0.011072	0.049251	0.764512	1268	4	0.15881
DOCK2	10	0.73192	0.84049	1	16705	2	0.34087	0.011072	0.049251	0.764512	1269	4	0.34087
HTR3E	10	0.35874	0.58244	0.987895	11427	3	0.70762	0.011092	0.049324	0.764512	1270	5	0.70762
DUSP12	10	0.16752	0.36622	0.971652	7148	1	0.30036	0.011145	0.049501	0.764512	1271	4	0.30036
SCP2	10	0.057362	0.17288	0.925186	3520	5	-0.65265	0.011145	0.049501	0.764512	1272	2	-0.65265
RBM10	10	0.10534	0.27384	0.95224	5404	2	0.64885	0.011145	0.049501	0.764512	1273	5	0.64885
FAM167B	10	0.047088	0.14894	0.909659	3064	4	-0.046812	0.011145	0.049501	0.764512	1274	4	-0.046812
ABCB7	10	0.96453	0.96454	1	19331	0	0.62981	0.011145	0.049501	0.764512	1275	6	0.62981
COL1A2	10	0.84533	0.89563	1	17827	1	0.34194	0.011145	0.049501	0.764512	1276	5	0.34194
DNAJC8	10	0.60753	0.76896	1	15136	2	0.81232	0.011145	0.049501	0.764512	1277	5	0.81232
AP3B2	10	0.046576	0.14776	0.908302	3050	4	-0.39842	0.011145	0.049501	0.764512	1278	3	-0.39842
SEZ6L	10	0.1886	0.39644	0.971652	7768	4	0.22601	0.011145	0.049501	0.764512	1279	4	0.22601
GMIP	10	0.20544	0.4203	0.971652	8250	1	0.82788	0.011181	0.049611	0.765632	1280	5	0.82788
MAX	10	0.47276	0.683	0.997524	13410	1	0.88302	0.011202	0.04969	0.766266	1281	6	0.88302
UNC119B	10	0.55419	0.74182	1	14527	2	0.71626	0.011249	0.049845	0.767202	1282	6	0.71626
BPIFB4	10	0.87042	0.9045	1	18025	1	0.92034	0.011253	0.049861	0.767202	1283	6	0.92034
DDI1	8	0.93428	0.93393	1	18782	0	0.99046	0.011257	0.046554	0.751983	1284	5	0.99046
ATP5D	10	0.41765	0.6343	0.993991	12478	1	0.6344	0.011267	0.049909	0.767202	1285	6	0.6344
POLR1A	10	0.89809	0.91638	1	18307	1	0.55204	0.011267	0.049909	0.767202	1286	5	0.55204
ICAM1	10	0.32904	0.55655	0.987895	10922	3	0.56929	0.011277	0.049941	0.767202	1287	5	0.56929
PNPLA7	10	0.18822	0.39593	0.971652	7756	2	0.33418	0.01131	0.050053	0.768337	1288	5	0.33418
RHOC	9	0.060047	0.17848	0.925186	3615	2	0.88604	0.01135	0.047606	0.757672	1289	6	0.88604
ACTR2	10	0.20235	0.41599	0.971652	8166	2	-0.15894	0.011359	0.050231	0.769309	1290	4	-0.15894
ERAL1	10	0.27977	0.51345	0.979265	10041	2	0.91521	0.011385	0.050319	0.76993	1291	6	0.91521
CD247	10	0.87807	0.9075	1	18105	1	0.23859	0.011392	0.050348	0.76993	1292	3	0.23859
RHEB	10	0.1033	0.27074	0.95224	5342	3	0.92612	0.0115	0.050748	0.771713	1293	6	0.92612
METTL16	10	0.28169	0.51512	0.979265	10113	1	0.87503	0.0115	0.050748	0.771713	1294	6	0.87503
CD4	10	0.76398	0.86135	1	17122	1	0.16767	0.0115	0.050748	0.771713	1295	4	0.16767
HNRNPCL1	10	0.60442	0.76732	1	15100	1	0.93321	0.011507	0.050771	0.771713	1296	6	0.93321
FBXO27	10	0.48441	0.69316	1	13609	1	1.1129	0.011507	0.050771	0.771713	1297	6	1.1129
NAP1L2	10	0.15863	0.35326	0.971652	6884	2	0.97963	0.011543	0.050892	0.772608	1298	6	0.97963
LOH12CR1	10	0.73778	0.84416	1	16783	1	0.49489	0.011577	0.051002	0.772608	1299	5	0.49489
PROX2	10	0.75586	0.85594	1	17014	2	0.76602	0.011577	0.051002	0.772608	1300	5	0.76602
ATP6V1D	10	0.98523	0.98525	1	19774	0	0.94521	0.011649	0.051224	0.772777	1301	6	0.94521
RRP7A	10	0.27071	0.50557	0.979265	9903	3	0.097135	0.011659	0.051261	0.772777	1302	3	0.097135
UNC13D	10	0.13914	0.32455	0.971652	6345	3	0.17111	0.011659	0.051261	0.772777	1303	4	0.17111
TLX1NB	10	0.069422	0.20026	0.933747	4033	4	-0.16499	0.011659	0.051261	0.772777	1304	2	-0.16499
C20orf202	10	0.034617	0.1188	0.899355	2459	4	0.063116	0.011659	0.051261	0.772777	1305	3	0.063116
MGLL	10	0.42343	0.63935	0.993991	12585	2	0.40447	0.011659	0.051263	0.772777	1306	5	0.40447
TRNAU1AP	10	0.96559	0.96556	1	19348	0	0.83578	0.011704	0.051403	0.773264	1307	6	0.83578
MRPS33	10	0.61972	0.7754	1	15294	2	0.96466	0.011763	0.051597	0.773264	1308	6	0.96466
IGSF23	10	0.84173	0.89448	1	17799	1	0.67961	0.011774	0.05163	0.773264	1309	5	0.67961
SLC25A20	10	0.34412	0.56973	0.987895	11179	2	0.81766	0.01178	0.051655	0.773264	1310	5	0.81766
DUT	10	0.27369	0.50817	0.979265	9959	3	0.74181	0.01178	0.051655	0.773264	1311	5	0.74181
CLUH	10	0.7984	0.88189	1	17472	1	0.73062	0.01178	0.051655	0.773264	1312	5	0.73062
PPP4C	10	0.74233	0.84704	1	16847	1	0.73763	0.01178	0.051655	0.773264	1313	5	0.73763
SNAPC5	10	0.85376	0.89847	1	17892	1	0.88012	0.011811	0.051756	0.773264	1314	6	0.88012
NOB1	10	0.92595	0.93163	1	18665	1	0.97594	0.011811	0.051756	0.773264	1315	6	0.97594
KHSRP	10	0.97764	0.97763	1	19611	0	0.90996	0.011811	0.051756	0.773264	1316	6	0.90996
MRPL21	10	0.73939	0.84521	1	16813	1	0.86574	0.011811	0.051756	0.773264	1317	6	0.86574
TAB1	10	0.98341	0.98339	1	19737	0	-0.18207	0.011885	0.052011	0.774937	1318	4	-0.18207
BARHL1	10	0.095296	0.25638	0.941628	5035	3	0.68049	0.011885	0.052011	0.774937	1319	5	0.68049
DISP1	10	0.39376	0.61314	0.992991	12053	3	0.13516	0.011899	0.052061	0.774937	1320	3	0.13516
FAM47A	10	0.24159	0.46988	0.973916	9251	3	0.24989	0.011899	0.052061	0.774937	1321	2	0.24989
HCFC1	10	0.41933	0.63577	0.993991	12499	2	0.896	0.011929	0.05217	0.774937	1322	6	0.896
NLGN4Y	10	0.1399	0.32567	0.971652	6372	3	-0.23667	0.011979	0.052353	0.776434	1323	2	-0.23667
UTP20	10	0.066493	0.19378	0.925186	3875	3	0.50891	0.011998	0.052429	0.776653	1324	5	0.50891
INPP5F	10	0.051982	0.16039	0.915996	3287	4	-0.091712	0.012042	0.052567	0.777373	1325	3	-0.091712
HNRNPK	10	0.98162	0.98164	1	19704	0	0.68355	0.012043	0.052571	0.777373	1326	5	0.68355
ATAD2	9	0.7415	0.84274	1	16841	1	0.77204	0.012043	0.050161	0.769186	1327	6	0.77204
RNF144A	10	0.3271	0.55486	0.987895	10894	3	-0.053462	0.012085	0.052721	0.778514	1328	4	-0.053462
ZMAT5	10	0.39943	0.61816	0.993794	12145	1	0.98219	0.012097	0.052764	0.778514	1329	6	0.98219
PDE12	10	0.0076791	0.034802	0.849145	754	2	0.90726	0.012097	0.052764	0.778514	1330	6	0.90726
@INTERGENIC1346454	1	0.98788	0.98794	1	19827	0	2.7999	0.012122	0.012033	0.546778	1331	1	2.7999
NUDCD3	9	0.87467	0.89301	1	18069	1	0.95315	0.01214	0.050502	0.771118	1332	6	0.95315
ITGA7	10	0.9506	0.95071	1	19046	1	0.58479	0.012175	0.053036	0.781842	1333	4	0.58479
CENPQ	10	0.073586	0.20949	0.935457	4213	4	0.25757	0.0122	0.053124	0.781842	1334	5	0.25757
ADSL	10	0.55244	0.74094	1	14509	2	0.86249	0.012206	0.053144	0.781842	1335	6	0.86249
DPY19L2	10	0.3852	0.6056	0.992353	11888	2	0.94164	0.012206	0.053144	0.781842	1336	6	0.94164
LRRC20	10	0.74404	0.84816	1	16872	1	0.82645	0.012245	0.053279	0.782096	1337	6	0.82645
IPO7	10	0.0086024	0.038156	0.85134	816	6	-0.92068	0.012245	0.053279	0.782096	1338	3	-0.92068
E2F6	10	0.99059	0.99061	1	19880	0	0.67302	0.012259	0.053327	0.782096	1339	4	0.67302
LSM11	9	0.17475	0.37321	0.971652	7334	3	0.3868	0.012282	0.051022	0.772608	1340	4	0.3868
CENPW	9	0.82439	0.87011	1	17661	1	0.22035	0.012282	0.051022	0.772608	1341	4	0.22035
FAM25C	10	0.40537	0.62341	0.993991	12258	1	0.23117	0.0123	0.053472	0.782096	1342	4	0.23117
BTBD6	10	0.89425	0.9145	1	18267	1	0.88642	0.0123	0.053472	0.782096	1343	6	0.88642
PLCXD2	10	0.61972	0.7754	1	15288	1	0.41861	0.0123	0.053472	0.782096	1344	4	0.41861
GPS1	10	0.10534	0.27384	0.95224	5417	2	0.83899	0.0123	0.053472	0.782096	1345	6	0.83899
LRR1	10	0.32805	0.55571	0.987895	10907	3	0.75204	0.0123	0.053472	0.782096	1346	5	0.75204
SNX24	10	0.3155	0.54468	0.986972	10679	3	0.88402	0.012338	0.053605	0.783467	1347	6	0.88402
LIN54	10	0.27334	0.50786	0.979265	9957	3	0.48563	0.012362	0.053688	0.78406	1348	5	0.48563
PLAC1L	10	0.73836	0.84454	1	16791	2	0.86457	0.012373	0.053723	0.78406	1349	6	0.86457
WDR37	10	0.23487	0.46072	0.973916	9062	3	-0.18789	0.012414	0.053853	0.784075	1350	3	-0.18789
PSMF1	10	0.008624	0.038236	0.85134	819	4	-0.074792	0.012453	0.053988	0.784075	1351	4	-0.074792
PIGM	10	0.88043	0.90845	1	18125	1	0.92147	0.012483	0.054096	0.784075	1352	6	0.92147
NME6	10	0.97824	0.97826	1	19624	0	0.84896	0.012483	0.054096	0.784075	1353	6	0.84896
RBAK	9	0.96907	0.96913	1	19433	0	0.54749	0.012509	0.051819	0.773638	1354	4	0.54749
CDC42	10	0.82531	0.88932	1	17669	1	0.39322	0.012529	0.054252	0.784075	1355	4	0.39322
FANCE	10	0.94884	0.94905	1	19018	1	0.95269	0.012537	0.054278	0.784075	1356	6	0.95269
TRIM63	10	0.072427	0.2069	0.935454	4155	3	0.07603	0.012538	0.054281	0.784075	1357	2	0.07603
CXorf61	10	0.029928	0.10722	0.894744	2219	5	-0.4633	0.012538	0.054281	0.784075	1358	2	-0.4633
SAMM50	10	0.96881	0.96878	1	19425	0	0.56744	0.012538	0.054281	0.784075	1359	4	0.56744
CCDC169	10	0.73673	0.84349	1	16765	1	0.71176	0.012538	0.054281	0.784075	1360	4	0.71176
TSPAN4	10	0.0062438	0.029575	0.845685	627	4	0.55233	0.012538	0.054281	0.784075	1361	5	0.55233
GSPT2	10	0.13117	0.3129	0.968842	6132	3	0.20516	0.012538	0.054281	0.784075	1362	3	0.20516
COG8	10	0.049434	0.15444	0.914279	3141	3	0.69821	0.012546	0.054308	0.784075	1363	5	0.69821
GLRX3	10	0.87562	0.90652	1	18075	1	0.82267	0.012546	0.054308	0.784075	1364	5	0.82267
PAM16	10	0.2386	0.46579	0.973916	9149	1	0.98302	0.012598	0.054485	0.784545	1365	6	0.98302
MALSU1	9	0.072868	0.20335	0.935454	4184	3	0.056015	0.012611	0.052175	0.774937	1366	2	0.056015
RIMBP3C	9	0.078935	0.21412	0.937766	4415	2	-0.047904	0.012611	0.052175	0.774937	1367	3	-0.047904
KSR1	10	0.1007	0.26673	0.95224	5257	3	0.8899	0.012621	0.054564	0.784545	1368	5	0.8899
UPF2	10	0.04006	0.13208	0.907163	2710	3	0.71277	0.012637	0.054617	0.784545	1369	6	0.71277
SLCO4A1	10	0.23395	0.45947	0.973916	9045	2	0.23787	0.012637	0.054617	0.784545	1370	5	0.23787
SIX2	9	0.60154	0.74819	1	15057	2	1.0249	0.012645	0.052279	0.775912	1371	5	1.0249
ZNF644	10	0.5926	0.76112	1	14951	1	0.91191	0.01266	0.054705	0.784545	1372	6	0.91191
GTF2F2	10	0.21347	0.43145	0.971652	8487	3	0.63538	0.012679	0.054766	0.784545	1373	5	0.63538
RWDD4	10	0.18663	0.39369	0.971652	7694	4	0.92522	0.012681	0.054773	0.784545	1374	6	0.92522
ANXA7	9	0.56478	0.72531	1	14652	2	0.41895	0.012689	0.052445	0.776653	1375	4	0.41895
LETM1	10	0.96018	0.96016	1	19243	0	0.80864	0.012754	0.055022	0.784545	1376	6	0.80864
AQP10	10	0.58158	0.75549	1	14836	2	0.87033	0.012754	0.055022	0.784545	1377	6	0.87033
AASDHPPT	10	0.14435	0.33229	0.971652	6503	1	0.67423	0.012781	0.055116	0.784545	1378	5	0.67423
RP9	10	0.72174	0.83407	1	16569	2	-0.048479	0.012798	0.05517	0.784545	1379	3	-0.048479
C5orf15	10	0.73673	0.84349	1	16767	1	0.90059	0.012827	0.055256	0.784545	1380	6	0.90059
DYNC1I2	10	0.41896	0.63545	0.993991	12493	3	0.11372	0.012831	0.055273	0.784545	1381	3	0.11372
SNX33	10	0.98994	0.98996	1	19864	0	0.19639	0.012833	0.055279	0.784545	1382	3	0.19639
ZNF385C	10	0.29055	0.52283	0.982834	10267	2	0.37467	0.01284	0.055309	0.784545	1383	3	0.37467
DIRC2	10	0.7046	0.8236	1	16355	2	-0.050012	0.012844	0.055324	0.784545	1384	3	-0.050012
MRPS27	10	0.61129	0.77097	1	15192	2	0.46519	0.012844	0.055324	0.784545	1385	5	0.46519
HLA-B	10	0.22357	0.44528	0.973916	8791	4	0.15804	0.012911	0.05553	0.784545	1386	3	0.15804
TLL2	10	0.71479	0.82977	1	16465	1	-0.38764	0.012911	0.05553	0.784545	1387	2	-0.38764
BSN	10	0.92772	0.93278	1	18683	1	0.49123	0.012915	0.055543	0.784545	1388	5	0.49123
FLOT2	10	0.98852	0.98854	1	19836	0	0.82105	0.012915	0.055543	0.784545	1389	6	0.82105
NDUFS1	10	0.96963	0.96958	1	19448	0	0.46133	0.012915	0.055543	0.784545	1390	5	0.46133
EFNB3	10	0.99931	0.99929	1	20108	0	0.81432	0.012915	0.055543	0.784545	1391	6	0.81432
LIMK2	10	0.96361	0.96363	1	19313	0	0.59284	0.012915	0.055543	0.784545	1392	5	0.59284
MRGBP	10	0.096048	0.25798	0.941628	5115	2	0.42047	0.012918	0.055557	0.784545	1393	5	0.42047
KRTAP10-4	10	0.48	0.68936	1	13543	3	0.097813	0.012957	0.055694	0.784545	1394	5	0.097813
PPM1F	10	0.99829	0.9983	1	20072	0	0.90141	0.012975	0.055749	0.784545	1395	6	0.90141
HIST1H1T	10	0.4969	0.70402	1	13794	1	0.84483	0.012988	0.055789	0.784545	1396	6	0.84483
PGRMC2	10	0.34449	0.57006	0.987895	11192	3	-0.090793	0.012991	0.055795	0.784545	1397	3	-0.090793
EFCAB2	10	0.99813	0.99814	1	20065	0	0.81657	0.012998	0.055816	0.784545	1398	6	0.81657
CTAG1A	10	0.18665	0.39372	0.971652	7706	3	-0.43202	0.013021	0.055897	0.784545	1399	3	-0.43202
MAST4	10	0.42773	0.64313	0.99527	12659	3	0.014315	0.013031	0.055936	0.784545	1400	3	0.014315
SF3A3	10	0.30881	0.53884	0.986184	10592	2	0.46777	0.013031	0.055936	0.784545	1401	4	0.46777
FRG2	10	0.67373	0.80528	1	15969	2	0.53422	0.013031	0.055936	0.784545	1402	5	0.53422
SNX22	10	0.99867	0.99865	1	20086	0	0.70595	0.013031	0.055936	0.784545	1403	6	0.70595
MRPS10	10	0.47276	0.683	0.997524	13415	2	0.95606	0.013118	0.056226	0.788062	1404	6	0.95606
ITGAX	10	0.25087	0.48235	0.977015	9504	1	0.38498	0.013151	0.056339	0.789103	1405	5	0.38498
CAPN9	10	0.17184	0.37243	0.971652	7270	3	0.067921	0.013215	0.056562	0.789914	1406	2	0.067921
ZDHHC9	10	0.41759	0.63424	0.993991	12476	3	0.84167	0.01323	0.056617	0.789914	1407	6	0.84167
STAC3	10	0.78135	0.87327	1	17333	2	0.25469	0.013257	0.056711	0.789914	1408	3	0.25469
PRSS50	10	0.23487	0.46072	0.973916	9057	3	0.45338	0.013257	0.056711	0.789914	1409	5	0.45338
SHANK2	10	0.3463	0.57163	0.987895	11227	3	0.086901	0.013257	0.056711	0.789914	1410	4	0.086901
MSL3	10	0.9472	0.94761	1	18980	1	0.12704	0.013257	0.056711	0.789914	1411	4	0.12704
PLXNA3	10	0.16752	0.36622	0.971652	7157	2	0.59586	0.013257	0.056711	0.789914	1412	5	0.59586
APOH	10	0.41242	0.62966	0.993991	12380	3	-0.075089	0.013257	0.056711	0.789914	1413	2	-0.075089
AGFG2	10	0.9892	0.98924	1	19847	0	0.78341	0.013274	0.056766	0.790141	1414	5	0.78341
MRPS24	10	0.99864	0.99863	1	20083	0	0.91182	0.013311	0.056889	0.790758	1415	6	0.91182
SPATA32	10	0.51102	0.71645	1	14046	2	0.56646	0.013336	0.056977	0.790889	1416	5	0.56646
MAGEE1	10	0.43855	0.65263	0.996528	12831	3	0.33066	0.013336	0.056977	0.790889	1417	4	0.33066
CASKIN2	10	0.94118	0.94258	1	18874	1	0.76964	0.013373	0.0571	0.791328	1418	5	0.76964
MGEA5	9	0.29384	0.50599	0.979265	10320	2	0.72961	0.013382	0.054919	0.784545	1419	5	0.72961
SNX4	10	0.073517	0.20932	0.935457	4209	3	-0.46533	0.013397	0.057166	0.791328	1420	3	-0.46533
ACTR8	10	0.59765	0.76374	1	15010	1	0.69946	0.013397	0.057166	0.791328	1421	6	0.69946
NDUFAF7	10	0.38931	0.60928	0.992991	11977	1	0.9786	0.01344	0.057306	0.792184	1422	6	0.9786
HOXC13	10	0.37689	0.59825	0.99207	11768	1	0.84597	0.013452	0.057346	0.792191	1423	6	0.84597
CST2	9	0.33302	0.54529	0.987439	10993	3	-0.39333	0.013474	0.055234	0.784545	1424	2	-0.39333
RBAK-RBAKDN	9	0.0022529	0.011726	0.845685	248	2	0.65284	0.013477	0.055244	0.784545	1425	5	0.65284
RSPH1	9	0.11895	0.28277	0.958771	5827	3	0.42448	0.013477	0.055244	0.784545	1426	3	0.42448
ANKRD13B	10	0.91144	0.92318	1	18455	1	0.54679	0.013505	0.057525	0.792718	1427	5	0.54679
TOMM70A	10	0.62827	0.77999	1	15400	1	0.90132	0.013509	0.057536	0.792718	1428	6	0.90132
HAMP	10	0.36974	0.59204	0.991121	11633	3	0.68096	0.013511	0.057541	0.792718	1429	5	0.68096
YRDC	10	0.089631	0.24431	0.941628	4851	4	0.3043	0.013523	0.057579	0.792718	1430	5	0.3043
ARHGEF25	10	0.71442	0.82954	1	16461	2	0.082817	0.013534	0.05762	0.792718	1431	3	0.082817
UQCRH	10	0.8444	0.89534	1	17816	1	0.72838	0.013599	0.057843	0.794342	1432	5	0.72838
KIAA0408	10	0.14113	0.32749	0.971652	6399	3	-0.20916	0.013603	0.057856	0.794342	1433	2	-0.20916
GEMIN2	10	0.020566	0.079246	0.875679	1675	4	-0.25685	0.013603	0.057856	0.794342	1434	2	-0.25685
ZSCAN22	10	0.64975	0.79173	1	15686	2	0.77266	0.013629	0.057946	0.795028	1435	6	0.77266
SCRT1	9	0.94715	0.94733	1	18975	0	0.96178	0.013639	0.05582	0.784545	1436	5	0.96178
DLEU7	10	0.14244	0.32944	0.971652	6427	3	0.18855	0.013644	0.05799	0.795093	1437	4	0.18855
TP53TG5	9	0.42725	0.63868	0.993991	12652	1	1.0292	0.013656	0.05588	0.784545	1438	6	1.0292
CDX4	10	0.6388	0.7857	1	15546	2	0.71379	0.013683	0.058115	0.795449	1439	6	0.71379
BUB1B	8	0.64712	0.77195	1	15642	2	0.89014	0.013697	0.053955	0.784075	1440	5	0.89014
TKT	10	0.73242	0.84081	1	16715	1	1.038	0.013704	0.058188	0.795449	1441	6	1.038
SF3B14	10	0.86643	0.90303	1	17995	1	0.58064	0.013765	0.058394	0.795449	1442	5	0.58064
ENGASE	10	0.15398	0.34653	0.971652	6769	2	0.25773	0.013765	0.058394	0.795449	1443	4	0.25773
EIF4A1	10	0.8594	0.90046	1	17942	1	0.70349	0.013765	0.058394	0.795449	1444	6	0.70349
PSMD13	10	0.98208	0.98208	1	19711	0	0.5663	0.013768	0.0584	0.795449	1445	5	0.5663
FAM96B	10	0.95972	0.95969	1	19238	0	0.18636	0.013782	0.058446	0.795449	1446	5	0.18636
FAM124A	10	0.56313	0.74619	1	14634	2	0.618	0.013782	0.058446	0.795449	1447	5	0.618
SBK1	10	0.98884	0.98886	1	19840	0	0.69397	0.013782	0.058446	0.795449	1448	4	0.69397
NAMPT	10	0.64575	0.78954	1	15630	2	0.84188	0.013789	0.058478	0.795449	1449	6	0.84188
DYNC1H1	10	0.33853	0.56479	0.987895	11091	3	0.24464	0.013833	0.058609	0.795449	1450	4	0.24464
TMA16	10	0.40049	0.61909	0.993794	12166	3	0.63322	0.013833	0.058609	0.795449	1451	5	0.63322
NIPA1	10	0.23141	0.45599	0.973916	8971	1	0.49196	0.013856	0.058685	0.795449	1452	4	0.49196
RBFA	10	0.93341	0.9367	1	18766	1	0.8536	0.013868	0.058731	0.795449	1453	6	0.8536
IPMK	10	0.89639	0.91556	1	18294	1	0.53336	0.013898	0.058854	0.795449	1454	5	0.53336
KBTBD13	10	0.15173	0.34327	0.971652	6713	3	0.30573	0.013906	0.05888	0.795449	1455	3	0.30573
SRRM3	10	0.57144	0.75034	1	14726	2	0.53765	0.013907	0.058881	0.795449	1456	5	0.53765
IFFO1	9	0.32396	0.53628	0.984601	10836	2	0.73222	0.013926	0.056836	0.790573	1457	6	0.73222
KIAA0947	10	0.98188	0.98189	1	19709	0	0.85899	0.013933	0.058964	0.795449	1458	6	0.85899
NSUN7	10	0.09168	0.24875	0.941628	4912	5	-0.28639	0.013939	0.058983	0.795449	1459	4	-0.28639
HIRIP3	10	0.18274	0.38805	0.971652	7613	2	0.41576	0.013963	0.05906	0.795449	1460	5	0.41576
SHC3	10	0.98216	0.98215	1	19712	0	0.58339	0.013971	0.059089	0.795449	1461	5	0.58339
HIATL1	10	0.89001	0.91257	1	18216	1	0.7068	0.013978	0.059108	0.795449	1462	5	0.7068
EPHX1	10	0.10565	0.27431	0.952399	5436	3	0.50778	0.014002	0.059188	0.795449	1463	5	0.50778
KCND3	10	0.93099	0.93498	1	18724	1	-0.07747	0.014002	0.059188	0.795449	1464	3	-0.07747
GAREM	10	0.75999	0.85867	1	17066	2	0.067562	0.014002	0.059188	0.795449	1465	3	0.067562
MON1B	10	0.76467	0.86182	1	17132	2	0.30911	0.014002	0.059188	0.795449	1466	4	0.30911
ATG16L1	10	0.57287	0.75104	1	14742	1	0.47753	0.014002	0.059188	0.795449	1467	4	0.47753
FOPNL	10	0.092641	0.25077	0.941628	4944	4	-0.086018	0.014002	0.059188	0.795449	1468	2	-0.086018
H2AFV	10	0.35125	0.57599	0.987895	11316	3	-0.14149	0.014002	0.059188	0.795449	1469	3	-0.14149
NDUFV3	10	0.24831	0.47898	0.976269	9441	2	0.25582	0.014006	0.0592	0.795449	1470	2	0.25582
KIF25	9	0.25456	0.46628	0.973916	9584	3	-0.30834	0.014007	0.057126	0.791328	1471	3	-0.30834
FAM20A	10	0.22889	0.45257	0.973916	8903	2	0.55663	0.014064	0.059374	0.796787	1472	5	0.55663
SERINC4	10	0.75037	0.85233	1	16952	1	0.81661	0.014102	0.059495	0.796787	1473	5	0.81661
GLI3	10	0.080378	0.22436	0.937766	4454	4	0.84429	0.014114	0.059537	0.796787	1474	6	0.84429
KIF3C	10	0.40846	0.62617	0.993991	12310	3	-0.30826	0.014135	0.059606	0.796787	1475	4	-0.30826
RHCE	9	0.88546	0.89903	1	18161	1	0.99794	0.014141	0.057589	0.792718	1476	5	0.99794
PSMD8	10	0.17999	0.38414	0.971652	7551	3	0.35109	0.014191	0.059778	0.797462	1477	5	0.35109
PIK3CB	10	0.31123	0.54092	0.986373	10623	3	-0.42257	0.014193	0.059785	0.797462	1478	2	-0.42257
@CTRL00419	1	0.9858	0.9858	1	19787	0	3.7432	0.014202	0.014093	0.572482	1479	1	3.7432
@INTERGENIC1062534	1	0.9858	0.9858	1	19786	0	3.7432	0.014202	0.014093	0.572482	1480	1	3.7432
FAM19A3	10	0.77109	0.86615	1	17213	2	0.63119	0.014212	0.059838	0.797649	1481	5	0.63119
CAD	10	0.96644	0.96643	1	19381	0	0.65532	0.014301	0.060126	0.799244	1482	5	0.65532
NYAP1	10	0.69968	0.82062	1	16297	1	0.86759	0.01431	0.060157	0.799244	1483	6	0.86759
GRM6	10	0.68135	0.80973	1	16055	2	0.23934	0.014321	0.060196	0.799244	1484	3	0.23934
PPCDC	10	0.78261	0.87416	1	17348	2	0.85492	0.014322	0.060196	0.799244	1485	6	0.85492
DDX46	10	0.60025	0.76513	1	15036	1	1.0241	0.014322	0.060196	0.799244	1486	6	1.0241
ZNF853	10	0.084617	0.23358	0.941628	4649	1	0.30458	0.014375	0.060373	0.800544	1487	3	0.30458
IARS2	10	0.95314	0.95315	1	19094	1	0.64332	0.014428	0.060533	0.802133	1488	5	0.64332
MED13	10	0.90677	0.92068	1	18403	1	0.94529	0.014468	0.060658	0.802204	1489	6	0.94529
GRIN2B	10	0.99202	0.99204	1	19909	0	0.82148	0.014468	0.060658	0.802204	1490	5	0.82148
CCNA2	10	0.27153	0.50626	0.979265	9916	2	0.82324	0.014468	0.060658	0.802204	1491	5	0.82324
PLXNA1	10	0.55653	0.74295	1	14557	2	-0.31631	0.014503	0.06076	0.802988	1492	4	-0.31631
CEP192	10	0.23369	0.45911	0.973916	9035	2	0.48502	0.014523	0.060831	0.802988	1493	5	0.48502
C11orf91	10	0.8303	0.89085	1	17705	1	-0.0048096	0.014527	0.060837	0.802988	1494	4	-0.0048096
IGHMBP2	10	0.73883	0.84483	1	16795	2	0.39023	0.014612	0.061131	0.806344	1495	5	0.39023
WDR83	10	0.70579	0.8243	1	16367	2	0.81893	0.014715	0.061472	0.808724	1496	6	0.81893
GNB2	10	0.61309	0.77192	1	15210	2	0.89169	0.014715	0.061472	0.808724	1497	6	0.89169
DHX30	10	0.45249	0.66502	0.997524	13044	1	0.82625	0.014715	0.061472	0.808724	1498	6	0.82625
EIF4G3	9	0.1776	0.37761	0.971652	7467	4	-0.46624	0.014719	0.059655	0.796787	1499	2	-0.46624
RBM42	9	0.39592	0.60777	0.992991	12093	2	0.10056	0.014719	0.059655	0.796787	1500	4	0.10056
TTC24	9	0.11498	0.27609	0.953678	5686	1	0.284	0.014719	0.059655	0.796787	1501	3	0.284
PPFIA2	10	0.61482	0.77285	1	15239	2	0.80063	0.014784	0.061694	0.810092	1502	6	0.80063
C1orf109	10	0.29055	0.52283	0.982834	10265	2	0.96167	0.014797	0.061737	0.810092	1503	6	0.96167
GFM2	10	0.58039	0.75484	1	14821	1	0.94013	0.014797	0.061737	0.810092	1504	6	0.94013
SAMHD1	9	0.98419	0.98429	1	19755	0	1.025	0.014857	0.060149	0.799244	1505	5	1.025
AP5M1	10	0.066493	0.19378	0.925186	3917	2	0.86419	0.014906	0.062082	0.810092	1506	6	0.86419
ATP6V1B2	10	0.17478	0.37671	0.971652	7389	2	0.22004	0.014919	0.062134	0.810092	1507	5	0.22004
C16orf82	9	0.96883	0.96888	1	19426	0	0.9655	0.01492	0.060367	0.800544	1508	5	0.9655
ASB10	10	0.37797	0.59923	0.99207	11780	2	0.12266	0.01496	0.06227	0.810092	1509	2	0.12266
RIN2	10	0.0081338	0.036441	0.85134	793	3	0.26206	0.01496	0.06227	0.810092	1510	4	0.26206
C19orf77	10	0.30691	0.5372	0.985705	10559	2	-0.14887	0.01496	0.06227	0.810092	1511	2	-0.14887
CD180	10	0.62827	0.77999	1	15388	2	0.02518	0.01496	0.06227	0.810092	1512	2	0.02518
HGS	10	0.68428	0.81141	1	16099	2	0.38116	0.01496	0.06227	0.810092	1513	4	0.38116
RPAP1	10	0.14113	0.32749	0.971652	6404	3	-0.038113	0.01496	0.06227	0.810092	1514	1	-0.038113
BOP1	10	0.22633	0.44903	0.973916	8858	4	-0.29794	0.01496	0.06227	0.810092	1515	3	-0.29794
CNOT2	10	0.0052932	0.026098	0.845685	548	5	-0.33403	0.01496	0.06227	0.810092	1516	3	-0.33403
IFNAR1	10	0.15223	0.34401	0.971652	6719	2	-0.23881	0.01496	0.06227	0.810092	1517	3	-0.23881
PRR7	10	0.066493	0.19378	0.925186	3843	1	-0.061415	0.01496	0.06227	0.810092	1518	3	-0.061415
PDGFRL	10	0.53686	0.73335	1	14346	2	-0.03619	0.01496	0.06227	0.810092	1519	3	-0.03619
FCGBP	10	0.73939	0.84521	1	16809	1	0.85801	0.01508	0.062667	0.810092	1520	5	0.85801
@INTERGENIC301437	1	0.98491	0.98492	1	19770	0	2.916	0.015094	0.014989	0.585408	1521	1	2.916
DHRSX	10	0.61474	0.77281	1	15230	1	0.60873	0.015103	0.062751	0.810092	1522	6	0.60873
CDC25B	10	0.75247	0.85373	1	16977	1	0.78854	0.015131	0.062856	0.810092	1523	5	0.78854
TXNL4A	10	0.049385	0.15432	0.914279	3133	1	0.97303	0.015157	0.062933	0.810092	1524	5	0.97303
SNRPD2	10	0.92738	0.93254	1	18675	1	-0.21867	0.015157	0.062933	0.810092	1525	4	-0.21867
IRX6	10	0.11424	0.28735	0.959278	5673	4	-0.46085	0.015157	0.062933	0.810092	1526	3	-0.46085
NOL7	10	0.73939	0.84521	1	16810	1	0.72105	0.015157	0.062933	0.810092	1527	5	0.72105
TRUB2	10	0.97598	0.97595	1	19582	0	0.34204	0.015157	0.062933	0.810092	1528	4	0.34204
IL1RL2	10	0.19318	0.40296	0.971652	7888	4	-0.38655	0.015157	0.062933	0.810092	1529	4	-0.38655
HOPX	10	0.38602	0.60634	0.992822	11920	2	-0.26566	0.015157	0.062933	0.810092	1530	3	-0.26566
HIST2H2AA3	10	0.44157	0.65532	0.997524	12878	3	0.63451	0.015157	0.062933	0.810092	1531	5	0.63451
FAM72A	10	0.98039	0.98039	1	19674	0	0.17837	0.015157	0.062933	0.810092	1532	4	0.17837
RPAP2	10	0.4969	0.70402	1	13811	1	0.45148	0.015157	0.062933	0.810092	1533	5	0.45148
MYOF	10	0.057999	0.17437	0.925186	3543	3	0.40695	0.015159	0.062937	0.810092	1534	5	0.40695
ASNA1	10	0.98764	0.98767	1	19822	0	0.85647	0.015175	0.062992	0.810092	1535	6	0.85647
FASLG	10	0.096048	0.25798	0.941628	5071	3	0.033783	0.015197	0.063063	0.810092	1536	4	0.033783
SPTBN4	10	0.81556	0.88655	1	17596	1	0.42213	0.015197	0.063063	0.810092	1537	4	0.42213
RACGAP1	10	0.33221	0.5593	0.987895	10981	3	0.41296	0.015197	0.063063	0.810092	1538	5	0.41296
SHISA2	10	0.64134	0.7871	1	15575	1	0.068273	0.015197	0.063063	0.810092	1539	4	0.068273
STXBP5L	10	0.31814	0.54698	0.98763	10726	3	0.87404	0.015238	0.063187	0.810405	1540	6	0.87404
NLRP12	10	0.81727	0.88702	1	17609	1	0.84844	0.015245	0.063213	0.810405	1541	5	0.84844
EVC2	10	0.97499	0.97494	1	19552	0	0.84835	0.015256	0.06324	0.810405	1542	6	0.84835
CA1	10	0.6881	0.81367	1	16144	2	0.88916	0.015258	0.063248	0.810405	1543	6	0.88916
TNFSF4	10	0.1033	0.27074	0.95224	5339	2	0.85349	0.015311	0.063434	0.811237	1544	6	0.85349
LY6H	10	0.5583	0.74384	1	14578	2	0.17849	0.015438	0.063853	0.813227	1545	3	0.17849
CHTF18	10	0.97257	0.97254	1	19502	0	1.023	0.015464	0.063926	0.813227	1546	6	1.023
CLDN3	10	0.45962	0.67137	0.997524	13167	2	0.80656	0.015464	0.063926	0.813227	1547	6	0.80656
PRCD	9	0.10252	0.255	0.941628	5312	1	0.23547	0.015481	0.062383	0.810092	1548	4	0.23547
HSPE1	9	0.20145	0.41248	0.971652	8132	2	0.9593	0.015492	0.062421	0.810092	1549	5	0.9593
ARSD	10	0.11087	0.28227	0.958529	5577	2	-0.12211	0.015518	0.064109	0.814473	1550	2	-0.12211
RQCD1	10	0.9139	0.92452	1	18487	1	0.84967	0.015525	0.064131	0.814473	1551	5	0.84967
SRBD1	10	0.62827	0.77999	1	15428	2	0.96456	0.015579	0.064313	0.814686	1552	6	0.96456
NCLN	10	0.28169	0.51512	0.979265	10069	1	0.80525	0.015579	0.064313	0.814686	1553	5	0.80525
MBD3	10	0.055008	0.16743	0.915996	3436	3	0.92594	0.015579	0.064313	0.814686	1554	6	0.92594
ELK3	10	0.018976	0.074045	0.875679	1553	3	0.88295	0.015613	0.064431	0.814686	1555	6	0.88295
INF2	10	0.096048	0.25798	0.941628	5112	1	0.8557	0.015613	0.064431	0.814686	1556	6	0.8557
LAMTOR4	10	0.53461	0.73228	1	14320	1	0.84651	0.015613	0.064431	0.814686	1557	6	0.84651
FZD8	10	0.98148	0.98149	1	19699	0	0.81086	0.015613	0.064431	0.814686	1558	6	0.81086
RPL24	10	0.44655	0.65971	0.997524	12963	3	-0.22921	0.01565	0.064547	0.815183	1559	2	-0.22921
CYP2E1	10	0.030661	0.10904	0.894744	2263	2	0.88912	0.015657	0.064573	0.815183	1560	6	0.88912
LPPR1	10	0.99543	0.99544	1	19987	0	0.32177	0.015679	0.064638	0.815183	1561	5	0.32177
PPP1R14C	10	0.27131	0.50608	0.979265	9909	2	0.54807	0.015691	0.06468	0.815183	1562	5	0.54807
ABCG5	10	0.31026	0.54009	0.986373	10609	2	-0.34611	0.015704	0.064713	0.815183	1563	2	-0.34611
PLEKHH1	9	0.16749	0.36176	0.971652	7143	4	-0.63727	0.015755	0.063353	0.810897	1564	3	-0.63727
ESD	10	0.69012	0.81486	1	16164	2	0.21066	0.015768	0.064925	0.817345	1565	4	0.21066
MARVELD1	10	0.43855	0.65263	0.996528	12829	3	0.91246	0.015807	0.065052	0.818423	1566	6	0.91246
UBE2V1	9	0.94735	0.94753	1	18990	0	0.059298	0.015843	0.063651	0.812982	1567	3	0.059298
CPEB2	9	0.32865	0.54085	0.986373	10913	3	-0.047339	0.015843	0.063651	0.812982	1568	4	-0.047339
PFN1	10	0.24945	0.48051	0.976269	9473	3	0.91697	0.015854	0.065202	0.819049	1569	6	0.91697
TBC1D17	10	0.25257	0.48465	0.977306	9531	3	0.93431	0.015875	0.065258	0.819049	1570	6	0.93431
RASAL3	9	0.46569	0.66778	0.997524	13249	2	0.68686	0.015885	0.063796	0.813227	1571	6	0.68686
ETAA1	9	0.33484	0.54715	0.98763	11029	2	0.74718	0.015885	0.063796	0.813227	1572	6	0.74718
VKORC1L1	10	0.97354	0.97351	1	19524	0	0.32994	0.015889	0.065316	0.819049	1573	3	0.32994
C1orf159	10	0.62827	0.77999	1	15406	2	0.1938	0.015889	0.065316	0.819049	1574	4	0.1938
SMG8	10	0.11523	0.28886	0.959278	5690	3	0.76497	0.015905	0.065362	0.819049	1575	5	0.76497
FAM98C	10	0.055008	0.16743	0.915996	3444	2	0.36747	0.015924	0.065426	0.819049	1576	4	0.36747
POLR3A	10	0.039791	0.13143	0.907163	2694	5	-0.079686	0.015924	0.065426	0.819049	1577	5	-0.079686
EIF3D	10	0.95314	0.95315	1	19105	1	0.52433	0.015924	0.065426	0.819049	1578	4	0.52433
CSPP1	9	0.19793	0.40885	0.971652	8032	3	0.30626	0.015931	0.063953	0.813227	1579	4	0.30626
PRKCZ	10	0.37209	0.59411	0.991386	11672	2	-0.0071523	0.015968	0.065595	0.820654	1580	4	-0.0071523
XKR7	10	0.0060258	0.028747	0.845685	612	4	0.70546	0.016073	0.06595	0.821902	1581	6	0.70546
ADH1C	10	0.096048	0.25798	0.941628	5105	3	0.031001	0.016073	0.06595	0.821902	1582	4	0.031001
CCIN	10	0.3852	0.6056	0.992353	11895	1	0.60498	0.016073	0.06595	0.821902	1583	5	0.60498
TADA1	10	0.99572	0.99572	1	19994	0	0.39348	0.016074	0.065955	0.821902	1584	4	0.39348
CSK	10	0.8033	0.88317	1	17521	1	0.80946	0.016083	0.06598	0.821902	1585	6	0.80946
ST8SIA2	10	0.7091	0.82631	1	16399	2	0.89192	0.016156	0.066257	0.824581	1586	6	0.89192
NOM1	10	0.0013899	0.0077108	0.845685	161	6	-1.0346	0.016223	0.06649	0.824581	1587	2	-1.0346
MEF2A	10	0.60537	0.76781	1	15108	2	0.80391	0.016234	0.066529	0.824581	1588	6	0.80391
MTIF2	10	0.2246	0.44665	0.973916	8813	3	0.79803	0.01624	0.066555	0.824581	1589	6	0.79803
DPH7	10	0.98937	0.9894	1	19852	0	0.93941	0.016278	0.066668	0.824581	1590	6	0.93941
SUMO3	10	0.76853	0.86438	1	17176	1	0.87699	0.016288	0.066707	0.824581	1591	6	0.87699
AKAP6	10	0.24077	0.46878	0.973916	9207	3	0.24998	0.016341	0.066861	0.824581	1592	3	0.24998
DKK1	10	0.16752	0.36622	0.971652	7156	3	-0.18655	0.016341	0.066861	0.824581	1593	4	-0.18655
H1FX	10	0.12031	0.29661	0.962515	5854	4	0.068559	0.016341	0.066861	0.824581	1594	5	0.068559
CPSF6	10	0.06739	0.19573	0.925186	3979	4	0.46342	0.016341	0.066861	0.824581	1595	5	0.46342
COL26A1	10	0.57709	0.75315	1	14785	1	0.17169	0.016341	0.066861	0.824581	1596	2	0.17169
P2RY11	10	0.30881	0.53884	0.986184	10591	2	0.2334	0.016341	0.066861	0.824581	1597	4	0.2334
CCDC86	10	0.20185	0.41527	0.971652	8151	2	-0.054479	0.016341	0.066861	0.824581	1598	3	-0.054479
FRG2C	10	0.26014	0.49471	0.978499	9746	2	0.44357	0.016341	0.066861	0.824581	1599	4	0.44357
KRTAP17-1	10	0.40049	0.61909	0.993794	12164	3	0.17763	0.016341	0.066861	0.824581	1600	3	0.17763
SLC2A12	10	0.49247	0.70018	1	13733	2	0.11365	0.016364	0.066932	0.824581	1601	2	0.11365
EIF3M	10	0.14837	0.33833	0.971652	6630	4	0.17802	0.016415	0.0671	0.826146	1602	5	0.17802
C2orf82	9	0.2828	0.49485	0.978499	10170	1	0.94975	0.016427	0.0657	0.82146	1603	5	0.94975
TRPC1	10	0.94178	0.94308	1	18885	1	0.92136	0.016467	0.067268	0.827703	1604	5	0.92136
CACNB3	10	0.47658	0.68636	0.998607	13493	2	0.7066	0.016563	0.067573	0.82846	1605	5	0.7066
MRPS12	10	0.15863	0.35326	0.971652	6898	2	0.59413	0.016568	0.067591	0.82846	1606	5	0.59413
NPR3	10	0.99059	0.99061	1	19881	0	0.55176	0.016604	0.067714	0.82846	1607	5	0.55176
HYKK	10	0.23692	0.46349	0.973916	9107	4	0.53583	0.016609	0.067731	0.82846	1608	5	0.53583
CFL1	10	0.59765	0.76374	1	15004	1	0.83013	0.016623	0.067777	0.82846	1609	6	0.83013
OPN5	10	0.33559	0.56225	0.987895	11042	2	0.91387	0.016623	0.067777	0.82846	1610	6	0.91387
NPIPA7	10	0.83679	0.89291	1	17752	1	0.88203	0.016623	0.067777	0.82846	1611	6	0.88203
HILPDA	10	0.58543	0.75749	1	14870	2	0.077206	0.016651	0.067865	0.82846	1612	3	0.077206
DICER1	10	0.78333	0.87466	1	17356	1	0.69781	0.016688	0.067984	0.82846	1613	5	0.69781
KIAA0930	10	0.65557	0.79499	1	15745	2	0.64348	0.016689	0.067987	0.82846	1614	5	0.64348
H2AFX	10	0.020025	0.07745	0.875679	1630	4	-0.080509	0.016689	0.067987	0.82846	1615	4	-0.080509
XPC	10	0.67225	0.80439	1	15949	1	0.52138	0.016689	0.067987	0.82846	1616	4	0.52138
ZCCHC3	10	0.033001	0.11481	0.894839	2397	4	-0.1247	0.016689	0.067987	0.82846	1617	4	-0.1247
KRTAP10-12	10	0.1033	0.27074	0.95224	5351	2	0.14334	0.016689	0.067987	0.82846	1618	4	0.14334
NUTM2A	10	0.5079	0.71373	1	13997	3	0.22298	0.016755	0.068199	0.830532	1619	3	0.22298
SPATS2L	10	0.67484	0.80593	1	15986	1	0.44156	0.016766	0.068239	0.830532	1620	4	0.44156
SEL1L	10	0.99014	0.99016	1	19869	0	0.64575	0.016819	0.068419	0.831335	1621	6	0.64575
INPP5D	10	0.46374	0.67496	0.997524	13218	2	0.45154	0.016827	0.06844	0.831335	1622	5	0.45154
PCSK2	10	0.15242	0.3443	0.971652	6726	4	-0.10743	0.016849	0.068511	0.831335	1623	4	-0.10743
LNX1	10	0.55419	0.74182	1	14529	2	0.079399	0.016872	0.068594	0.831335	1624	2	0.079399
CDC5L	9	0.20145	0.41248	0.971652	8129	2	0.3868	0.016905	0.067352	0.828231	1625	4	0.3868
CNR2	10	0.99618	0.99615	1	20007	0	0.46898	0.016919	0.068758	0.831443	1626	3	0.46898
POLE4	10	0.99947	0.99946	1	20111	0	0.78528	0.016925	0.068774	0.831443	1627	6	0.78528
AGR3	10	0.24302	0.47181	0.975155	9317	1	0.80013	0.016949	0.068841	0.831443	1628	6	0.80013
DNAJB14	10	0.80814	0.8845	1	17552	1	0.92415	0.016949	0.068841	0.831443	1629	6	0.92415
DDX55	10	0.56805	0.74857	1	14686	1	0.8841	0.016951	0.06885	0.831443	1630	6	0.8841
LMNB1	10	0.29323	0.52517	0.983993	10310	3	0.34141	0.016951	0.06885	0.831443	1631	4	0.34141
ANAPC5	10	0.6477	0.79059	1	15656	2	0.060295	0.017012	0.069057	0.833149	1632	3	0.060295
DEFB121	9	0.64014	0.77301	1	15558	2	0.98545	0.017027	0.067775	0.82846	1633	5	0.98545
DNAJC7	10	0.82154	0.88822	1	17639	1	0.92328	0.017031	0.069115	0.833149	1634	6	0.92328
ACTN1	10	0.49311	0.70073	1	13740	3	0.4615	0.017031	0.069116	0.833149	1635	4	0.4615
CTAG1B	10	0.13763	0.32235	0.971652	6302	3	0.34858	0.0171	0.069344	0.834483	1636	4	0.34858
OST4	6	0.98048	0.98056	1	19679	0	0.4487	0.017113	0.057248	0.79192	1637	3	0.4487
ACOT12	10	0.098817	0.26382	0.950714	5217	4	-0.35344	0.017156	0.069526	0.834605	1638	3	-0.35344
@CTRL00481	1	0.98278	0.98285	1	19722	0	2.9807	0.017222	0.01719	0.618697	1639	1	2.9807
POLE2	10	0.44427	0.65764	0.997524	12913	1	0.87479	0.01723	0.069766	0.836528	1640	6	0.87479
KCNJ5	10	0.73365	0.84158	1	16730	2	0.76524	0.017232	0.069769	0.836528	1641	5	0.76524
FAM25B	9	0.69098	0.80757	1	16179	1	0.44525	0.017253	0.068556	0.831335	1642	4	0.44525
FAM63B	9	0.42923	0.64064	0.994126	12678	2	0.0057065	0.017253	0.068556	0.831335	1643	2	0.0057065
NKAP	10	0.9552	0.95518	1	19131	0	0.55852	0.017322	0.070051	0.838404	1644	5	0.55852
DOC2B	10	0.12691	0.30653	0.964781	6032	3	0.063985	0.017349	0.070134	0.838404	1645	4	0.063985
TEX10	10	0.17294	0.37406	0.971652	7296	4	-0.46782	0.017349	0.070134	0.838404	1646	4	-0.46782
RPL27	10	0.49247	0.70018	1	13731	1	-0.10905	0.017349	0.070134	0.838404	1647	4	-0.10905
GNAT1	10	0.93682	0.93917	1	18809	1	0.27899	0.017349	0.070134	0.838404	1648	4	0.27899
DAB2	10	0.69511	0.81788	1	16231	2	-0.22244	0.017364	0.070181	0.838465	1649	2	-0.22244
SCNN1D	10	0.45597	0.66812	0.997524	13088	2	0.82103	0.0174	0.070313	0.839546	1650	5	0.82103
PHF21B	10	8.0826e-05	0.00057058	0.845685	11	2	0.10744	0.017414	0.070365	0.839676	1651	4	0.10744
CHRNB3	9	0.010786	0.045023	0.857807	997	5	-0.97759	0.017447	0.069251	0.834278	1652	2	-0.97759
DEFB119	10	0.45597	0.66812	0.997524	13126	2	-0.20164	0.017479	0.070577	0.841704	1653	3	-0.20164
INPPL1	9	0.99783	0.9978	1	20050	0	0.82943	0.017512	0.069475	0.834483	1654	5	0.82943
RPL7	9	0.18124	0.38329	0.971652	7573	4	0.15708	0.017512	0.069475	0.834483	1655	4	0.15708
SMARCC2	9	0.07286	0.20334	0.935454	4183	3	0.17584	0.017512	0.069475	0.834483	1656	4	0.17584
POLR1E	9	0.98037	0.98045	1	19672	0	0.66063	0.017512	0.069475	0.834483	1657	5	0.66063
C10orf91	10	0.13792	0.32277	0.971652	6316	3	-0.059047	0.017526	0.070722	0.842281	1658	4	-0.059047
FIGNL2	10	0.51527	0.72014	1	14121	2	0.023941	0.017588	0.070918	0.842281	1659	3	0.023941
HTRA1	10	0.076355	0.21558	0.937766	4328	5	-0.57786	0.017588	0.070918	0.842281	1660	2	-0.57786
HMG20B	10	0.043699	0.14082	0.908302	2897	3	-0.23091	0.017588	0.070918	0.842281	1661	3	-0.23091
RASSF1	10	0.70913	0.82633	1	16402	1	-0.0013035	0.017588	0.070918	0.842281	1662	2	-0.0013035
CHRM3	10	0.78195	0.8737	1	17339	2	0.37502	0.017588	0.070918	0.842281	1663	2	0.37502
PDGFRB	10	0.15361	0.346	0.971652	6762	4	-0.32954	0.017588	0.070918	0.842281	1664	3	-0.32954
KIF24	10	0.64047	0.78662	1	15560	1	0.88619	0.017614	0.071007	0.842345	1665	6	0.88619
TTYH2	10	0.18665	0.39372	0.971652	7724	1	0.82645	0.017614	0.071007	0.842345	1666	6	0.82645
HOXA11	10	0.98966	0.98968	1	19858	0	0.48497	0.01768	0.071223	0.843414	1667	5	0.48497
MIB1	10	0.96281	0.96285	1	19298	0	0.7493	0.01768	0.071223	0.843414	1668	5	0.7493
MAP1LC3A	10	0.60442	0.76732	1	15089	1	0.27174	0.017757	0.071475	0.844914	1669	4	0.27174
TMEM8B	10	0.0065279	0.030611	0.845685	659	4	0.50331	0.017838	0.071729	0.844914	1670	5	0.50331
C1orf204	10	0.042516	0.13795	0.908302	2835	4	0.1339	0.017838	0.071729	0.844914	1671	5	0.1339
ZSCAN21	10	0.98767	0.98771	1	19823	0	0.55792	0.017838	0.071729	0.844914	1672	5	0.55792
ARF6	10	0.89809	0.91638	1	18308	1	0.82379	0.017898	0.071931	0.844914	1673	6	0.82379
CAMSAP2	10	0.72215	0.83433	1	16576	2	0.77194	0.017951	0.072113	0.844914	1674	6	0.77194
SDAD1	10	0.039428	0.13055	0.907163	2657	3	0.72525	0.017951	0.072114	0.844914	1675	5	0.72525
PLRG1	10	0.47276	0.683	0.997524	13437	2	0.74646	0.017994	0.072249	0.844914	1676	5	0.74646
CEBPB	9	0.56746	0.72697	1	14678	2	0.72961	0.017997	0.071161	0.843414	1677	6	0.72961
CARD14	10	0.40589	0.62385	0.993991	12279	2	0.06217	0.01809	0.072565	0.844914	1678	4	0.06217
MAGEA8	9	0.99972	0.99971	1	20120	0	0.97735	0.018103	0.071524	0.844914	1679	5	0.97735
FZD2	10	0.066493	0.19378	0.925186	3909	2	0.58834	0.018113	0.072642	0.844914	1680	5	0.58834
PPP1R2	9	0.94242	0.94258	1	18899	0	0.71951	0.018129	0.071607	0.844914	1681	6	0.71951
FDPS	10	0.010271	0.044122	0.85134	962	1	0.449	0.018145	0.072739	0.844914	1682	4	0.449
COQ10A	10	0.030242	0.10803	0.894744	2231	2	0.2604	0.018159	0.072784	0.844914	1683	3	0.2604
RTL1	10	0.25526	0.48822	0.977306	9598	3	0.29238	0.018162	0.072793	0.844914	1684	4	0.29238
COL22A1	10	0.086747	0.23813	0.941628	4727	4	0.022238	0.018181	0.072854	0.844914	1685	4	0.022238
ARIH2OS	10	0.40972	0.62729	0.993991	12327	2	0.4625	0.018181	0.072858	0.844914	1686	5	0.4625
LPCAT3	10	0.0054198	0.026547	0.845685	559	4	0.85312	0.018214	0.072976	0.844914	1687	6	0.85312
ZNF8	10	0.033833	0.11685	0.897976	2427	4	0.41429	0.018226	0.073019	0.844914	1688	4	0.41429
SNX31	10	0.48513	0.6938	1	13620	3	0.01759	0.018251	0.073095	0.844914	1689	3	0.01759
CWF19L2	10	0.21638	0.43551	0.971652	8537	2	0.93312	0.018273	0.073177	0.844914	1690	5	0.93312
RASIP1	9	0.96086	0.96101	1	19253	0	0.95519	0.018277	0.072122	0.844914	1691	5	0.95519
RPL8	9	0.3296	0.54185	0.986373	10934	2	0.95519	0.018277	0.072122	0.844914	1692	6	0.95519
PSD	10	0.75809	0.85742	1	17038	2	-0.15937	0.018304	0.073269	0.844914	1693	3	-0.15937
KCNIP3	10	0.40105	0.61959	0.993991	12190	2	0.5457	0.018381	0.073511	0.844914	1694	5	0.5457
SSR2	10	0.57853	0.75389	1	14802	2	0.39724	0.018381	0.073511	0.844914	1695	3	0.39724
SEC11A	10	0.31985	0.5485	0.98763	10753	2	0.37255	0.018381	0.073511	0.844914	1696	2	0.37255
PARL	10	0.86987	0.9043	1	18022	1	0.2272	0.018382	0.073514	0.844914	1697	4	0.2272
PIGQ	10	0.30258	0.53338	0.984099	10486	2	0.77916	0.018402	0.073586	0.844914	1698	5	0.77916
ZNF705D	10	0.26189	0.49707	0.979265	9771	3	0.3718	0.018402	0.073586	0.844914	1699	5	0.3718
TTC4	10	0.98988	0.98989	1	19862	0	0.84289	0.018402	0.073586	0.844914	1700	6	0.84289
TCOF1	10	0.13302	0.3156	0.970973	6188	4	0.74986	0.018402	0.073586	0.844914	1701	5	0.74986
PRKRIP1	10	0.27153	0.50626	0.979265	9937	2	0.79561	0.018402	0.073586	0.844914	1702	5	0.79561
SYNDIG1L	10	0.32761	0.55531	0.987895	10899	3	-0.39118	0.01841	0.073613	0.844914	1703	3	-0.39118
TMEM80	10	0.24474	0.47411	0.975327	9359	3	-0.15398	0.01841	0.073613	0.844914	1704	3	-0.15398
SRRT	10	0.35076	0.57554	0.987895	11296	3	-0.14117	0.01841	0.073613	0.844914	1705	3	-0.14117
FN3K	10	0.3681	0.59067	0.990931	11599	3	0.52559	0.01841	0.073613	0.844914	1706	5	0.52559
CABLES1	10	0.40848	0.62617	0.993991	12311	2	0.32795	0.01841	0.073613	0.844914	1707	4	0.32795
DCTN5	10	0.35867	0.58239	0.987895	11405	3	0.20557	0.01841	0.073613	0.844914	1708	3	0.20557
STAP2	10	0.18234	0.3875	0.971652	7602	1	0.58038	0.01841	0.073613	0.844914	1709	4	0.58038
ZNF787	10	0.32126	0.54975	0.98763	10772	2	-0.10117	0.01841	0.073613	0.844914	1710	3	-0.10117
TEX2	10	0.92647	0.93196	1	18668	1	0.64116	0.01841	0.073613	0.844914	1711	4	0.64116
TEX28	10	0.22001	0.44045	0.971652	8622	2	0.44075	0.01841	0.073613	0.844914	1712	4	0.44075
RPS17L	10	0.92772	0.93278	1	18686	1	0.46022	0.01841	0.073613	0.844914	1713	4	0.46022
CCDC166	10	0.032125	0.11263	0.894744	2311	5	-0.4763	0.01841	0.073613	0.844914	1714	3	-0.4763
SMG5	10	0.72878	0.83848	1	16656	1	0.39866	0.01841	0.073613	0.844914	1715	4	0.39866
UCKL1	10	0.19494	0.40548	0.971652	7931	4	-0.45291	0.01841	0.073613	0.844914	1716	4	-0.45291
C19orf25	10	0.55451	0.74197	1	14533	2	0.69929	0.01841	0.073613	0.844914	1717	5	0.69929
PTPRE	10	0.47544	0.68539	0.998492	13480	3	0.4991	0.01841	0.073613	0.844914	1718	5	0.4991
MGAT5	10	0.62503	0.77824	1	15344	2	-0.37163	0.01841	0.073613	0.844914	1719	3	-0.37163
@CTRL00197	1	0.98151	0.98159	1	19701	0	2.9075	0.018486	0.018422	0.629093	1720	1	2.9075
MKL1	10	0.098187	0.26252	0.948574	5202	2	0.55127	0.018489	0.073851	0.846585	1721	5	0.55127
GTF3C4	10	0.47276	0.683	0.997524	13371	1	0.47909	0.018489	0.073851	0.846585	1722	5	0.47909
NOL10	10	0.37265	0.59459	0.991386	11684	3	0.28317	0.018541	0.074021	0.847668	1723	4	0.28317
KTI12	10	0.37455	0.59623	0.99142	11730	2	0.68838	0.018564	0.07409	0.84798	1724	5	0.68838
PPP1R15B	10	0.32186	0.55026	0.98763	10794	3	0.71553	0.018604	0.074222	0.848999	1725	5	0.71553
VWA1	10	0.030242	0.10803	0.894744	2229	3	-0.29946	0.018621	0.074273	0.849101	1726	1	-0.29946
FOXF2	9	0.80749	0.86371	1	17549	1	0.9717	0.018623	0.073319	0.844914	1727	5	0.9717
C15orf38-AP3S2	9	0.22165	0.43295	0.971652	8758	3	-0.35003	0.018637	0.073363	0.844914	1728	3	-0.35003
BBS7	9	0.95407	0.95423	1	19116	0	0.024409	0.018637	0.073363	0.844914	1729	3	0.024409
LCE1C	10	0.08389	0.23199	0.941628	4638	4	-0.064727	0.018666	0.074418	0.850136	1730	4	-0.064727
AKT1S1	10	0.050094	0.15598	0.914279	3193	4	-0.40928	0.018674	0.074448	0.850136	1731	3	-0.40928
KRTAP4-3	10	0.12691	0.30653	0.964781	6037	2	0.81185	0.018733	0.07464	0.851757	1732	6	0.81185
EIF3B	10	0.63626	0.78432	1	15502	1	0.66633	0.01875	0.074702	0.851757	1733	5	0.66633
USHBP1	10	0.28252	0.51584	0.979541	10162	3	-0.35362	0.018754	0.074716	0.851757	1734	2	-0.35362
PGRMC1	10	0.98537	0.98539	1	19775	0	0.79959	0.018823	0.074931	0.853239	1735	6	0.79959
LRRC16B	10	0.97852	0.97853	1	19632	0	0.76847	0.018823	0.074931	0.853239	1736	6	0.76847
STXBP5	10	0.37689	0.59825	0.99207	11765	1	0.66928	0.018855	0.075053	0.854143	1737	5	0.66928
MFN1	10	0.15843	0.35297	0.971652	6864	1	0.10097	0.018903	0.075201	0.854243	1738	4	0.10097
ZNF789	10	0.48513	0.6938	1	13626	3	-0.12831	0.018912	0.075231	0.854243	1739	2	-0.12831
PSMA5	10	0.6388	0.7857	1	15545	2	0.87916	0.018933	0.07531	0.85466	1740	6	0.87916
CNPY4	10	0.85664	0.89949	1	17915	1	0.78198	0.019008	0.075547	0.856192	1741	6	0.78198
AHNAK	10	0.39309	0.61253	0.992991	12047	1	0.72153	0.019028	0.075618	0.856192	1742	5	0.72153
SPON2	10	0.78838	0.87826	1	17413	1	0.49709	0.019034	0.075639	0.856192	1743	5	0.49709
EPRS	10	0.51985	0.72409	1	14182	1	0.50655	0.019094	0.075828	0.856192	1744	5	0.50655
MRPL11	10	0.97687	0.97685	1	19598	0	0.75365	0.019094	0.075828	0.856192	1745	6	0.75365
LRRK2	10	0.67552	0.80632	1	15991	1	0.23756	0.019094	0.075828	0.856192	1746	4	0.23756
CSF2	10	0.86947	0.90416	1	18020	1	0.37267	0.019094	0.075828	0.856192	1747	4	0.37267
MED27	9	0.22718	0.43854	0.971652	8868	2	0.58113	0.019138	0.075109	0.854243	1748	4	0.58113
TOMM40	10	0.92251	0.92952	1	18610	1	0.16342	0.019151	0.075997	0.856192	1749	2	0.16342
GALNT6	10	0.98419	0.98417	1	19752	0	0.78369	0.019151	0.075997	0.856192	1750	5	0.78369
ZNF423	10	0.17854	0.38204	0.971652	7486	3	-0.043805	0.019151	0.075997	0.856192	1751	3	-0.043805
LCOR	10	0.8835	0.90973	1	18147	1	0.72116	0.019151	0.075997	0.856192	1752	6	0.72116
RBMXL1	10	0.64516	0.78919	1	15624	2	0.42697	0.01918	0.076103	0.856903	1753	4	0.42697
ERBB2	10	0.76548	0.86235	1	17140	1	0.80308	0.019283	0.076448	0.858067	1754	6	0.80308
CXCL1	10	0.45597	0.66812	0.997524	13123	2	0.80127	0.019283	0.076448	0.858067	1755	6	0.80127
ZRSR2	10	0.56123	0.74526	1	14615	2	0.31728	0.019285	0.076458	0.858067	1756	5	0.31728
ZNF546	9	0.73225	0.83776	1	16710	2	0.7966	0.019328	0.075758	0.856192	1757	6	0.7966
PRR13	9	0.97965	0.97972	1	19658	0	0.76751	0.019328	0.075758	0.856192	1758	6	0.76751
CCDC42	10	0.9987	0.99867	1	20089	0	0.84285	0.019329	0.076584	0.858067	1759	6	0.84285
MVK	10	0.81905	0.88753	1	17619	1	0.85034	0.019344	0.076625	0.858067	1760	6	0.85034
MGAT4B	10	0.92741	0.93257	1	18676	1	0.58341	0.019344	0.076625	0.858067	1761	5	0.58341
FREM1	10	0.068447	0.19808	0.930346	4012	3	0.55114	0.019344	0.076625	0.858067	1762	5	0.55114
NAP1L5	10	0.080378	0.22436	0.937766	4508	1	0.84282	0.019344	0.076625	0.858067	1763	6	0.84282
CHST1	10	0.2743	0.5087	0.979265	9979	3	0.51159	0.019379	0.076725	0.858635	1764	5	0.51159
CENPO	10	0.93361	0.93684	1	18769	1	0.67288	0.019425	0.07688	0.859883	1765	5	0.67288
MRPL48	10	0.4703	0.68084	0.997524	13315	2	0.086377	0.019485	0.077056	0.860628	1766	4	0.086377
ATL3	10	0.15225	0.34404	0.971652	6723	3	0.85933	0.01952	0.077164	0.860628	1767	6	0.85933
FCRL4	10	0.32943	0.5569	0.987895	10929	2	-0.024972	0.019522	0.07717	0.860628	1768	3	-0.024972
PTP4A1	10	0.8033	0.88317	1	17494	1	0.79486	0.019551	0.077266	0.860628	1769	6	0.79486
ING3	9	0.049646	0.15268	0.914279	3154	3	-0.042793	0.01959	0.076632	0.858067	1770	2	-0.042793
GZF1	10	0.23692	0.46349	0.973916	9110	4	0.12729	0.019619	0.077496	0.860628	1771	4	0.12729
STRN3	10	0.087466	0.23966	0.941628	4760	4	-0.4703	0.019628	0.077524	0.860628	1772	3	-0.4703
EMP3	10	0.78916	0.87884	1	17418	1	0.55667	0.019628	0.077524	0.860628	1773	5	0.55667
DCK	10	0.7164	0.83075	1	16478	2	0.78111	0.019655	0.077606	0.860628	1774	6	0.78111
MUC4	10	0.18665	0.39372	0.971652	7713	3	0.14651	0.019665	0.077644	0.860628	1775	3	0.14651
PLEKHJ1	10	0.688	0.81361	1	16132	1	0.66956	0.019685	0.077708	0.860628	1776	5	0.66956
ORAOV1	10	0.67699	0.80719	1	16021	2	0.54516	0.019713	0.077791	0.860628	1777	4	0.54516
PQBP1	10	0.73061	0.83965	1	16683	2	0.88506	0.019719	0.077813	0.860628	1778	6	0.88506
GTF2B	10	0.32186	0.55026	0.98763	10784	2	0.34339	0.019729	0.077841	0.860628	1779	3	0.34339
MAN2A2	10	0.49927	0.70613	1	13844	3	-0.43804	0.019734	0.077854	0.860628	1780	3	-0.43804
RAB24	9	0.086874	0.22791	0.939354	4738	2	0.6768	0.019744	0.077186	0.860628	1781	6	0.6768
NCBP2	10	0.40239	0.62077	0.993991	12206	3	0.75877	0.01977	0.077955	0.860628	1782	6	0.75877
SLC22A18	10	0.92536	0.93126	1	18659	1	0.7961	0.01977	0.077955	0.860628	1783	6	0.7961
ADCY6	10	0.12424	0.30254	0.962515	5951	2	0.82044	0.01977	0.077955	0.860628	1784	6	0.82044
KLHL30	10	0.69968	0.82062	1	16293	1	0.80359	0.01977	0.077955	0.860628	1785	6	0.80359
NFATC2IP	9	0.4491	0.65852	0.997524	13011	2	0.70868	0.019773	0.077296	0.860628	1786	5	0.70868
ZFAT	10	0.84102	0.89424	1	17794	1	0.77265	0.019786	0.078006	0.860628	1787	5	0.77265
GPR37L1	10	0.31381	0.54316	0.986972	10662	3	0.11265	0.019839	0.078188	0.860628	1788	3	0.11265
PHAX	10	0.99588	0.99586	1	19997	0	0.85673	0.019899	0.078391	0.860628	1789	6	0.85673
UTS2	10	0.10878	0.27908	0.955611	5518	2	0.76724	0.019899	0.078391	0.860628	1790	6	0.76724
AMPD2	10	0.81727	0.88702	1	17608	1	0.58038	0.019914	0.078443	0.860628	1791	5	0.58038
ST6GAL2	10	0.50989	0.71545	1	14036	2	0.011834	0.019968	0.078591	0.860628	1792	4	0.011834
RAB27B	10	0.14701	0.33626	0.971652	6598	4	-0.12995	0.019968	0.078591	0.860628	1793	4	-0.12995
KRTAP2-4	9	0.19001	0.39677	0.971652	7809	3	0.87282	0.019994	0.078049	0.860628	1794	5	0.87282
NOL3	10	0.62827	0.77999	1	15383	1	0.83377	0.020003	0.078692	0.860628	1795	5	0.83377
RCC2	10	0.075372	0.21342	0.937766	4286	3	0.5664	0.020022	0.07875	0.860628	1796	5	0.5664
C1QTNF7	10	0.77307	0.86752	1	17237	2	0.25444	0.02004	0.078809	0.860628	1797	4	0.25444
TXNDC11	10	0.73587	0.84295	1	16754	2	0.081206	0.020051	0.078844	0.860628	1798	3	0.081206
AK4	10	0.23577	0.46196	0.973916	9089	3	-0.066828	0.020051	0.078844	0.860628	1799	4	-0.066828
NSL1	10	0.20984	0.42637	0.971652	8380	3	0.84536	0.020086	0.078953	0.860628	1800	6	0.84536
VAMP5	10	0.8033	0.88317	1	17510	1	0.85782	0.020086	0.078953	0.860628	1801	6	0.85782
HSD17B12	10	0.0050001	0.024857	0.845685	523	1	0.88448	0.020086	0.078953	0.860628	1802	6	0.88448
PAF1	10	0.72174	0.83407	1	16571	2	0.82371	0.020086	0.078953	0.860628	1803	6	0.82371
RASA4B	10	0.12857	0.30904	0.967096	6068	2	0.78517	0.020086	0.078953	0.860628	1804	6	0.78517
KRTAP2-2	10	0.45597	0.66812	0.997524	13127	2	0.70135	0.020086	0.078953	0.860628	1805	6	0.70135
KRTAP4-2	10	0.89562	0.91519	1	18281	1	0.75575	0.020086	0.078953	0.860628	1806	6	0.75575
CCDC158	10	0.84957	0.89704	1	17862	1	0.70135	0.020086	0.078953	0.860628	1807	6	0.70135
BRE	10	0.99228	0.99229	1	19916	0	0.74204	0.020086	0.078953	0.860628	1808	6	0.74204
KDM2A	9	0.99861	0.99861	1	20082	0	0.83517	0.020112	0.078437	0.860628	1809	6	0.83517
B4GALNT2	10	0.90282	0.91869	1	18352	1	0.71339	0.020115	0.079057	0.861298	1810	5	0.71339
NOL11	10	0.96497	0.96496	1	19339	0	0.55796	0.020131	0.079109	0.8614	1811	5	0.55796
APBB1IP	10	0.16581	0.36376	0.971652	7088	3	-0.19194	0.02021	0.079347	0.862879	1812	3	-0.19194
DOT1L	10	0.55982	0.74458	1	14601	1	0.82318	0.020215	0.079374	0.862879	1813	5	0.82318
C15orf59	10	0.92104	0.92862	1	18591	1	0.061622	0.020263	0.079533	0.86364	1814	3	0.061622
HLA-A	10	0.19905	0.41129	0.971652	8061	3	-0.33456	0.020263	0.079533	0.86364	1815	4	-0.33456
VMA21	10	0.73159	0.84029	1	16699	2	0.75433	0.020293	0.079626	0.86364	1816	5	0.75433
C15orf52	10	0.011168	0.047297	0.861633	1015	5	0.13967	0.020293	0.079626	0.86364	1817	5	0.13967
TRMT61B	10	0.77422	0.86835	1	17256	2	0.59404	0.020308	0.079679	0.86364	1818	5	0.59404
SPDYE4	10	0.32229	0.55064	0.987763	10814	2	0.27052	0.020317	0.079701	0.86364	1819	4	0.27052
CT45A3	8	0.40337	0.59849	0.99207	12228	2	0.41212	0.020332	0.073885	0.846585	1820	3	0.41212
PCDH7	9	0.074636	0.20647	0.935454	4261	3	0.62961	0.02038	0.079347	0.862879	1821	6	0.62961
HIST1H4K	10	0.66683	0.80127	1	15889	1	0.78347	0.020433	0.080077	0.865778	1822	5	0.78347
PIH1D1	10	0.055008	0.16743	0.915996	3394	3	-0.13079	0.020441	0.080113	0.865778	1823	3	-0.13079
CALD1	9	0.96349	0.96364	1	19310	0	0.097091	0.020509	0.079814	0.8644	1824	2	0.097091
PGD	10	0.72878	0.83848	1	16658	1	0.77568	0.020512	0.080332	0.865778	1825	6	0.77568
NFYA	10	0.67994	0.80891	1	16045	2	0.75252	0.020512	0.080332	0.865778	1826	6	0.75252
NBAS	10	0.30081	0.5318	0.984063	10466	2	0.87058	0.020512	0.080332	0.865778	1827	6	0.87058
HOXB3	10	0.20345	0.41753	0.971652	8196	2	0.78268	0.020512	0.080332	0.865778	1828	6	0.78268
USP17L2	9	0.34268	0.55491	0.987895	11149	2	0.77059	0.020531	0.079883	0.864686	1829	6	0.77059
ACSM3	10	0.017266	0.068277	0.875679	1450	2	0.82815	0.020535	0.080396	0.865778	1830	5	0.82815
NBPF1	10	0.13593	0.31985	0.971652	6257	2	0.72627	0.020546	0.080432	0.865778	1831	5	0.72627
SLC7A5	10	0.28939	0.52185	0.982834	10245	3	-0.30471	0.020686	0.080876	0.865778	1832	4	-0.30471
SMTN	10	0.81464	0.88629	1	17589	1	0.086381	0.020686	0.080876	0.865778	1833	4	0.086381
ADAMTSL2	10	0.87562	0.90652	1	18081	1	0.037563	0.020686	0.080876	0.865778	1834	3	0.037563
GMPR	10	0.028222	0.10304	0.892619	2152	5	-0.73512	0.020686	0.080876	0.865778	1835	2	-0.73512
PPCS	10	0.62785	0.77977	1	15373	2	0.79785	0.020686	0.080876	0.865778	1836	5	0.79785
SLC7A6	10	0.94118	0.94258	1	18873	1	0.14167	0.020686	0.080876	0.865778	1837	4	0.14167
ETV3	10	0.020181	0.077971	0.875679	1642	5	-0.45048	0.020686	0.080876	0.865778	1838	3	-0.45048
SOX18	10	0.0020727	0.011116	0.845685	232	3	0.093823	0.020686	0.080876	0.865778	1839	3	0.093823
ACOT8	10	0.12257	0.29999	0.962515	5898	3	-0.067016	0.020686	0.080876	0.865778	1840	2	-0.067016
TEPP	10	0.034582	0.11871	0.899355	2458	3	0.50372	0.020686	0.080876	0.865778	1841	3	0.50372
WNT6	10	0.18492	0.39125	0.971652	7652	3	0.017705	0.020686	0.080876	0.865778	1842	3	0.017705
LENG8	10	0.69084	0.81531	1	16172	1	0.63634	0.020694	0.0809	0.865778	1843	6	0.63634
KIAA0319	10	0.24159	0.46988	0.973916	9295	3	0.44436	0.020712	0.080949	0.865778	1844	5	0.44436
NAT8	10	0.71343	0.82895	1	16449	2	0.88342	0.02073	0.081006	0.865778	1845	6	0.88342
CDIPT	9	0.73265	0.83806	1	16717	1	0.78858	0.020747	0.080576	0.865778	1846	6	0.78858
IQGAP3	10	0.49493	0.70229	1	13775	3	0.51121	0.020751	0.081067	0.865875	1847	4	0.51121
FAM181B	8	0.25707	0.45291	0.973916	9657	3	0.85808	0.020758	0.075155	0.854243	1848	4	0.85808
SLC35G4	10	0.6477	0.79059	1	15644	2	0.80876	0.020831	0.081318	0.867839	1849	6	0.80876
ANKRD13C	9	0.63263	0.76806	1	15469	1	1.348	0.020881	0.081015	0.865778	1850	5	1.348
DLAT	10	0.010923	0.046431	0.861633	1002	5	-0.25258	0.020887	0.0815	0.867839	1851	4	-0.25258
HIST1H2BE	10	0.9552	0.95518	1	19127	0	0.46811	0.020887	0.0815	0.867839	1852	3	0.46811
OSBPL10	10	0.96866	0.96863	1	19423	0	0.79559	0.020953	0.081696	0.867839	1853	6	0.79559
PCDHGC4	10	0.75776	0.8572	1	17032	1	-0.11978	0.021017	0.0819	0.867839	1854	4	-0.11978
FAM109B	10	0.83489	0.8923	1	17739	1	1.0148	0.02102	0.081912	0.867839	1855	6	1.0148
PEG10	10	0.36644	0.58921	0.990931	11564	3	0.51924	0.021037	0.081969	0.867839	1856	5	0.51924
CDK12	10	0.65239	0.79318	1	15712	2	0.73929	0.021074	0.082085	0.867839	1857	5	0.73929
GABPA	10	0.90282	0.91869	1	18361	1	0.75676	0.02108	0.082108	0.867839	1858	5	0.75676
SPATA31E1	10	0.67994	0.80891	1	16043	2	0.74654	0.021099	0.082168	0.867839	1859	6	0.74654
DCLRE1B	10	0.74852	0.85112	1	16925	2	0.8841	0.02111	0.08221	0.867839	1860	6	0.8841
KLF2	10	0.23325	0.45848	0.973916	9017	1	0.74485	0.02113	0.082272	0.867839	1861	5	0.74485
PGS1	10	0.0078233	0.035337	0.849145	774	3	0.55097	0.02113	0.082272	0.867839	1862	5	0.55097
@CTRL00030	1	0.97883	0.97889	1	19642	0	2.8033	0.021175	0.021104	0.646464	1863	1	2.8033
AFAP1L1	9	0.42923	0.64064	0.994126	12677	1	0.95009	0.021177	0.082052	0.867839	1864	5	0.95009
WHSC1	10	0.98867	0.98869	1	19838	0	0.85338	0.021191	0.082449	0.867839	1865	6	0.85338
SCAND1	10	0.066493	0.19378	0.925186	3915	2	0.45412	0.021199	0.082476	0.867839	1866	5	0.45412
JRK	10	0.050704	0.15741	0.914279	3229	3	-0.20384	0.021225	0.082567	0.867839	1867	4	-0.20384
WEE1	10	0.35076	0.57554	0.987895	11308	3	0.31781	0.021225	0.082567	0.867839	1868	4	0.31781
MRP63	9	0.873	0.89214	1	18046	1	0.80927	0.021238	0.082271	0.867839	1869	6	0.80927
TRIM9	10	0.92104	0.92862	1	18589	1	0.48416	0.021345	0.082968	0.867839	1870	4	0.48416
KCNH4	10	0.33507	0.56181	0.987895	11033	3	0.054005	0.021345	0.082968	0.867839	1871	4	0.054005
DLGAP5	10	0.5003	0.70708	1	13859	1	0.76526	0.021349	0.082978	0.867839	1872	5	0.76526
SMARCB1	10	0.8264	0.88967	1	17680	1	0.85324	0.021349	0.082978	0.867839	1873	6	0.85324
GRM4	10	0.78536	0.87608	1	17377	2	0.31281	0.021399	0.083147	0.867839	1874	5	0.31281
FAM131C	10	0.080378	0.22436	0.937766	4515	1	-0.23815	0.021399	0.083147	0.867839	1875	2	-0.23815
PEAR1	10	0.91601	0.9257	1	18506	1	1.0422	0.021435	0.083267	0.867839	1876	5	1.0422
COL20A1	10	0.93751	0.93966	1	18819	1	0.70751	0.021435	0.083267	0.867839	1877	5	0.70751
MRPS15	9	0.3296	0.54185	0.986373	10940	3	0.69615	0.021451	0.083021	0.867839	1878	5	0.69615
NR2C2AP	10	0.4555	0.66772	0.997524	13083	1	0.60293	0.021466	0.083361	0.867839	1879	5	0.60293
ODF3L2	10	0.98803	0.98806	1	19828	0	0.21559	0.021466	0.083361	0.867839	1880	4	0.21559
XAF1	10	0.1022	0.26905	0.95224	5304	3	0.41442	0.021466	0.083361	0.867839	1881	5	0.41442
CHRDL2	10	0.77253	0.86715	1	17234	2	0.41561	0.021476	0.083391	0.867839	1882	4	0.41561
TSKU	10	0.096048	0.25798	0.941628	5076	3	0.055756	0.021476	0.083391	0.867839	1883	3	0.055756
CNGB3	10	0.25023	0.48153	0.977015	9486	4	-0.34893	0.021476	0.083391	0.867839	1884	4	-0.34893
WAPAL	10	0.17689	0.37971	0.971652	7458	4	0.32444	0.021476	0.083391	0.867839	1885	5	0.32444
DYNC1LI1	10	0.22633	0.44903	0.973916	8854	4	0.17952	0.021476	0.083391	0.867839	1886	4	0.17952
AGAP7	10	0.28169	0.51512	0.979265	10136	2	-0.043346	0.021476	0.083391	0.867839	1887	2	-0.043346
NKX6-3	10	0.086406	0.2374	0.941628	4707	5	-0.55217	0.021476	0.083391	0.867839	1888	3	-0.55217
PLCD1	10	0.42528	0.64097	0.994126	12630	2	-0.12674	0.021476	0.083391	0.867839	1889	3	-0.12674
ERBB3	10	0.48753	0.6959	1	13652	2	0.51489	0.021476	0.083391	0.867839	1890	5	0.51489
GCNT1	10	0.91752	0.92656	1	18542	1	0.36194	0.021476	0.083391	0.867839	1891	3	0.36194
GOLGA8A	10	0.74852	0.85112	1	16922	2	0.049022	0.021476	0.083391	0.867839	1892	3	0.049022
USF1	10	0.071446	0.20467	0.935454	4113	4	-0.013895	0.021476	0.083391	0.867839	1893	2	-0.013895
MAFK	10	0.016155	0.064533	0.875679	1348	5	-0.46091	0.021476	0.083391	0.867839	1894	3	-0.46091
GPSM3	10	0.70391	0.8232	1	16344	2	0.59324	0.021476	0.083391	0.867839	1895	5	0.59324
UBE2N	10	0.8033	0.88317	1	17528	1	0.87019	0.02148	0.083404	0.867839	1896	6	0.87019
POLQ	10	0.012938	0.053555	0.870317	1148	1	0.80988	0.02148	0.083404	0.867839	1897	6	0.80988
RNF130	10	0.64706	0.79024	1	15640	1	0.14376	0.021532	0.083577	0.869077	1898	2	0.14376
ADAR	10	0.96057	0.96055	1	19248	0	0.81824	0.021559	0.083658	0.869077	1899	6	0.81824
TRMT5	10	0.37987	0.6009	0.99207	11814	2	0.87421	0.021584	0.083735	0.869077	1900	6	0.87421
ARHGAP11B	10	0.21347	0.43145	0.971652	8485	3	0.53006	0.021584	0.083735	0.869077	1901	5	0.53006
IMP4	10	0.23177	0.45647	0.973916	8983	2	0.27086	0.021584	0.083738	0.869077	1902	5	0.27086
LIMD2	10	0.54778	0.73864	1	14454	2	0.85635	0.021606	0.083808	0.869353	1903	6	0.85635
HNF1A	10	0.36693	0.58963	0.990931	11574	2	-0.04655	0.021701	0.08413	0.872242	1904	3	-0.04655
GATA6	10	0.29913	0.53035	0.983993	10433	3	0.44775	0.02177	0.084342	0.873073	1905	5	0.44775
PES1	10	0.062585	0.18485	0.925186	3723	3	0.266	0.021804	0.084443	0.873073	1906	4	0.266
TRIM28	10	0.12691	0.30653	0.964781	6024	1	0.81296	0.021853	0.084586	0.873073	1907	5	0.81296
PALD1	10	0.29776	0.52916	0.983993	10405	2	0.79368	0.021894	0.084722	0.873073	1908	6	0.79368
SNX15	9	0.33938	0.55158	0.987783	11097	1	0.59125	0.021917	0.084487	0.873073	1909	4	0.59125
C9orf114	10	0.017137	0.067849	0.875679	1416	3	-0.21012	0.021981	0.084998	0.873073	1910	4	-0.21012
DIS3	10	0.91484	0.92503	1	18494	1	0.45041	0.021981	0.084998	0.873073	1911	3	0.45041
UBAP2	10	0.44195	0.65565	0.997524	12890	3	-0.58837	0.021981	0.084998	0.873073	1912	2	-0.58837
PURA	10	0.046576	0.14776	0.908302	3052	2	-0.21205	0.021981	0.084998	0.873073	1913	2	-0.21205
DCTN4	10	0.26014	0.49471	0.978499	9744	1	0.12996	0.021981	0.084998	0.873073	1914	2	0.12996
FAM83G	10	0.088095	0.24101	0.941628	4791	3	-0.0073372	0.021981	0.084998	0.873073	1915	4	-0.0073372
NHS	10	0.95807	0.95804	1	19212	0	-0.039006	0.021981	0.084998	0.873073	1916	2	-0.039006
RBMX	10	0.15036	0.3413	0.971652	6677	2	0.31932	0.021981	0.084998	0.873073	1917	4	0.31932
MARK2	10	0.070846	0.20336	0.935454	4082	5	-0.67908	0.021981	0.084998	0.873073	1918	3	-0.67908
CCDC146	10	0.94178	0.94308	1	18884	1	0.23607	0.021981	0.084998	0.873073	1919	4	0.23607
CPLX1	10	0.78085	0.87292	1	17330	2	0.74474	0.021981	0.084998	0.873073	1920	4	0.74474
PPAN-P2RY11	10	0.87562	0.90652	1	18077	1	0.19039	0.021982	0.085004	0.873073	1921	4	0.19039
SMUG1	10	0.98131	0.98132	1	19695	0	0.73237	0.022023	0.08512	0.873073	1922	6	0.73237
POU2F3	10	0.55516	0.74228	1	14548	2	0.81217	0.022023	0.08512	0.873073	1923	6	0.81217
NR4A3	10	0.61474	0.77281	1	15233	1	0.85193	0.022023	0.08512	0.873073	1924	6	0.85193
GLA	10	0.34448	0.57005	0.987895	11187	3	-0.15332	0.022111	0.085422	0.873948	1925	4	-0.15332
ABHD4	10	0.98512	0.98514	1	19773	0	0.80634	0.02215	0.08554	0.874716	1926	6	0.80634
RBM14	10	0.48441	0.69316	1	13611	1	0.77677	0.022176	0.085613	0.87502	1927	6	0.77677
TMA7	9	0.01804	0.068338	0.875679	1500	2	1.1758	0.022238	0.085358	0.873738	1928	5	1.1758
SNRPA	9	0.81519	0.86665	1	17595	1	1.0392	0.022238	0.085358	0.873738	1929	5	1.0392
SOCS7	9	0.9601	0.96024	1	19241	0	0.95089	0.022238	0.085358	0.873738	1930	5	0.95089
FOXN1	9	0.47937	0.67542	0.997524	13535	2	0.56549	0.022238	0.085358	0.873738	1931	5	0.56549
ZNF219	10	0.23369	0.45911	0.973916	9031	3	0.20334	0.022245	0.085828	0.875859	1932	4	0.20334
KIAA1671	10	0.062153	0.18387	0.925186	3710	2	0.88812	0.022258	0.085869	0.875859	1933	6	0.88812
PRIM2	10	0.51399	0.71905	1	14102	2	0.71921	0.022258	0.085869	0.875859	1934	6	0.71921
PKD1	10	0.24077	0.46878	0.973916	9187	3	0.4648	0.022285	0.08595	0.876238	1935	5	0.4648
ADAM10	10	0.4454	0.65866	0.997524	12945	3	0.1148	0.022307	0.086014	0.87645	1936	4	0.1148
UBAC1	10	0.99242	0.99244	1	19921	0	0.65635	0.022377	0.086231	0.87819	1937	5	0.65635
NKX6-1	9	0.19405	0.403	0.971652	7904	3	-0.02715	0.022379	0.085752	0.875859	1938	3	-0.02715
COX19	10	0.22889	0.45257	0.973916	8901	2	0.76778	0.022425	0.086382	0.87819	1939	5	0.76778
MUC1	10	0.04006	0.13208	0.907163	2719	3	0.10964	0.022428	0.08639	0.87819	1940	3	0.10964
CTAGE15	10	0.21047	0.42724	0.971652	8402	3	0.78881	0.022499	0.086628	0.87819	1941	5	0.78881
STK10	10	0.93986	0.94154	1	18858	1	0.52562	0.022535	0.086745	0.87819	1942	5	0.52562
ATP5H	10	0.59749	0.76366	1	15000	2	0.6151	0.022551	0.086795	0.87819	1943	5	0.6151
NCKAP5L	10	0.24159	0.46988	0.973916	9282	2	0.71998	0.022564	0.086833	0.87819	1944	5	0.71998
AKAP1	10	0.7164	0.83075	1	16482	2	0.79491	0.022566	0.086839	0.87819	1945	6	0.79491
COX6B2	10	0.2246	0.44665	0.973916	8815	3	0.74838	0.022566	0.086839	0.87819	1946	6	0.74838
DCAF10	10	0.59765	0.76374	1	15003	1	0.88361	0.022566	0.086839	0.87819	1947	6	0.88361
RPS19	10	0.72348	0.83516	1	16591	2	0.71256	0.022566	0.086839	0.87819	1948	6	0.71256
TRIB1	10	0.015969	0.063866	0.875679	1335	2	0.26241	0.022588	0.086895	0.878316	1949	3	0.26241
PTCD1	10	0.47276	0.683	0.997524	13419	3	0.50557	0.022608	0.08696	0.878535	1950	5	0.50557
FAM110D	10	0.094403	0.2545	0.941628	5006	4	-0.30424	0.022641	0.087068	0.878694	1951	4	-0.30424
CHRNA3	9	0.81153	0.86524	1	17571	1	0.15149	0.022683	0.086549	0.87819	1952	3	0.15149
TAF1B	9	0.10635	0.26152	0.946136	5449	1	0.094051	0.022683	0.086549	0.87819	1953	2	0.094051
METAP2	10	0.76796	0.864	1	17172	2	0.42988	0.022693	0.087223	0.878694	1954	4	0.42988
CENPA	9	0.55068	0.71677	1	14490	2	0.36465	0.022696	0.086578	0.87819	1955	4	0.36465
CNTROB	10	0.032729	0.11414	0.894744	2350	1	0.80564	0.022726	0.087321	0.878694	1956	6	0.80564
MYH13	10	0.30155	0.53245	0.984099	10474	2	0.56719	0.022727	0.087324	0.878694	1957	5	0.56719
LTK	10	0.0050001	0.024857	0.845685	522	3	0.30513	0.022727	0.087324	0.878694	1958	5	0.30513
PROB1	10	0.98551	0.98554	1	19778	0	0.14864	0.022727	0.087324	0.878694	1959	4	0.14864
GDF6	10	0.5056	0.71172	1	13956	3	0.029515	0.022746	0.087375	0.87876	1960	3	0.029515
ITSN1	10	0.42336	0.6393	0.993991	12572	1	-0.2728	0.022767	0.08745	0.878939	1961	3	-0.2728
CEACAM18	10	0.12424	0.30254	0.962515	5936	3	-0.37608	0.022799	0.087542	0.878939	1962	1	-0.37608
FBP2	10	0.94932	0.9495	1	19023	1	0.36629	0.022807	0.087566	0.878939	1963	5	0.36629
CACNA1I	10	0.96691	0.96688	1	19392	0	0.58912	0.022852	0.087699	0.878939	1964	5	0.58912
RPLP0	10	0.95001	0.95016	1	19032	1	0.87364	0.022866	0.087743	0.878939	1965	6	0.87364
IRF4	10	0.20015	0.41283	0.971652	8083	2	0.78536	0.022866	0.087743	0.878939	1966	6	0.78536
FASN	10	0.63708	0.78478	1	15524	1	0.79277	0.022866	0.087743	0.878939	1967	6	0.79277
SIX5	10	0.081385	0.22657	0.939354	4544	3	0.15735	0.022905	0.087861	0.878939	1968	4	0.15735
ZNHIT3	9	0.99034	0.99042	1	19872	0	0.48632	0.022941	0.087204	0.878694	1969	4	0.48632
TRIM17	9	0.58742	0.73924	1	14886	2	0.16698	0.022941	0.087204	0.878694	1970	2	0.16698
UBQLN1	10	0.31123	0.54092	0.986373	10624	3	-0.012638	0.022944	0.087986	0.878939	1971	3	-0.012638
GTF3C1	10	0.79434	0.88085	1	17448	1	0.65464	0.022972	0.088074	0.878939	1972	5	0.65464
VWCE	10	0.17999	0.38414	0.971652	7527	3	0.24516	0.022973	0.088077	0.878939	1973	3	0.24516
IQCE	10	0.31814	0.54698	0.98763	10727	3	0.20066	0.023135	0.088614	0.878939	1974	4	0.20066
STARD5	10	0.16147	0.35741	0.971652	6976	1	0.52145	0.023135	0.088614	0.878939	1975	4	0.52145
2007-09-01	10	0.37089	0.59306	0.991121	11649	3	0.15371	0.023135	0.088614	0.878939	1976	4	0.15371
C21orf2	10	0.98815	0.9882	1	19830	0	0.62373	0.023135	0.088614	0.878939	1977	5	0.62373
TMEM138	10	0.080378	0.22436	0.937766	4513	2	0.18656	0.023135	0.088614	0.878939	1978	4	0.18656
PPIAL4G	10	0.56173	0.74548	1	14622	2	0.23302	0.023161	0.088692	0.878939	1979	4	0.23302
POTEF	10	0.13763	0.32235	0.971652	6304	1	0.48913	0.023176	0.088736	0.878939	1980	5	0.48913
TNF	10	0.83679	0.89291	1	17753	1	0.39835	0.023185	0.088765	0.878939	1981	4	0.39835
PDCD1LG2	10	0.5079	0.71373	1	13999	3	0.51312	0.023201	0.088817	0.878939	1982	4	0.51312
CGB	9	0.87956	0.89569	1	18117	1	0.31394	0.02332	0.088187	0.878939	1983	4	0.31394
LRRC36	10	0.29425	0.52609	0.983993	10325	3	0.25052	0.023353	0.089286	0.878939	1984	3	0.25052
SLC27A1	10	0.66683	0.80127	1	15887	1	0.22882	0.023353	0.089286	0.878939	1985	4	0.22882
TPSD1	10	0.62465	0.77805	1	15342	2	-0.013265	0.023353	0.089286	0.878939	1986	2	-0.013265
AP4B1	10	0.46454	0.67568	0.997524	13223	2	-0.42688	0.023353	0.089286	0.878939	1987	2	-0.42688
CCDC36	10	0.06739	0.19573	0.925186	3980	3	-0.054373	0.023353	0.089286	0.878939	1988	4	-0.054373
CLSTN1	10	0.72878	0.83848	1	16655	2	0.0058052	0.023353	0.089286	0.878939	1989	3	0.0058052
FLRT2	10	0.20744	0.42308	0.971652	8313	4	0.26933	0.023353	0.089286	0.878939	1990	4	0.26933
GTF2E1	10	0.28169	0.51512	0.979265	10094	2	-0.19373	0.023353	0.089286	0.878939	1991	4	-0.19373
CHAF1B	10	0.60753	0.76896	1	15135	2	-0.049901	0.023353	0.089286	0.878939	1992	2	-0.049901
CPSF1	10	0.42	0.63632	0.993991	12526	1	0.52591	0.023357	0.089295	0.878939	1993	5	0.52591
HMGCR	10	0.53461	0.73228	1	14318	2	0.79365	0.023377	0.089355	0.878939	1994	6	0.79365
PKMYT1	10	0.53192	0.73102	1	14303	1	0.71775	0.023377	0.089355	0.878939	1995	6	0.71775
ANKRD20A1	10	0.93412	0.93721	1	18776	1	0.67911	0.023377	0.089355	0.878939	1996	6	0.67911
PSMB6	10	0.81645	0.88679	1	17603	1	0.6946	0.023377	0.089355	0.878939	1997	6	0.6946
QRICH1	10	0.99535	0.99537	1	19985	0	0.76736	0.023377	0.089355	0.878939	1998	6	0.76736
TAAR5	10	0.49193	0.69973	1	13728	2	0.69434	0.023377	0.089355	0.878939	1999	6	0.69434
[truncated: 18,157 more rows]
