# Supplementary material for: A histone deacetylase 3 and mitochondrial complex I axis regulates toxic formaldehyde production
Source: Sci Adv. 2023 May 17;9(20):eadg2235. doi: 10.1126/sciadv.adg2235 (PMC10191432; doi:10.1126/sciadv.adg2235)
Supplement: Supplementary file 2 — Data files S1 to S3 [file sciadv.adg2235_data_files_s1_to_s3.zip › adg2235_Data_file_S3.xlsx]

## Sheet: Sheet1
id	num	neg|score	neg|p-value	neg|fdr	neg|rank	neg|goodsgrna	neg|lfc	pos|score	pos|p-value	pos|fdr	pos|rank	pos|goodsgrna	pos|lfc
CREBBP	10	8.5908e-14	2.4253e-07	0.001238	1	10	-5.3596	0.99992	0.99992	1	20398	0	-5.3596
ILK	10	2.2357e-08	2.4253e-07	0.001238	2	9	-5.0382	0.99612	0.9961	1	20267	0	-5.0382
BCL2	10	6.0211e-08	2.4253e-07	0.001238	3	10	-3.3922	1	1	1	20412	0	-3.3922
TYMS	10	7.1997e-08	2.4253e-07	0.001238	4	10	-3.7128	1	1	1	20411	0	-3.7128
EXOC3	10	9.811e-08	7.2759e-07	0.002475	5	9	-2.2521	0.99197	0.99201	1	20168	0	-2.2521
MAPKAP1	10	1.2099e-07	7.2759e-07	0.002475	6	9	-3.613	0.98509	0.98516	1	19994	0	-3.613
CRKL	10	2.2584e-07	1.6977e-06	0.004332	7	9	-3.6719	0.99802	0.99802	1	20322	0	-3.6719
MTHFD1L	10	2.3615e-07	1.6977e-06	0.004332	8	8	-3.7187	0.8136	0.8137	1	16133	0	-3.7187
TAF13	10	3.2091e-07	2.6678e-06	0.005879	9	9	-3.0075	0.47361	0.50672	1	9699	1	-3.0075
MTHFD1	10	3.8622e-07	3.6379e-06	0.005879	10	6	-0.68731	0.61425	0.61643	1	11990	1	-0.68731
NLK	10	4.3586e-07	3.6379e-06	0.005879	11	10	-1.514	1	1	1	20410	0	-1.514
ADK	9	5.2645e-07	3.6379e-06	0.005879	12	8	-3.1963	0.88668	0.88676	1	17692	0	-3.1963
USF2	10	5.2756e-07	4.123e-06	0.005879	13	9	-3.299	0.96936	0.96948	1	19587	0	-3.299
OR4A47	10	5.4972e-07	4.608e-06	0.005879	14	8	-3.5641	0.70062	0.70094	1	13734	0	-3.5641
FANCI	10	5.9491e-07	4.608e-06	0.005879	15	10	-3.4487	0.99995	0.99994	1	20400	0	-3.4487
SP1	10	6.2822e-07	4.608e-06	0.005879	16	9	-4.2167	0.99953	0.99954	1	20373	0	-4.2167
BCL2L1	9	8.1542e-07	6.5483e-06	0.007863	17	9	-3.5674	1	1	1	20409	0	-3.5674
GGPS1	7	1.0395e-06	7.0333e-06	0.007976	18	7	-4.1269	1	1	1	20408	0	-4.1269
CLPX	10	1.0813e-06	8.4885e-06	0.009119	19	9	-2.9619	0.61097	0.61348	1	11933	1	-2.9619
LAMTOR5	10	1.2377e-06	9.4586e-06	0.009226	20	9	-3.5196	0.90003	0.89981	1	17992	0	-3.5196
NDUFA10	10	1.2838e-06	9.9437e-06	0.009226	21	9	-2.0236	0.97797	0.97805	1	19807	0	-2.0236
SLC25A32	10	1.2838e-06	9.9437e-06	0.009226	22	9	-2.4686	0.99901	0.99901	1	20348	0	-2.4686
SBNO1	9	1.3511e-06	1.2369e-05	0.010932	23	6	-4.1907	0.83608	0.83604	1	16606	0	-4.1907
DYRK1A	9	1.4549e-06	1.2854e-05	0.010932	24	9	-2.6275	0.99992	0.99993	1	20397	0	-2.6275
OTUB1	10	1.9349e-06	1.6249e-05	0.013267	25	8	-3.3143	0.43489	0.48105	1	9164	1	-3.3143
NDUFA1	10	2.2192e-06	1.9645e-05	0.015423	26	8	-2.7171	0.58756	0.59325	1	11518	1	-2.7171
STK11	10	2.6979e-06	2.401e-05	0.017857	27	9	-4.4716	0.96831	0.96839	1	19552	0	-4.4716
GLTSCR1	10	2.8409e-06	2.4495e-05	0.017857	28	9	-2.5215	0.99397	0.994	1	20214	0	-2.5215
NCKAP1	10	3.1118e-06	2.7891e-05	0.018684	29	7	-0.79723	0.93277	0.93244	1	18740	0	-0.79723
TAF6	10	3.1144e-06	2.7891e-05	0.018684	30	9	-2.8286	0.66246	0.66261	1	12949	0	-2.8286
LAMTOR2	10	3.2066e-06	2.8376e-05	0.018684	31	9	-2.8952	0.95788	0.9579	1	19282	0	-2.8952
MTHFD2	10	3.9586e-06	3.6137e-05	0.02286	32	10	-3.54	0.99976	0.99976	1	20387	0	-3.54
EEF1A2	10	4.0722e-06	3.7107e-05	0.02286	33	9	-1.6285	0.49852	0.52411	1	10040	1	-1.6285
GCSH	9	4.4503e-06	3.8077e-05	0.02286	34	7	-3.7155	0.84596	0.84593	1	16805	0	-3.7155
BRD2	10	4.9758e-06	4.6808e-05	0.027167	35	9	-3.2676	0.90118	0.90093	1	18017	0	-3.2676
PDPK1	10	5.7754e-06	5.4084e-05	0.027167	36	9	-3.985	0.99903	0.99903	1	20349	0	-3.985
DHFR	10	5.85e-06	5.4084e-05	0.027167	37	9	-3.0449	0.98853	0.9886	1	20077	0	-3.0449
MAU2	10	5.9291e-06	5.4084e-05	0.027167	38	10	-2.4968	0.99992	0.99992	1	20399	0	-2.4968
SMARCD1	10	5.9778e-06	5.4569e-05	0.027167	39	9	-3.1618	0.99139	0.99143	1	20154	0	-3.1618
HDGFRP2	10	5.9928e-06	5.4569e-05	0.027167	40	10	-1.3327	0.99999	0.99999	1	20407	0	-1.3327
BRD4	9	6.0099e-06	5.0203e-05	0.027167	41	9	-3.131	0.99998	0.99998	1	20405	0	-3.131
TPRKB	10	6.8531e-06	5.942e-05	0.028667	42	8	-3.7561	0.41528	0.46875	1	8895	1	-3.7561
FBXL5	10	7.0685e-06	6.039e-05	0.028667	43	8	-4.3263	0.55713	0.56831	1	10986	1	-4.3263
NDUFAF3	10	7.5827e-06	6.427e-05	0.028734	44	7	-3.0825	0.81458	0.81467	1	16153	0	-3.0825
NDUFB11	10	7.7423e-06	6.4755e-05	0.028734	45	8	-2.685	0.98853	0.98861	1	20078	0	-2.685
EIF3K	10	8.6561e-06	7.2031e-05	0.030631	46	8	-3.0762	0.0086552	0.02795	0.630477	887	1	-3.0762
ZFC3H1	10	8.6561e-06	7.2031e-05	0.030631	47	8	-2.9372	0.43838	0.48331	1	9212	1	-2.9372
TAF4	8	8.7835e-06	6.233e-05	0.028734	48	8	-3.515	0.99921	0.99922	1	20354	0	-3.515
FBXO22	10	8.9929e-06	7.5426e-05	0.03142	49	9	-2.9566	0.99634	0.99631	1	20272	0	-2.9566
PARVB	10	9.8885e-06	8.1732e-05	0.033366	50	7	-1.236	0.455	0.49413	1	9452	1	-1.236
C19orf25	9	1.0608e-05	8.8523e-05	0.03543	51	7	-3.0021	0.84228	0.84229	1	16728	0	-3.0021
MED16	10	1.1076e-05	9.3374e-05	0.035961	52	8	-3.0897	0.90864	0.90831	1	18215	0	-3.0897
RIF1	10	1.1109e-05	9.3374e-05	0.035961	53	7	-3.6949	0.99479	0.99479	1	20231	0	-3.6949
CTD-3222D19	10	1.4842e-05	0.0001283	0.047615	54	8	-2.8564	0.98598	0.98603	1	20020	0	-2.8564
NDUFB9	10	1.5376e-05	0.0001346	0.049063	55	7	-2.4666	0.96382	0.96392	1	19434	0	-2.4666
RPL30	8	1.5419e-05	0.00011472	0.043363	56	8	-3.2072	0.99966	0.99967	1	20383	0	-3.2072
MSTO1	10	1.8222e-05	0.00015837	0.056714	57	8	-2.1758	0.98945	0.98951	1	20097	0	-2.1758
RICTOR	10	1.8594e-05	0.00016177	0.056931	58	10	-2.4219	0.99998	0.99997	1	20406	0	-2.4219
SLC25A19	10	1.9954e-05	0.00017535	0.059653	59	9	-2.6329	0.96513	0.96523	1	19468	0	-2.6329
TBC1D5	10	2.0413e-05	0.00017971	0.060136	60	9	-1.7152	0.99923	0.99924	1	20356	0	-1.7152
SPEN	10	2.0871e-05	0.00018505	0.060923	61	9	-2.7704	0.97376	0.97381	1	19703	0	-2.7704
PLSCR2	9	2.1662e-05	0.00017147	0.059322	62	3	0.14038	0.609	0.60925	1	11909	1	0.14038
THAP4	10	2.2409e-05	0.0001996	0.064671	63	9	-2.8699	0.99697	0.99694	1	20293	0	-2.8699
QKI	10	2.3389e-05	0.00020542	0.065517	64	9	-2.1851	0.65233	0.65243	1	12741	1	-2.1851
EMC7	10	2.5368e-05	0.00022725	0.071363	65	9	-2.9243	0.99923	0.99923	1	20355	0	-2.9243
ATIC	10	2.603e-05	0.00023404	0.07145	66	8	-2.3585	0.25996	0.37609	1	7107	1	-2.3585
GART	10	2.6132e-05	0.00023453	0.07145	67	9	-3.4645	0.094614	0.1816	0.994587	3645	1	-3.4645
BTF3	10	2.9168e-05	0.00026314	0.07899	68	9	-2.4146	0.99596	0.99595	1	20262	0	-2.4146
MFN1	10	3.1265e-05	0.00028012	0.081477	69	10	-1.5132	0.99997	0.99996	1	20404	0	-1.5132
INPP5A	10	3.2059e-05	0.0002874	0.081477	70	7	-2.9423	0.95659	0.95664	1	19259	0	-2.9423
VPS11	10	3.2059e-05	0.0002874	0.081477	71	7	-3.3141	0.57247	0.58069	1	11244	1	-3.3141
NOMO2	9	3.6049e-05	0.00027964	0.081477	72	9	-1.4262	0.99996	0.99997	1	20403	0	-1.4262
PARP1	10	3.6122e-05	0.00032135	0.086764	73	7	-3.3212	0.93489	0.9346	1	18782	0	-3.3212
CNBP	10	3.6269e-05	0.00032305	0.086764	74	10	-1.6218	0.99996	0.99996	1	20402	0	-1.6218
ACTR3	10	3.7783e-05	0.00033833	0.088855	75	10	-2.0486	0.9998	0.99981	1	20390	0	-2.0486
ACP1	10	3.8055e-05	0.00033954	0.088855	76	6	-0.59604	0.99313	0.99318	1	20195	0	-0.59604
BMPR1A	10	3.914e-05	0.00035045	0.09055	77	8	-2.6326	0.67816	0.67851	1	13273	0	-2.6326
MRPS21	9	3.9834e-05	0.00030728	0.085697	78	9	-2.7301	0.99996	0.99997	1	20401	0	-2.7301
ACTR2	9	4.039e-05	0.00031068	0.085697	79	9	-3.2734	0.99968	0.99968	1	20385	0	-3.2734
MKRN2	10	4.1286e-05	0.00036937	0.094245	80	9	-1.6886	0.95793	0.95795	1	19284	0	-1.6886
PIGC	10	4.3639e-05	0.00038344	0.096626	81	9	-2.3027	0.98559	0.98565	1	20008	0	-2.3027
TTC4	10	4.4947e-05	0.00039653	0.096826	82	9	-2.0421	0.99278	0.99283	1	20185	0	-2.0421
AEBP2	10	4.5074e-05	0.0003975	0.096826	83	8	-2.1626	0.96086	0.96091	1	19352	0	-2.1626
ELP3	10	4.7368e-05	0.00041448	0.096826	84	9	-2.1897	0.99948	0.99948	1	20370	0	-2.1897
ERCC4	10	4.7368e-05	0.00041448	0.096826	85	8	-2.4106	0.94794	0.94791	1	19077	0	-2.4106
PDXK	10	4.7799e-05	0.00041691	0.096826	86	7	-2.3817	0.89637	0.89622	1	17915	0	-2.3817
NUDT5	10	4.9018e-05	0.00043291	0.096826	87	9	-3.5224	0.18773	0.2902	1	5592	1	-3.5224
TANGO2	10	4.9018e-05	0.00043291	0.096826	88	8	-2.7053	0.94566	0.94558	1	19037	0	-2.7053
MNT	10	5.0947e-05	0.00044747	0.096826	89	7	-2.8757	0.89612	0.89596	1	17909	0	-2.8757
STUB1	10	5.0948e-05	0.00044747	0.096826	90	9	-2.5893	0.99898	0.99898	1	20346	0	-2.5893
PRIMPOL	10	5.1632e-05	0.00045426	0.096826	91	9	-1.9626	0.99963	0.99963	1	20380	0	-1.9626
ARPC2	10	5.2163e-05	0.00045765	0.096826	92	5	-0.44876	0.022632	0.060196	0.784121	1527	3	-0.44876
GAPDH	10	5.3114e-05	0.00046638	0.096826	93	8	-3.0391	0.16709	0.266	1	5152	1	-3.0391
RFWD2	10	5.3147e-05	0.00046638	0.096826	94	8	-2.6523	0.65105	0.65115	1	12712	1	-2.6523
ESF1	9	5.4237e-05	0.0004237	0.096826	95	7	-2.9043	0.96841	0.96849	1	19555	0	-2.9043
GSK3B	10	5.4727e-05	0.00047754	0.096826	96	9	-1.4407	0.99933	0.99935	1	20362	0	-1.4407
PIK3R2	10	5.5773e-05	0.00048384	0.096826	97	8	-2.5277	0.9361	0.93582	1	18815	0	-2.5277
PDILT	10	5.5782e-05	0.00048384	0.096826	98	9	-1.8077	0.96083	0.96089	1	19351	0	-1.8077
ATF4	10	5.6224e-05	0.00048918	0.096943	99	7	-3.3445	0.93116	0.93082	1	18711	0	-3.3445
XPO6	10	5.7417e-05	0.00050058	0.097095	100	8	-1.299	0.82757	0.82753	1	16425	0	-1.299
DCTN2	10	5.7548e-05	0.00050276	0.097095	101	8	-2.7874	0.42594	0.47544	1	9028	1	-2.7874
NDUFA8	10	5.7754e-05	0.00050422	0.097095	102	10	-2.2281	0.99977	0.99977	1	20388	0	-2.2281
COX7C	9	5.8393e-05	0.0004528	0.096826	103	8	-3.2072	0.50379	0.51652	1	10123	1	-3.2072
PAICS	9	6.1997e-05	0.0004756	0.096826	104	8	-1.9818	0.89332	0.89347	1	17850	0	-1.9818
VPS28	9	6.3275e-05	0.00048142	0.096826	105	6	-2.2209	0.57245	0.57463	1	11239	1	-2.2209
EIF2AK4	10	6.3603e-05	0.00055175	0.105256	106	9	-1.2599	0.99441	0.99444	1	20225	0	-1.2599
EIF5B	10	6.4533e-05	0.00055854	0.105565	107	7	-2.8782	0.10673	0.19563	1	3881	1	-2.8782
MAD2L1	8	6.4801e-05	0.00045232	0.096826	108	8	-3.9241	0.99964	0.99965	1	20381	0	-3.9241
ITGAV	10	6.8164e-05	0.00058304	0.109183	109	8	-2.4832	0.98794	0.98803	1	20061	0	-2.4832
NDUFAF7	10	7.5835e-05	0.00063955	0.117118	110	7	-2.1577	0.72088	0.72101	1	14171	0	-2.1577
FBRS	10	7.6487e-05	0.00064537	0.117118	111	9	-1.4824	0.99752	0.99752	1	20307	0	-1.4824
MARS	10	7.7421e-05	0.0006507	0.117118	112	8	-2.9046	0.26537	0.38266	1	7205	1	-2.9046
FERMT2	10	7.7727e-05	0.0006541	0.117118	113	9	-2.0338	0.99115	0.99118	1	20146	0	-2.0338
ATF3	10	7.8843e-05	0.0006638	0.117822	114	10	-1.442	0.99992	0.99992	1	20396	0	-1.442
MRPL11	10	7.9347e-05	0.00067277	0.118385	115	8	-2.9073	0.0095344	0.030538	0.651339	937	2	-2.9073
FPGS	9	8.0827e-05	0.0006085	0.112916	116	8	-2.6185	0.99899	0.99897	1	20347	0	-2.6185
VPS26A	10	8.3621e-05	0.00070794	0.122462	117	7	-2.5387	0.5337	0.55014	1	10580	1	-2.5387
C10orf32	10	8.5959e-05	0.00072249	0.122617	118	10	-1.3397	0.99986	0.99986	1	20394	0	-1.3397
NAV2	10	8.692e-05	0.00072637	0.122617	119	10	-0.73294	0.99991	0.99991	1	20395	0	-0.73294
TAF11	10	8.7076e-05	0.00072686	0.122617	120	8	-2.0763	0.91039	0.91005	1	18255	0	-2.0763
SETX	10	8.9048e-05	0.0007419	0.124128	121	9	-0.87159	0.97243	0.97247	1	19654	0	-0.87159
MCM8	10	9.0419e-05	0.00075305	0.12497	122	8	-1.7803	0.60245	0.60611	1	11782	1	-1.7803
WNT10B	10	9.2499e-05	0.00076857	0.126517	123	8	-2.1981	0.99934	0.99935	1	20363	0	-2.1981
GSK3A	10	9.9253e-05	0.00083212	0.135881	124	9	-2.1737	0.68577	0.68613	1	13435	0	-2.1737
YARS2	8	9.9381e-05	0.00068951	0.120293	125	7	-2.2639	0.69957	0.70082	1	13708	0	-2.2639
EIF3L	10	0.00010109	0.00084424	0.136409	126	8	-1.1595	0.88645	0.88646	1	17686	0	-1.1595
APRT	10	0.00010199	0.0008554	0.136409	127	8	-1.6922	0.83213	0.83202	1	16523	0	-1.6922
MAGEA10	10	0.00010199	0.0008554	0.136409	128	6	-0.82452	0.55709	0.56828	1	10985	1	-0.82452
MCM6	10	0.000103	0.00086267	0.136503	129	7	-3.0953	0.85993	0.85989	1	17100	0	-3.0953
WDR48	10	0.0001047	0.00088111	0.138274	130	7	-1.6512	0.45234	0.49239	1	9400	1	-1.6512
METTL5	10	0.00010541	0.00088741	0.138274	131	9	-1.9134	0.99915	0.99916	1	20351	0	-1.9134
LCE1B	10	0.00010886	0.00091458	0.140557	132	9	-1.3282	0.65132	0.65141	1	12720	1	-1.3282
CLPP	10	0.00011043	0.00092282	0.140557	133	9	-2.1071	0.92738	0.92702	1	18643	0	-2.1071
YPEL5	10	0.00011113	0.00092961	0.140557	134	7	-2.0324	0.18627	0.28848	1	5560	2	-2.0324
NHLH1	10	0.00011465	0.00095435	0.143237	135	6	-0.32883	0.20925	0.31581	1	6042	2	-0.32883
HIBCH	10	0.00011645	0.00096939	0.143385	136	6	-1.8493	0.040777	0.095811	0.891024	2169	2	-1.8493
NDUFA2	10	0.00011913	0.00099315	0.143974	137	9	-2.7021	0.96987	0.96995	1	19601	0	-2.7021
MED24	10	0.00012034	0.0010004	0.143974	138	4	-0.081125	0.55323	0.56521	1	10924	1	-0.081125
RP11-644F5	10	0.00012126	0.0010072	0.143974	139	6	-0.29816	0.77386	0.77385	1	15297	0	-0.29816
USP34	10	0.00012272	0.0010198	0.143974	140	9	-2.5145	0.99665	0.99661	1	20282	0	-2.5145
DLD	10	0.00012335	0.0010227	0.143974	141	7	-2.8449	0.48934	0.5176	1	9920	1	-2.8449
RAD54L	10	0.00012338	0.0010227	0.143974	142	7	-2.3154	0.87182	0.87177	1	17361	0	-2.3154
CHAF1B	9	0.00012873	0.0009689	0.143385	143	7	-3.2734	0.15512	0.24591	1	4902	1	-3.2734
MROH9	10	0.00012877	0.0010649	0.148888	144	5	-0.073032	0.86678	0.86675	1	17256	0	-0.073032
DGAT1	10	0.00013088	0.0010824	0.149752	145	7	-2.352	0.85295	0.85287	1	16948	0	-2.352
LIAS	10	0.00013163	0.0010858	0.149752	146	9	-3.1379	0.99878	0.99878	1	20339	0	-3.1379
SKA3	9	0.00013232	0.00099315	0.143974	147	8	-1.9472	0.99829	0.99829	1	20325	0	-1.9472
AKIRIN1	10	0.00013266	0.0010936	0.149802	148	9	-1.3996	0.10301	0.19138	1	3801	1	-1.3996
HNRNPH1	8	0.00013452	0.00091846	0.140557	149	5	-1.4708	0.024195	0.059653	0.783774	1586	2	-1.4708
TAF7	10	0.00013457	0.0011086	0.149859	150	7	-2.0029	0.26537	0.38266	1	7199	1	-2.0029
DDX6	10	0.00013647	0.0011265	0.15054	151	6	-3.0857	0.74763	0.74769	1	14757	0	-3.0857
USP9X	10	0.00013823	0.0011358	0.15054	152	9	-2.8116	0.90338	0.90304	1	18066	0	-2.8116
ITGB1	10	0.00014118	0.0011586	0.152571	153	7	-1.9331	0.50771	0.53071	1	10201	1	-1.9331
NDUFB3	10	0.00014319	0.0011702	0.153116	154	9	-2.6494	0.99898	0.99897	1	20345	0	-2.6494
RBBP4	10	0.00014719	0.0011969	0.154462	155	8	-2.815	0.036851	0.088147	0.872645	2033	1	-2.815
NFRKB	10	0.00014792	0.0012032	0.154462	156	7	-2.0733	0.97697	0.97704	1	19773	0	-2.0733
NUDT10	10	0.00014938	0.0012139	0.154858	157	8	-1.4638	0.99612	0.9961	1	20266	0	-1.4638
UBC	9	0.0001523	0.0011319	0.15054	158	7	-2.7301	0.45395	0.47837	1	9428	1	-2.7301
LAMTOR3	10	0.00015393	0.0012536	0.157957	159	8	-2.5143	0.99343	0.99347	1	20201	0	-2.5143
TK1	10	0.00015543	0.0012682	0.158811	160	8	-0.7483	0.76779	0.7678	1	15191	0	-0.7483
SLTM	10	0.00015807	0.0012837	0.159774	161	10	-1.2598	0.99984	0.99984	1	20393	0	-1.2598
SENP6	10	0.00016051	0.0013012	0.160966	162	9	-2.9983	0.87139	0.87136	1	17353	0	-2.9983
PDRG1	9	0.00016374	0.0011974	0.154462	163	6	-2.5105	0.22496	0.33268	1	6394	1	-2.5105
HCRTR2	8	0.0001644	0.0011008	0.149802	164	8	-2.2213	0.99984	0.99984	1	20392	0	-2.2213
MEA1	10	0.00016847	0.0013574	0.165046	165	6	-0.37315	0.80428	0.80428	1	15938	0	-0.37315
COPS4	10	0.00016872	0.0013584	0.165046	166	7	-2.2495	0.64477	0.64506	1	12582	1	-2.2495
BTAF1	10	0.00017763	0.0014307	0.171183	167	7	-2.3307	0.73492	0.73507	1	14477	0	-2.3307
CS	10	0.00017805	0.0014341	0.171183	168	7	-3.4032	0.97796	0.97805	1	19806	0	-3.4032
OR5H1	8	0.00018346	0.0012388	0.157063	169	7	-2.1984	0.90759	0.90784	1	18182	0	-2.1984
IAH1	10	0.00018688	0.0014962	0.17653	170	10	-0.57532	0.99981	0.99982	1	20391	0	-0.57532
TAF12	10	0.00018929	0.0015185	0.177115	171	9	-1.0241	0.99126	0.9913	1	20150	0	-1.0241
FAM98B	10	0.00019299	0.001549	0.178579	172	7	-2.536	0.13817	0.23197	1	4532	2	-2.536
LYNX1	10	0.0001938	0.0015549	0.178579	173	5	-0.13028	0.031485	0.077662	0.839219	1860	1	-0.13028
MDH2	10	0.00019412	0.0015573	0.178579	174	9	-1.284	0.76515	0.7652	1	15138	0	-1.284
WSB2	10	0.00019521	0.001567	0.178688	175	8	-1.5956	0.98029	0.98038	1	19859	0	-1.5956
SLC29A1	10	0.00020111	0.0016024	0.181711	176	7	-2.3319	0.20377	0.3093	1	5925	2	-2.3319
AHCTF1	9	0.00020216	0.0014855	0.176289	177	5	-0.33453	0.76265	0.76274	1	15083	0	-0.33453
LSM2	9	0.00020688	0.001518	0.177115	178	7	-3.1743	0.018549	0.048955	0.739925	1367	2	-3.1743
EIF3G	10	0.00020939	0.0016625	0.18646	179	9	-2.2308	0.99358	0.99362	1	20206	0	-2.2308
PLEKHG7	10	0.00021005	0.0016718	0.186469	180	7	-1.7648	0.21546	0.32314	1	6195	1	-1.7648
NIFK	8	0.00021252	0.0014278	0.171183	181	5	-3.0378	0.85539	0.85602	1	17007	0	-3.0378
HIGD1A	9	0.00022294	0.0016402	0.184973	182	8	-1.1788	0.99866	0.99865	1	20335	0	-1.1788
FAM32A	10	0.00022686	0.0018037	0.196387	183	8	-1.5824	0.61097	0.61348	1	11923	1	-1.5824
SKP2	10	0.00022693	0.0018047	0.196387	184	8	-1.1944	0.83511	0.83503	1	16582	0	-1.1944
JTB	10	0.0002278	0.0018095	0.196387	185	9	-2.876	0.99552	0.99551	1	20251	0	-2.876
NDUFB4	10	0.0002278	0.0018095	0.196387	186	8	-1.7623	0.98525	0.98529	1	19999	0	-1.7623
CNOT2	10	0.00023074	0.0018376	0.196387	187	10	-0.92869	0.99977	0.99977	1	20389	0	-0.92869
CEACAM5	6	0.00024548	0.0013215	0.162501	188	2	0.0046707	0.9243	0.92438	1	18550	0	0.0046707
RNF168	10	0.0002471	0.0019511	0.20424	189	9	-3.064	0.99044	0.99049	1	20124	0	-3.064
TXNL4B	10	0.0002471	0.0019511	0.20424	190	7	-3.6914	0.94769	0.94764	1	19073	0	-3.6914
DHX33	9	0.00024786	0.0018226	0.196387	191	5	-2.8214	0.04273	0.098695	0.895024	2231	1	-2.8214
ORC5	10	0.00025465	0.0020157	0.209916	192	7	-3.3961	0.81765	0.81771	1	16223	0	-3.3961
NMT1	9	0.00025579	0.0018847	0.200366	193	6	-1.3109	0.90273	0.90277	1	18055	0	-1.3109
NPEPPS	10	0.00025742	0.0020297	0.210308	194	9	-1.5525	0.35574	0.4334	1	8199	1	-1.5525
SAE1	9	0.00026108	0.001923	0.203381	195	6	-3.1068	0.58189	0.58337	1	11424	1	-3.1068
E2F7	10	0.00026182	0.0020579	0.211467	196	8	-2.0465	0.97293	0.97296	1	19665	0	-2.0465
NFE2L1	10	0.00026473	0.0020824	0.211467	197	7	-0.49687	0.94085	0.94071	1	18918	0	-0.49687
ZNF689	10	0.00026871	0.0021161	0.213115	198	8	-2.003	0.75308	0.75315	1	14876	0	-2.003
HIRA	10	0.00026911	0.0021195	0.213115	199	8	-2.0652	0.244	0.35694	1	6775	1	-2.0652
PPP4C	8	0.00027137	0.0018352	0.196387	200	5	-3.1133	0.0060878	0.019454	0.553414	732	2	-3.1133
PELO	10	0.00027625	0.0021781	0.21674	201	8	-2.6017	0.67078	0.67103	1	13120	0	-2.6017
VPS37A	10	0.00027777	0.0021849	0.21674	202	10	-0.87493	0.99972	0.99972	1	20386	0	-0.87493
CCNT1	10	0.00027846	0.0021874	0.21674	203	7	-2.2337	0.81671	0.81675	1	16200	0	-2.2337
CHRNA5	9	0.0002798	0.0020622	0.211467	204	6	-3.4458	0.94802	0.94819	1	19079	0	-3.4458
C18orf56	9	0.00028158	0.0020729	0.211467	205	6	-0.35737	0.94085	0.94095	1	18919	0	-0.35737
COX6B1	10	0.00028304	0.0022213	0.218509	206	6	-1.6724	0.5504	0.56298	1	10878	1	-1.6724
HIST1H2AL	10	0.00028587	0.0022373	0.218509	207	5	-0.87706	0.70392	0.70421	1	13801	0	-0.87706
PIGM	10	0.00029666	0.0023256	0.224978	208	7	-0.82484	0.84645	0.84648	1	16820	0	-0.82484
ETAA1	10	0.00030043	0.0023596	0.226491	209	8	-2.057	0.49106	0.51881	1	9943	1	-2.057
SP3	10	0.00030111	0.0023634	0.226491	210	8	-1.63	0.89148	0.89137	1	17800	0	-1.63
MGC10955	7	0.00030367	0.0018347	0.196387	211	6	-0.84893	0.69044	0.69067	1	13530	0	-0.84893
GPN3	9	0.00030602	0.0022606	0.219731	212	8	-3.6171	0.14109	0.22849	1	4593	1	-3.6171
TIAL1	10	0.00031464	0.0024634	0.233155	213	9	-1.7891	0.98473	0.9848	1	19980	0	-1.7891
ARL6IP1	10	0.00032132	0.002507	0.235822	214	6	-2.0799	0.02795	0.070782	0.820634	1718	2	-2.0799
AC119673	10	0.00032704	0.0025424	0.236968	215	7	-1.3144	0.95126	0.95127	1	19155	0	-1.3144
SHMT2	10	0.00032704	0.0025424	0.236968	216	5	-2.4811	1.1783e-09	2.4253e-07	0.000183	16	4	-2.4811
SHD	10	0.00033107	0.0025764	0.23796	217	10	-0.57741	0.99967	0.99967	1	20384	0	-0.57741
OTUD5	9	0.00033496	0.0024672	0.233155	218	7	-2.1595	0.99769	0.9977	1	20312	0	-2.1595
ADIPOR1	10	0.00033508	0.0026166	0.238614	219	7	-2.0565	0.8283	0.82824	1	16448	0	-2.0565
TEN1	10	0.00033639	0.0026302	0.238614	220	7	-2.0067	0.089377	0.17555	0.988535	3540	2	-2.0067
PAXIP1	10	0.00033826	0.0026448	0.238872	221	8	-1.6513	0.88855	0.88851	1	17734	0	-1.6513
EIF3M	10	0.00034608	0.0027088	0.242103	222	7	-2.112	0.9404	0.94024	1	18909	0	-2.112
RPS7	10	0.00034676	0.0027127	0.242103	223	6	-2.0417	0.22579	0.33533	1	6420	2	-2.0417
PSMD4	9	0.00034868	0.0025589	0.237421	224	6	-1.8099	0.39953	0.43992	1	8709	1	-1.8099
VPS52	10	0.00034869	0.0027282	0.242103	225	7	-2.4414	0.70281	0.70311	1	13784	0	-2.4414
NDUFS1	10	0.00035021	0.0027398	0.242103	226	7	-1.7268	0.23536	0.34665	1	6589	2	-1.7268
QARS	8	0.00035781	0.0023756	0.226589	227	8	-1.8318	0.99964	0.99965	1	20382	0	-1.8318
KPNA4	10	0.00035889	0.0028238	0.246319	228	8	-2.6816	0.86254	0.86254	1	17166	0	-2.6816
SCARF2	10	0.00036099	0.0028432	0.246413	229	5	-0.2396	0.52642	0.54459	1	10475	1	-0.2396
MMP24	10	0.00036169	0.002849	0.246413	230	8	-2.2063	0.92882	0.92844	1	18672	0	-2.2063
CTB-133G6	10	0.00036419	0.0028694	0.247128	231	6	-1.4768	0.63612	0.63672	1	12415	1	-1.4768
NDUFV1	10	0.00037146	0.0029183	0.249244	232	7	-1.8151	0.72814	0.72832	1	14325	0	-1.8151
CNTROB	10	0.00037146	0.0029183	0.249244	233	8	-1.5645	0.9582	0.95822	1	19295	0	-1.5645
FRG1B	7	0.00037531	0.0022271	0.218509	234	6	-3.065	0.13597	0.21599	1	4478	1	-3.065
CPSF2	9	0.00038283	0.0027966	0.246052	235	3	0.69151	0.15291	0.24319	1	4853	2	0.69151
VPS29	10	0.00038508	0.0030008	0.253478	236	7	-2.9426	0.99681	0.99677	1	20284	0	-2.9426
KLHL7	10	0.00038508	0.0030008	0.253478	237	5	-1.3186	0.90263	0.90232	1	18051	0	-1.3186
SNRNP40	9	0.00038646	0.0028204	0.246319	238	7	-2.0588	0.060871	0.12991	0.941961	2842	1	-2.0588
ZW10	10	0.00038778	0.0030183	0.253535	239	9	-1.9927	0.86113	0.86113	1	17136	0	-1.9927
CTD-2545G14	8	0.0003926	0.0025963	0.238614	240	6	-2.1234	0.21864	0.30616	1	6271	1	-2.1234
RPS11	10	0.00039919	0.0030876	0.257325	241	6	-2.2189	0.66354	0.66372	1	12968	0	-2.2189
ZNF638	10	0.00039932	0.0030886	0.257325	242	8	-1.4391	0.34391	0.42676	1	8075	1	-1.4391
ANKRD27	10	0.00040405	0.0031192	0.258087	243	5	-0.018209	0.44601	0.48819	1	9308	1	-0.018209
FIS1	10	0.00040991	0.0031623	0.259249	244	7	-2.0754	0.82802	0.82796	1	16438	0	-2.0754
PCGF6	9	0.00041151	0.0030052	0.253478	245	6	-0.23091	0.85989	0.85983	1	17098	0	-0.23091
FDX1	10	0.00041301	0.0031817	0.259249	246	6	-1.6233	0.87031	0.8703	1	17334	0	-1.6233
MSL2	10	0.00041695	0.0032031	0.259249	247	9	-1.522	0.73211	0.73231	1	14413	0	-1.522
SLC25A1	10	0.00041758	0.0032045	0.259249	248	6	-0.89736	0.96087	0.96092	1	19353	0	-0.89736
C6orf136	10	0.00042598	0.0032535	0.259249	249	8	-2.2311	0.9722	0.97225	1	19652	0	-2.2311
API5	10	0.00042845	0.0032695	0.259249	250	8	-2.1585	0.99711	0.99708	1	20296	0	-2.1585
RAB12	10	0.00042882	0.0032724	0.259249	251	8	-1.5258	0.68864	0.68897	1	13492	0	-1.5258
ARID3A	9	0.0004289	0.003123	0.258087	252	9	-1.1634	0.99957	0.99957	1	20375	0	-1.1634
DARS2	10	0.00042939	0.0032768	0.259249	253	9	-2.1096	0.99802	0.99802	1	20321	0	-2.1096
GTF2A2	9	0.00043588	0.003172	0.259249	254	8	-3.1379	0.52301	0.53209	1	10430	1	-3.1379
NUDT11	10	0.0004408	0.0033554	0.262207	255	9	-0.89118	0.98753	0.9876	1	20049	0	-0.89118
ADRA2B	10	0.00044127	0.0033588	0.262207	256	6	-0.61125	0.33002	0.4191	1	7909	1	-0.61125
CCDC84	10	0.00044448	0.0033787	0.262207	257	7	-1.7343	0.95608	0.95612	1	19251	0	-1.7343
ZC3H15	10	0.00044448	0.0033787	0.262207	258	7	-1.6098	0.91644	0.91613	1	18375	0	-1.6098
COMMD7	10	0.00045065	0.0034165	0.263161	259	9	-1.4978	0.94359	0.94348	1	18982	0	-1.4978
OTOGL	9	0.00045155	0.0032739	0.259249	260	7	-1.1115	0.98562	0.98569	1	20009	0	-1.1115
TFAP4	10	0.00045518	0.0034505	0.264564	261	8	-2.1357	0.10652	0.19538	1	3876	1	-2.1357
WAPAL	10	0.00045698	0.0034606	0.264564	262	9	-2.4368	0.89591	0.89574	1	17903	0	-2.4368
TRMT6	10	0.00046316	0.0034927	0.266015	263	7	-2.6566	0.63048	0.63142	1	12295	1	-2.6566
PAGR1	10	0.00047045	0.0035431	0.268854	264	9	-0.94894	0.99554	0.99553	1	20252	0	-0.94894
KLF7	10	0.00047305	0.0035586	0.269032	265	7	-1.8079	0.11291	0.20275	1	4020	2	-1.8079
CECR2	10	0.00048227	0.0036115	0.270029	266	4	0.21055	0.50351	0.52768	1	10119	1	0.21055
CHRDL2	10	0.00048227	0.0036115	0.270029	267	7	-0.51633	0.9899	0.98997	1	20112	0	-0.51633
RSU1	10	0.00049829	0.0037124	0.274555	268	9	-1.519	0.99742	0.99742	1	20305	0	-1.519
SLC25A3	10	0.00050153	0.0037352	0.274903	269	9	-1.7153	0.97567	0.97573	1	19750	0	-1.7153
OR2L5	9	0.00050379	0.0036115	0.270029	270	7	-1.5761	0.074022	0.146	0.95626	3238	1	-1.5761
GAGE12C	10	0.00050473	0.0037551	0.274903	271	8	-1.4614	0.99422	0.99426	1	20221	0	-1.4614
SNX12	10	0.00050535	0.0037575	0.274903	272	5	-0.22012	0.69137	0.69172	1	13546	0	-0.22012
ZBTB12	8	0.00050578	0.0033365	0.262207	273	6	-3.2403	0.96126	0.96118	1	19374	0	-3.2403
CCDC51	9	0.00051048	0.0036644	0.271989	274	5	-2.364	0.01433	0.040031	0.702501	1194	3	-2.364
RAD51D	9	0.00051059	0.0036644	0.271989	275	6	-3.1685	0.258	0.35365	1	7066	1	-3.1685
OR56B3P	10	0.00051511	0.0038104	0.276161	276	8	-1.1265	0.80609	0.80607	1	15971	0	-1.1265
ZNF586	10	0.00051761	0.0038288	0.276161	277	9	-0.73154	0.93438	0.93408	1	18772	0	-0.73154
CENPO	10	0.00052487	0.003871	0.277245	278	4	-0.39559	0.4645	0.50051	1	9593	1	-0.39559
C6orf48	10	0.00053128	0.0039151	0.279426	279	8	-1.6869	0.31391	0.41026	1	7720	1	-1.6869
GTF2E1	9	0.00053242	0.0038026	0.276161	280	8	-1.7898	0.69146	0.69163	1	13549	0	-1.7898
GID8	9	0.00053491	0.0038167	0.276161	281	6	-1.7306	0.2048	0.30761	1	5950	1	-1.7306
GRM7	10	0.00053673	0.003953	0.2805	282	9	-0.74906	0.71982	0.71994	1	14148	0	-0.74906
FBXL14	10	0.00053984	0.0039714	0.2805	283	8	-1.4598	0.91628	0.91596	1	18373	0	-1.4598
ZFR	10	0.0005427	0.0039923	0.281	284	8	-2.0215	0.75009	0.75011	1	14814	0	-2.0215
LSMD1	10	0.000549	0.004032	0.281058	285	9	-1.3038	0.98951	0.98957	1	20099	0	-1.3038
TAF3	10	0.00055346	0.0040577	0.281058	286	6	-0.59948	0.74091	0.741	1	14617	0	-0.59948
ACAD11	10	0.00055602	0.0040747	0.281058	287	8	-1.3742	0.96135	0.96141	1	19377	0	-1.3742
MAPKAPK5	9	0.00055621	0.0039651	0.2805	288	8	-1.4025	0.92149	0.92155	1	18495	0	-1.4025
NUP214	10	0.00055632	0.0040757	0.281058	289	6	-1.7474	0.095384	0.18248	0.9964	3663	2	-1.7474
RP11-1407O15	9	0.00056466	0.004018	0.281058	290	7	-2.1438	0.50085	0.51419	1	10076	1	-2.1438
PPP5C	10	0.00056507	0.00413	0.282803	291	8	-1.063	0.92431	0.924	1	18551	0	-1.063
GJA5	10	0.00057023	0.0041615	0.282803	292	9	-0.82643	0.99255	0.9926	1	20178	0	-0.82643
SERPINF2	10	0.00057133	0.0041683	0.282803	293	8	-1.2397	0.99516	0.99516	1	20242	0	-1.2397
TGIF1	10	0.00057176	0.0041698	0.282803	294	9	-1.8974	0.89878	0.89857	1	17962	0	-1.8974
ASCC2	10	0.00058073	0.0042275	0.28525	295	7	-1.2885	0.98817	0.98824	1	20068	0	-1.2885
IL2RB	10	0.00058164	0.0042343	0.28525	296	9	-2.121	0.99858	0.99858	1	20331	0	-2.121
LAMTOR4	10	0.00058643	0.0042595	0.286005	297	9	-1.7602	0.98567	0.98572	1	20011	0	-1.7602
ELL	9	0.00058827	0.0041703	0.282803	298	8	-1.1788	0.012237	0.035582	0.673372	1100	1	-1.1788
RP11-152F13	8	0.00058907	0.0038589	0.277245	299	7	-1.9406	0.80189	0.80271	1	15885	0	-1.9406
VPS41	10	0.00059211	0.0042979	0.287598	300	9	-1.3201	0.97984	0.97992	1	19852	0	-1.3201
DLG5	10	0.00059417	0.0043114	0.287598	301	8	-1.1296	0.73202	0.73223	1	14412	0	-1.1296
RP11-318A15	6	0.00061849	0.0032608	0.259249	302	6	-1.2492	0.99938	0.99938	1	20365	0	-1.2492
ARPC4-TTLL3	8	0.00062098	0.004048	0.281058	303	6	-2.7524	0.90572	0.90598	1	18132	0	-2.7524
INO80B	10	0.00062525	0.0045011	0.298994	304	8	-2.0011	0.10501	0.19362	1	3843	1	-2.0011
MYO5B	10	0.00062885	0.0045287	0.298994	305	9	-1.2644	0.99201	0.99205	1	20171	0	-1.2644
POLR2I	10	0.00062974	0.004535	0.298994	306	7	-1.5958	0.026476	0.067859	0.809173	1678	3	-1.5958
ZRANB1	10	0.00063641	0.0045758	0.298994	307	7	-1.5894	0.91019	0.90985	1	18249	0	-1.5894
DDX43	10	0.00063653	0.0045768	0.298994	308	9	-0.70829	0.85855	0.85851	1	17072	0	-0.70829
PTPRR	10	0.00064138	0.0046054	0.298994	309	9	-0.93756	0.59732	0.60162	1	11696	1	-0.93756
RLBP1	10	0.00064244	0.0046141	0.298994	310	6	-1.3753	0.39127	0.45412	1	8611	1	-1.3753
MPHOSPH10	10	0.00064244	0.0046141	0.298994	311	7	-1.3192	0.91737	0.91707	1	18400	0	-1.3192
XAB2	9	0.00064938	0.0045782	0.298994	312	6	-3.1314	0.57597	0.57787	1	11306	1	-3.1314
AREG	10	0.00064969	0.0046646	0.299941	313	5	-0.32659	0.72434	0.72448	1	14241	0	-0.32659
MOB4	10	0.00065051	0.0046709	0.299941	314	6	-3.0209	0.036897	0.088238	0.872645	2037	1	-3.0209
CHIC2	10	0.00065095	0.0046728	0.299941	315	9	-1.2356	0.31777	0.41232	1	7768	1	-1.2356
AC003101	10	0.00065687	0.004714	0.301563	316	9	-1.6757	0.98148	0.98157	1	19899	0	-1.6757
C5orf22	10	0.00065914	0.0047276	0.301563	317	9	-1.4324	0.91657	0.91625	1	18382	0	-1.4324
IGHV3-49	10	0.00066601	0.0047756	0.301919	318	8	-2.0297	0.39374	0.45559	1	8645	1	-2.0297
ZNF276	10	0.00067545	0.0048343	0.303274	319	8	-1.0186	0.47019	0.50437	1	9661	1	-1.0186
EIF2B2	9	0.00067822	0.0047766	0.301919	320	7	-2.1438	0.6209	0.62098	1	12116	0	-2.1438
VPS16	9	0.00067845	0.0047776	0.301919	321	7	-2.0204	0.94402	0.94416	1	19000	0	-2.0204
PGM3	10	0.00068256	0.0048736	0.303274	322	7	-1.8489	0.30381	0.40487	1	7618	1	-1.8489
HSP90AB1	10	0.00068518	0.0048882	0.303274	323	7	-1.7842	0.55187	0.56415	1	10903	1	-1.7842
RP11-944L7	10	0.00068518	0.0048882	0.303274	324	7	-1.6354	0.41959	0.4714	1	8951	1	-1.6354
PRG2	10	0.00068518	0.0048882	0.303274	325	8	-1.4161	0.51668	0.53729	1	10331	1	-1.4161
C8orf44	10	0.00069323	0.0049347	0.304732	326	6	-0.22942	0.12799	0.22025	1	4329	1	-0.22942
KRTAP5-11	9	0.00069485	0.0048877	0.303274	327	6	-1.1394	0.72954	0.72974	1	14351	0	-1.1394
TNFRSF25	10	0.00070646	0.0050225	0.308795	328	7	-1.9496	0.73353	0.73371	1	14437	0	-1.9496
ST20-MTHFS	4	0.0007104	0.0026302	0.238614	329	3	-3.6128	0.43625	0.43596	1	9185	0	-3.6128
SLC30A5	10	0.00071049	0.0050468	0.309354	330	6	-0.87554	0.83613	0.83609	1	16608	0	-0.87554
VPS18	10	0.0007256	0.0051414	0.311721	331	8	-1.288	0.30612	0.4061	1	7639	1	-1.288
NDUFAF5	10	0.00072625	0.0051467	0.311721	332	9	-2.0375	0.72993	0.73011	1	14360	0	-2.0375
PDCD7	10	0.00072728	0.0051549	0.311721	333	8	-1.2137	0.9491	0.94908	1	19103	0	-1.2137
KLHL25	10	0.00072893	0.0051656	0.311721	334	7	-0.99934	0.96346	0.96355	1	19425	0	-0.99934
CTU1	10	0.00073217	0.0051816	0.311721	335	6	-2.0733	0.053492	0.12027	0.927837	2596	3	-2.0733
PI4KA	10	0.00073217	0.0051816	0.311721	336	6	-1.6551	0.26537	0.38266	1	7217	1	-1.6551
ATP5EP2	4	0.00073649	0.0027195	0.242103	337	3	-2.9532	0.72513	0.72497	1	14258	0	-2.9532
XPOT	9	0.00074037	0.0051923	0.311721	338	8	-1.0998	0.63878	0.63906	1	12462	0	-1.0998
IMPDH2	10	0.00074215	0.0052452	0.312141	339	8	-3.1508	0.42029	0.47184	1	8963	1	-3.1508
BLCAP	10	0.00074215	0.0052452	0.312141	340	7	-2.3406	0.73766	0.7378	1	14534	0	-2.3406
UQCRFS1	10	0.00074215	0.0052452	0.312141	341	7	-1.8906	0.62181	0.62338	1	12135	1	-1.8906
SUV39H2	10	0.00074591	0.0052699	0.312701	342	6	-0.4418	0.10723	0.1962	1	3894	2	-0.4418
GEMIN5	8	0.00076108	0.0049415	0.304732	343	6	-2.1645	0.69606	0.69728	1	13637	0	-2.1645
C8orf82	10	0.0007732	0.005444	0.32104	344	6	-0.21031	0.85841	0.85838	1	17071	0	-0.21031
CD3G	10	0.00077439	0.0054508	0.32104	345	9	-0.86511	0.99959	0.99959	1	20378	0	-0.86511
PFAS	10	0.0007757	0.0054576	0.32104	346	8	-1.2711	0.95266	0.95268	1	19185	0	-1.2711
MRPL16	10	0.0007799	0.0054843	0.321683	347	7	-1.7072	0.10501	0.19362	1	3842	1	-1.7072
C15orf62	10	0.00079396	0.005575	0.324236	348	6	-0.72026	0.85017	0.85011	1	16893	0	-0.72026
SNX16	10	0.00079401	0.0055755	0.324236	349	2	0.33906	0.6689	0.66909	1	13087	0	0.33906
NHP2	9	0.00079509	0.0055469	0.324236	350	4	1.5591	0.00065801	0.0028432	0.242677	242	5	1.5591
THOC5	10	0.00080588	0.0056424	0.325213	351	7	-2.7533	0.20079	0.30572	1	5866	1	-2.7533
HPCAL4	10	0.00080646	0.0056458	0.325213	352	5	-0.27916	0.18048	0.28165	1	5441	2	-0.27916
KRT79	10	0.00080646	0.0056458	0.325213	353	6	-0.19629	0.13751	0.23121	1	4511	1	-0.19629
REXO1L1P	10	0.00080825	0.005656	0.325213	354	9	-2.1193	0.96768	0.96775	1	19538	0	-2.1193
PIK3CB	10	0.00081713	0.0057118	0.326801	355	9	-1.2803	0.8627	0.86271	1	17170	0	-1.2803
CLCC1	10	0.00082278	0.005753	0.326801	356	7	-1.6807	0.36924	0.44121	1	8350	1	-1.6807
CTU2	10	0.00082496	0.0057661	0.326801	357	8	-2.9318	0.8421	0.84214	1	16723	0	-2.9318
RNF126	10	0.00082737	0.0057797	0.326801	358	7	-1.755	0.92594	0.9256	1	18599	0	-1.755
TPT1	9	0.00083455	0.0057753	0.326801	359	7	-2.1996	0.77754	0.77768	1	15377	0	-2.1996
HEATR2	10	0.00084286	0.005882	0.330756	360	7	-1.8845	0.97392	0.97397	1	19706	0	-1.8845
PIGA	10	0.00084601	0.005901	0.330908	361	7	-1.619	0.80024	0.8002	1	15846	0	-1.619
ZNF90	10	0.00085096	0.0059344	0.330922	362	4	0.29653	0.2569	0.37239	1	7036	1	0.29653
GPX4	9	0.00085245	0.005867	0.330756	363	7	-2.3033	0.37589	0.4244	1	8435	1	-2.3033
ASB7	10	0.00085694	0.0059713	0.330922	364	9	-1.7875	0.98861	0.98869	1	20083	0	-1.7875
PSMC5	10	0.00085753	0.0059737	0.330922	365	6	-1.7782	0.38562	0.45079	1	8549	1	-1.7782
DCTPP1	10	0.00085763	0.0059742	0.330922	366	7	-1.6942	0.11328	0.20319	1	4025	2	-1.6942
KIF15	10	0.00085913	0.0059849	0.330922	367	7	-0.54757	0.72105	0.7212	1	14181	0	-0.54757
SDCBP	10	0.00086426	0.0060193	0.330922	368	9	-0.78024	0.99939	0.99941	1	20368	0	-0.78024
RQCD1	10	0.00086552	0.00603	0.330922	369	8	-2.8113	0.12052	0.21157	1	4168	2	-2.8113
CPSF7	10	0.00087598	0.0061008	0.330922	370	8	-1.0498	0.87267	0.87261	1	17374	0	-1.0498
ZBTB39	10	0.00087598	0.0061008	0.330922	371	8	-0.80207	0.9853	0.98534	1	20001	0	-0.80207
RP11-244H3	10	0.00087598	0.0061008	0.330922	372	5	0.078121	0.6168	0.61879	1	12036	1	0.078121
KIN	10	0.0008776	0.006112	0.330922	373	8	-2.1538	0.0054983	0.018636	0.546553	681	1	-2.1538
GTPBP2	10	0.0008776	0.006112	0.330922	374	7	-1.3054	0.82597	0.82594	1	16391	0	-1.3054
MLST8	10	0.00088028	0.0061319	0.331056	375	8	-1.7145	0.94552	0.94543	1	19033	0	-1.7145
C10ORF68	10	0.00088679	0.0061833	0.331267	376	9	-1.7998	0.99882	0.99882	1	20343	0	-1.7998
LRRC6	10	0.00089022	0.006208	0.331722	377	4	0.2047	0.40649	0.46327	1	8791	1	0.2047
RPS19BP1	9	0.00090122	0.0061469	0.331056	378	4	0.58106	0.021126	0.054396	0.758126	1466	3	0.58106
GPBP1L1	9	0.00090504	0.0061692	0.331267	379	8	-1.2188	0.94338	0.94353	1	18975	0	-1.2188
SMAD4	10	0.00092229	0.0064059	0.339083	380	5	-0.66713	0.82473	0.82472	1	16365	0	-0.66713
G3BP1	10	0.000923	0.0064122	0.339083	381	9	-1.8318	0.71985	0.71997	1	14150	0	-1.8318
TOMM22	10	0.00092659	0.006434	0.339358	382	6	-2.0521	0.053492	0.12027	0.927837	2598	2	-2.0521
IMP4	8	0.00093506	0.006062	0.330922	383	5	-3.0367	0.17772	0.27309	1	5381	2	-3.0367
DNAJC17	9	0.00093778	0.0063627	0.338219	384	5	-2.223	0.71184	0.712	1	13966	0	-2.223
EHD4	10	0.00093832	0.006518	0.342806	385	7	-0.47843	0.4841	0.51392	1	9852	1	-0.47843
RFC5	10	0.0009402	0.006533	0.342806	386	6	-1.8389	0.13736	0.23105	1	4509	2	-1.8389
PRPF38A	8	0.00096777	0.0062682	0.334061	387	6	-2.161	0.0014817	0.0055066	0.346096	340	2	-2.161
HEATR3	10	0.00097668	0.0067702	0.349685	388	8	-1.0153	0.61262	0.61498	1	11955	1	-1.0153
HMGA1	10	0.00097721	0.0067721	0.349685	389	8	-2.3383	0.096615	0.18396	0.99786	3684	1	-2.3383
AKT3	10	0.00097721	0.0067721	0.349685	390	8	-1.6338	0.45396	0.49343	1	9429	1	-1.6338
OPN5	10	0.00098642	0.0068284	0.349685	391	5	-0.27942	0.59045	0.59568	1	11576	1	-0.27942
SELP	10	0.00098679	0.0068313	0.349685	392	7	-1.9007	0.50258	0.52701	1	10104	1	-1.9007
ATP6V0C	7	0.0009913	0.0057331	0.326801	393	5	-4.1968	0.038294	0.08055	0.84516	2090	2	-4.1968
ST13	10	0.0009984	0.0069041	0.349685	394	4	0.040776	0.81428	0.81438	1	16148	0	0.040776
TRIM51	10	0.0010056	0.0069463	0.349685	395	6	-1.7428	0.8542	0.85418	1	16977	0	-1.7428
HPX	10	0.0010082	0.0069623	0.349685	396	6	-1.2169	0.92878	0.9284	1	18671	0	-1.2169
DCP1A	10	0.0010082	0.0069623	0.349685	397	8	-0.81584	0.78804	0.78798	1	15604	0	-0.81584
ADSS	9	0.0010142	0.006793	0.349685	398	8	-1.8473	0.98978	0.98983	1	20106	0	-1.8473
DNM1L	8	0.0010148	0.0065597	0.343323	399	4	-0.83675	9.4389e-06	5.0688e-05	0.014995	70	3	-0.83675
TUSC1	10	0.0010148	0.0069938	0.349896	400	5	-0.88625	0.50458	0.52846	1	10142	1	-0.88625
PHIP	10	0.0010196	0.0070263	0.349935	401	9	-1.0002	0.99945	0.99946	1	20369	0	-1.0002
CCNB1	10	0.0010224	0.0070389	0.349935	402	8	-1.1759	0.98924	0.9893	1	20093	0	-1.1759
COL5A1	10	0.0010264	0.0070632	0.349935	403	4	0.019013	0.7606	0.76068	1	15034	0	0.019013
SDF2	10	0.0010264	0.0070632	0.349935	404	5	0.12596	0.26521	0.38245	1	7187	2	0.12596
GTPBP8	9	0.0010303	0.0068822	0.349685	405	6	-2.1881	0.35719	0.41228	1	8216	1	-2.1881
MAGED2	10	0.0010345	0.0071092	0.350517	406	2	0.34575	0.51145	0.53347	1	10249	1	0.34575
AMD1	10	0.0010418	0.0071505	0.351105	407	9	-1.1944	0.99958	0.99959	1	20377	0	-1.1944
PAFAH1B2	10	0.001045	0.0071728	0.351105	408	7	-2.1387	0.86286	0.86287	1	17174	0	-2.1387
ADAM7	9	0.0010452	0.00697	0.349685	409	8	-1.006	0.9752	0.97525	1	19734	0	-1.006
TARS2	9	0.0010457	0.0069725	0.349685	410	7	-3.1379	0.63199	0.63221	1	12331	0	-3.1379
GDF5OS	9	0.0010659	0.0070821	0.350023	411	3	0.21124	0.78627	0.7863	1	15570	0	0.21124
HMOX2	10	0.001066	0.0073062	0.356779	412	6	-1.0667	0.27356	0.38908	1	7318	1	-1.0667
C17orf89	10	0.0010698	0.0073353	0.357345	413	9	-0.64606	0.94343	0.94332	1	18976	0	-0.64606
DYNC1H1	8	0.0010723	0.0069351	0.349685	414	7	-1.4823	0.82087	0.82148	1	16281	0	-1.4823
TUBGCP4	9	0.0010805	0.0071563	0.351105	415	5	-0.53787	0.050784	0.11479	0.923706	2501	2	-0.53787
ADSL	10	0.0010849	0.0074313	0.357602	416	7	-2.4965	0.89521	0.89505	1	17883	0	-2.4965
CASP3	10	0.0010863	0.007443	0.357602	417	8	-1.4137	0.55606	0.56742	1	10966	1	-1.4137
SNIP1	10	0.0010868	0.0074454	0.357602	418	5	-0.40535	0.58319	0.58952	1	11440	1	-0.40535
BHMT2	10	0.001093	0.0074784	0.357602	419	7	-1.536	0.43329	0.48006	1	9136	1	-1.536
UBR5	10	0.0010956	0.0074915	0.357602	420	6	-1.8387	0.82173	0.82177	1	16298	0	-1.8387
NEDD9	10	0.0011016	0.0075278	0.357602	421	7	-1.2665	0.98897	0.98904	1	20089	0	-1.2665
SV2B	10	0.0011066	0.0075584	0.357602	422	5	-0.10623	0.16942	0.26868	1	5211	1	-0.10623
C12orf65	10	0.0011086	0.0075671	0.357602	423	7	-1.7014	0.17419	0.27423	1	5297	1	-1.7014
TAAR1	10	0.0011132	0.0075953	0.357602	424	9	-1.0765	0.99835	0.99835	1	20326	0	-1.0765
ADH5	10	0.0011188	0.0076292	0.357602	425	8	-1.7675	0.50843	0.53124	1	10214	1	-1.7675
SSR2	10	0.0011195	0.0076355	0.357602	426	8	-1.3973	0.99074	0.99078	1	20135	0	-1.3973
CSDE1	10	0.0011215	0.0076472	0.357602	427	7	-1.5021	0.26537	0.38266	1	7229	1	-1.5021
SFXN1	10	0.0011218	0.0076496	0.357602	428	9	-1.77	0.98124	0.98134	1	19892	0	-1.77
NHEJ1	10	0.0011227	0.0076559	0.357602	429	9	-1.4215	0.99411	0.99413	1	20219	0	-1.4215
FURIN	10	0.0011265	0.0076811	0.357941	430	9	-1.2043	0.98046	0.98055	1	19869	0	-1.2043
SLC6A12	9	0.0011272	0.0074163	0.357602	431	7	-1.4524	0.84463	0.84462	1	16775	0	-1.4524
PPIB	10	0.0011335	0.007733	0.357941	432	5	-0.94244	0.208	0.31435	1	6013	2	-0.94244
RAB6B	10	0.0011361	0.007751	0.357941	433	5	-0.4265	0.89545	0.89529	1	17892	0	-0.4265
ZMPSTE24	10	0.0011362	0.007751	0.357941	434	7	-1.3251	0.64074	0.64117	1	12503	1	-1.3251
PTPRCAP	10	0.0011411	0.0077777	0.357941	435	6	-0.95933	0.049527	0.11267	0.920517	2462	3	-0.95933
UQCRQ	10	0.0011418	0.007781	0.357941	436	8	-1.2129	0.98884	0.98893	1	20086	0	-1.2129
URGCP-MRPS24	7	0.0011551	0.0066528	0.346421	437	5	-3.0456	0.28777	0.32753	1	7459	1	-3.0456
CDC14B	10	0.0011646	0.0079123	0.359827	438	7	-1.4265	0.96971	0.9698	1	19595	0	-1.4265
NDUFB6	10	0.0011651	0.0079188	0.359827	439	6	-1.3846	0.0020921	0.0082802	0.40146	412	1	-1.3846
ZNF217	10	0.0011725	0.0079557	0.359827	440	7	-1.2838	0.66049	0.66064	1	12912	0	-1.2838
GUCA2B	10	0.0011725	0.0079557	0.359827	441	7	-0.77081	0.94839	0.94835	1	19084	0	-0.77081
CACNG5	10	0.0011788	0.0080003	0.359827	442	4	0.24624	0.64477	0.64506	1	12583	1	0.24624
IL36A	10	0.0011793	0.0080032	0.359827	443	8	-0.92491	0.94867	0.94863	1	19091	0	-0.92491
DNAI2	10	0.0011901	0.0080706	0.360804	444	6	-0.70085	0.9068	0.90648	1	18158	0	-0.70085
GGNBP2	9	0.0011927	0.0077859	0.357941	445	7	-1.452	0.91142	0.91143	1	18270	0	-1.452
TVP23C	10	0.001195	0.0080963	0.360804	446	5	-0.39432	0.5357	0.55164	1	10624	1	-0.39432
RP11-944C7	3	0.001196	0.0033913	0.262207	447	3	-3.8078	0.9988	0.99883	1	20340	0	-3.8078
NRG4	10	0.0011979	0.0081094	0.360804	448	5	-0.46586	0.33584	0.42225	1	7984	1	-0.46586
RNGTT	10	0.0011986	0.0081133	0.360804	449	6	-2.8202	0.42944	0.47764	1	9075	1	-2.8202
FANCC	10	0.0012035	0.0081444	0.361397	450	8	-1.8486	0.25783	0.37353	1	7060	1	-1.8486
COX18	10	0.0012156	0.0082234	0.364114	451	8	-1.951	0.55255	0.56469	1	10913	1	-1.951
DDIT4L	10	0.0012223	0.008271	0.364154	452	4	-0.097035	0.78053	0.78051	1	15443	0	-0.097035
YWHAE	10	0.0012244	0.0082807	0.364154	453	8	-2.3566	0.82615	0.82614	1	16397	0	-2.3566
RFC4	10	0.0012244	0.0082807	0.364154	454	8	-2.4223	0.66246	0.66261	1	12948	0	-2.4223
NUDT12	10	0.0012269	0.0082957	0.364154	455	5	-0.14599	0.15517	0.25195	1	4903	1	-0.14599
KANSL3	10	0.0012341	0.0083393	0.364948	456	6	-2.5921	0.25618	0.37151	1	7022	2	-2.5921
PLS1	10	0.0012355	0.0083495	0.364948	457	7	-2.296	0.85052	0.85047	1	16900	0	-2.296
POLD1	8	0.0012422	0.0079455	0.359827	458	6	-0.64351	0.030135	0.072376	0.825356	1801	1	-0.64351
PTBP1	9	0.0012478	0.0081022	0.360804	459	6	-3.1379	0.17737	0.2733	1	5373	2	-3.1379
ATP6V1A	8	0.0012479	0.007976	0.359827	460	7	-2.0677	0.74039	0.7417	1	14609	0	-2.0677
MYC	8	0.0012479	0.007976	0.359827	461	6	-3.0903	0.87789	0.87831	1	17496	0	-3.0903
GAST	10	0.0012565	0.008463	0.366934	462	5	-0.41603	0.75138	0.75141	1	14843	0	-0.41603
AC091150	10	0.0012579	0.0084708	0.366934	463	9	-1.2499	0.91266	0.91236	1	18291	0	-1.2499
MNS1	10	0.001258	0.0084713	0.366934	464	7	-1.8921	0.051456	0.11639	0.927738	2521	2	-1.8921
RGS7BP	10	0.0012597	0.0084849	0.366934	465	8	-0.91615	0.99713	0.99711	1	20297	0	-0.91615
CA3	10	0.001275	0.0085765	0.369334	466	3	-0.073246	0.69817	0.6985	1	13681	0	-0.073246
PRCP	10	0.0012853	0.0086469	0.370142	467	8	-1.1205	0.50691	0.53012	1	10185	1	-1.1205
CDC27	10	0.001288	0.0086658	0.370142	468	9	-2.4676	0.99929	0.99929	1	20359	0	-2.4676
BIRC6	10	0.0012932	0.008693	0.370142	469	9	-1.1109	0.99928	0.99928	1	20357	0	-1.1109
KRTAP9-8	10	0.0012938	0.0086964	0.370142	470	9	-1.7172	0.99862	0.99862	1	20334	0	-1.7172
RP11-723O4	10	0.0012951	0.0087041	0.370142	471	7	-1.7067	0.74804	0.74811	1	14769	0	-1.7067
NPIPA2	6	0.0012991	0.0066523	0.346421	472	6	-0.96251	0.9987	0.99869	1	20337	0	-0.96251
SLC32A1	10	0.0013006	0.0087356	0.370711	473	7	-0.86925	0.92765	0.92726	1	18648	0	-0.86925
MAPK6	10	0.0013091	0.008789	0.370909	474	7	-1.7229	0.65866	0.65885	1	12868	0	-1.7229
ARRDC2	10	0.0013099	0.0087948	0.370909	475	7	-1.7369	0.18009	0.28119	1	5429	1	-1.7369
RNF2	10	0.0013155	0.0088268	0.371491	476	9	-1.1111	0.97485	0.97489	1	19727	0	-1.1111
OR1N2	9	0.0013206	0.0085077	0.367143	477	4	0.064526	0.87196	0.87196	1	17364	0	0.064526
EPB41L2	10	0.0013259	0.0088889	0.372028	478	9	-1.065	0.41702	0.46982	1	8915	1	-1.065
ZMYM3	10	0.0013264	0.0088928	0.372028	479	7	-1.6739	0.98043	0.98052	1	19867	0	-1.6739
PHF21A	10	0.0013266	0.0088943	0.372028	480	8	-1.1294	0.97293	0.97297	1	19667	0	-1.1294
GPR89B	7	0.0013297	0.007573	0.357602	481	6	-1.4737	0.81085	0.81123	1	16075	0	-1.4737
UBL5	8	0.0013336	0.0084781	0.366934	482	6	-2.5091	0.11902	0.19609	1	4140	2	-2.5091
NOL6	9	0.0013364	0.0085974	0.369453	483	5	-1.6699	0.033283	0.079511	0.843542	1925	2	-1.6699
IGLV10-54	10	0.0013367	0.0089534	0.373737	484	8	-1.4025	0.97852	0.9786	1	19816	0	-1.4025
KIAA1549	10	0.0013591	0.0090878	0.3778	485	7	-1.7077	0.96388	0.96398	1	19437	0	-1.7077
ADD2	10	0.0013711	0.0091717	0.379561	486	4	0.23186	0.84315	0.84319	1	16744	0	0.23186
UCHL5	10	0.0013751	0.0091964	0.379561	487	7	-1.7923	0.26257	0.37927	1	7155	2	-1.7923
AK4	10	0.0013751	0.0091964	0.379561	488	6	-2.0423	0.7485	0.74855	1	14780	0	-2.0423
EEFSEC	10	0.0013779	0.009212	0.379561	489	8	-1.6158	0.50703	0.53021	1	10187	1	-1.6158
C16orf98	8	0.0013856	0.0087895	0.370909	490	5	-0.35916	0.58799	0.58912	1	11526	0	-0.35916
DCLK3	10	0.0013923	0.0092978	0.381356	491	7	-1.3649	0.98825	0.98832	1	20070	0	-1.3649
IGF2BP1	10	0.001396	0.0093192	0.381356	492	7	-1.5891	0.7031	0.70339	1	13789	0	-1.5891
USP6	10	0.0013992	0.0093415	0.381356	493	5	-0.60103	0.21206	0.31917	1	6110	1	-0.60103
ITM2A	10	0.0014057	0.0093783	0.382016	494	9	-0.85214	0.97908	0.97916	1	19831	0	-0.85214
CNOT1	9	0.0014132	0.009031	0.376207	495	4	0.42724	0.17315	0.26812	1	5282	1	0.42724
ARPC3	10	0.0014133	0.0094239	0.382016	496	7	-2.0975	0.84433	0.84437	1	16767	0	-2.0975
TBC1D9B	10	0.0014167	0.0094438	0.382016	497	9	-0.59656	0.80325	0.80321	1	15914	0	-0.59656
MCM10	10	0.00142	0.0094661	0.382016	498	6	-1.5359	0.24567	0.35897	1	6793	2	-1.5359
NDUFB5	10	0.0014308	0.0095326	0.382043	499	6	-1.8502	0.95626	0.95632	1	19254	0	-1.8502
CCNA2	10	0.001436	0.0095665	0.382043	500	8	-1.4506	0.98141	0.9815	1	19897	0	-1.4506
SPAG7	10	0.0014406	0.0095942	0.382043	501	9	-0.92291	0.9986	0.9986	1	20333	0	-0.92291
CDC37L1	10	0.0014406	0.0095947	0.382043	502	7	-1.4801	0.81205	0.81213	1	16104	0	-1.4801
CNOT11	10	0.0014423	0.0096063	0.382043	503	5	-1.204	0.0038205	0.013589	0.487941	555	1	-1.204
ZMYM4	10	0.0014467	0.0096354	0.382043	504	7	-1.0905	0.0017557	0.0072494	0.379231	376	1	-1.0905
PDCD2	9	0.0014479	0.0092231	0.379561	505	5	-0.44928	0.0088037	0.028147	0.630477	898	2	-0.44928
FAM106A	10	0.0014513	0.009664	0.382043	506	8	-1.339	0.83314	0.83304	1	16545	0	-1.339
IL17RA	10	0.0014568	0.0097038	0.382043	507	9	-0.91745	0.99867	0.99867	1	20336	0	-0.91745
ALG10B	10	0.0014578	0.0097116	0.382043	508	7	-1.1916	0.58442	0.59058	1	11464	1	-1.1916
ANO7	10	0.0014611	0.0097353	0.382043	509	9	-0.74355	0.99928	0.99929	1	20358	0	-0.74355
SCUBE2	10	0.001464	0.0097513	0.382043	510	5	-0.72228	0.052603	0.11861	0.927837	2558	1	-0.72228
SMYD2	10	0.0014672	0.0097708	0.38207	511	7	-1.307	0.99515	0.99514	1	20241	0	-1.307
RAC1	10	0.0014749	0.0098134	0.382414	512	8	-1.048	0.96154	0.96159	1	19382	0	-1.048
RASSF8	10	0.0014768	0.009827	0.382414	513	9	-1.294	0.98094	0.98105	1	19886	0	-1.294
HIGD2A	10	0.0014785	0.0098357	0.382414	514	7	-1.6055	0.75293	0.753	1	14871	0	-1.6055
DEFB105B	9	0.0014806	0.0094036	0.382016	515	5	-2.0053	0.64512	0.6453	1	12590	0	-2.0053
RGPD8	10	0.0014842	0.0098721	0.382785	516	7	-1.3979	0.97759	0.97767	1	19795	0	-1.3979
ZNF679	10	0.0014866	0.0098828	0.382785	517	8	-0.86939	0.97385	0.97391	1	19704	0	-0.86939
ATP5SL	10	0.0014957	0.0099352	0.384085	518	8	-1.7305	0.87841	0.87838	1	17507	0	-1.7305
METTL3	9	0.0014971	0.0094957	0.382016	519	6	-2.0411	0.88795	0.88806	1	17719	0	-2.0411
ELAVL3	9	0.0014979	0.0095006	0.382016	520	8	-1.0449	0.97082	0.97085	1	19622	0	-1.0449
TMEM147	9	0.0014992	0.0095074	0.382016	521	6	-2.0188	0.95293	0.95303	1	19190	0	-2.0188
BDP1	10	0.0015046	0.0099847	0.385268	522	6	-1.7507	0.87846	0.87844	1	17509	0	-1.7507
ZFAND1	10	0.0015153	0.010058	0.386464	523	3	0.41726	0.53544	0.55144	1	10617	1	0.41726
WTAP	10	0.0015182	0.01008	0.386464	524	6	-0.85298	0.47766	0.50947	1	9751	1	-0.85298
H2AFB1	6	0.0015443	0.0078203	0.358716	525	4	-2.3381	0.30552	0.3243	1	7635	1	-2.3381
CTC-534A2	9	0.0015461	0.009745	0.382043	526	7	-2.1595	0.97195	0.97199	1	19647	0	-2.1595
ARIH1	10	0.0015512	0.010293	0.393435	527	8	-1.7894	0.85137	0.8513	1	16920	0	-1.7894
PCDHGA5	5	0.0015585	0.006923	0.349685	528	5	-3.2044	0.98391	0.98396	1	19960	0	-3.2044
AKAP3	10	0.0015641	0.010376	0.394981	529	8	-0.80091	0.08475	0.17012	0.982689	3455	1	-0.80091
SUDS3	10	0.0015657	0.010384	0.394981	530	5	-1.2349	0.6444	0.64472	1	12577	1	-1.2349
NEURL4	10	0.0015703	0.010411	0.394981	531	8	-0.79297	0.52303	0.54205	1	10431	1	-0.79297
PPOX	10	0.001574	0.01043	0.395002	532	9	-1.1891	0.9992	0.9992	1	20353	0	-1.1891
PKP3	10	0.0015875	0.010499	0.395702	533	4	0.019759	0.66894	0.66913	1	13088	0	0.019759
ULK1	10	0.0015875	0.010499	0.395702	534	5	-0.62171	0.68213	0.68245	1	13361	0	-0.62171
PAM16	10	0.0015974	0.010559	0.396924	535	8	-1.6067	0.62099	0.62262	1	12120	1	-1.6067
ZNF570	10	0.0016058	0.010616	0.397494	536	9	-0.78572	0.9973	0.9973	1	20303	0	-0.78572
ZNF24	10	0.0016066	0.010621	0.397494	537	5	-0.49492	0.93644	0.93616	1	18824	0	-0.49492
OR5H8P	9	0.0016093	0.010082	0.386464	538	5	-0.6574	0.0695	0.14052	0.953054	3111	2	-0.6574
HSPA9	9	0.0016108	0.010091	0.386464	539	6	-3.6171	0.71488	0.71503	1	14033	0	-3.6171
KRTAP1-4	10	0.0016148	0.010672	0.397494	540	7	-1.5556	0.18631	0.28853	1	5562	1	-1.5556
CTC-454I21	10	0.0016148	0.010672	0.397494	541	6	-0.28205	0.86932	0.86934	1	17315	0	-0.28205
STARD7	10	0.0016148	0.010672	0.397494	542	6	-1.4326	0.92104	0.92069	1	18486	0	-1.4326
DYNC2H1	10	0.0016334	0.010783	0.400918	543	9	-0.81499	0.99917	0.99917	1	20352	0	-0.81499
TRAP1	10	0.0016402	0.010825	0.401755	544	6	-1.6174	0.33006	0.41912	1	7910	1	-1.6174
RANBP9	10	0.0016481	0.010868	0.402625	545	8	-1.4846	0.7253	0.72543	1	14263	0	-1.4846
MYBPH	10	0.0016566	0.010924	0.403944	546	6	-0.55302	0.82658	0.82656	1	16405	0	-0.55302
FADS2	10	0.0016596	0.010944	0.403944	547	8	-0.44797	0.93962	0.93946	1	18891	0	-0.44797
CSTB	10	0.0016643	0.010973	0.404305	548	6	-1.7226	0.9049	0.90457	1	18109	0	-1.7226
TAF8	9	0.0016668	0.010402	0.394981	549	7	-1.7018	0.98729	0.98739	1	20043	0	-1.7018
AKAP17A	10	0.001673	0.011028	0.405575	550	9	-1.3603	0.98891	0.98898	1	20088	0	-1.3603
RIOK2	9	0.0016864	0.010507	0.395702	551	4	-0.53608	0.09503	0.17184	0.986644	3653	2	-0.53608
HTR1D	10	0.0016868	0.011116	0.406624	552	6	-0.52366	0.95352	0.95353	1	19200	0	-0.52366
ELMO2	10	0.0017071	0.011235	0.406955	553	6	-0.81349	0.40031	0.45952	1	8720	1	-0.81349
ABCA13	10	0.0017099	0.011254	0.406955	554	8	-1.1743	0.94577	0.94567	1	19040	0	-1.1743
GPAA1	10	0.0017129	0.011274	0.406955	555	6	-1.1744	0.57373	0.58173	1	11264	1	-1.1744
RAB4B	10	0.0017158	0.011287	0.406955	556	9	-0.79244	0.99956	0.99957	1	20374	0	-0.79244
CUL9	10	0.0017178	0.0113	0.406955	557	8	-1.3954	0.89693	0.89679	1	17926	0	-1.3954
STIP1	10	0.0017191	0.011307	0.406955	558	7	-0.91468	0.10656	0.19543	1	3877	2	-0.91468
EGFLAM	10	0.0017217	0.011321	0.406955	559	9	-0.77689	0.59348	0.59826	1	11625	1	-0.77689
NDUFB10	10	0.0017252	0.011342	0.406955	560	9	-1.2243	0.97779	0.97787	1	19804	0	-1.2243
DCAF7	10	0.0017311	0.011374	0.406955	561	7	-1.2914	0.91121	0.91089	1	18267	0	-1.2914
SLC25A51	10	0.0017325	0.011384	0.406955	562	8	-1.5281	0.89386	0.8937	1	17857	0	-1.5281
RPL35A	7	0.0017332	0.0097189	0.382043	563	4	-0.70923	0.14111	0.22316	1	4595	1	-0.70923
GLRB	10	0.0017369	0.011413	0.407265	564	4	0.47236	0.25722	0.37279	1	7044	2	0.47236
ZNF559	10	0.0017439	0.011466	0.407671	565	7	-1.4167	0.46728	0.50237	1	9621	1	-1.4167
TUBB3	10	0.001744	0.011469	0.407671	566	6	-1.7141	0.98504	0.98511	1	19993	0	-1.7141
SCGB3A2	10	0.0017462	0.011484	0.407671	567	9	-0.85077	0.99939	0.9994	1	20367	0	-0.85077
LAMC3	10	0.0017577	0.011557	0.409334	568	9	-0.63004	0.94529	0.94519	1	19025	0	-0.63004
SHISA2	10	0.0017675	0.011614	0.409334	569	4	0.29322	0.80456	0.80455	1	15944	0	0.29322
CLEC16A	10	0.0017685	0.01162	0.409334	570	8	-1.4958	0.33227	0.42033	1	7941	1	-1.4958
PNO1	10	0.0017766	0.011669	0.409334	571	7	-1.6023	0.68118	0.68154	1	13338	0	-1.6023
BCL7A	10	0.0017766	0.011669	0.409334	572	7	-0.98508	0.22903	0.33912	1	6474	1	-0.98508
COLCA1	10	0.0017769	0.011671	0.409334	573	8	-1.371	0.86376	0.8638	1	17189	0	-1.371
WBP1	10	0.0017849	0.011718	0.41028	574	7	-1.6283	0.91847	0.91814	1	18431	0	-1.6283
ANAPC5	9	0.0017948	0.011109	0.406624	575	8	-1.4562	0.99873	0.99871	1	20338	0	-1.4562
COL6A1	10	0.0018038	0.011839	0.413091	576	1	0.51284	0.15519	0.25197	1	4904	2	0.51284
AL354718	8	0.0018163	0.011355	0.406955	577	7	-2.6656	0.99621	0.99623	1	20271	0	-2.6656
IGKV1-37	10	0.0018225	0.01196	0.41585	578	6	-0.28316	0.89055	0.89048	1	17779	0	-0.28316
PSMG4	10	0.0018285	0.012	0.41585	579	7	-1.511	0.86209	0.8621	1	17157	0	-1.511
ASS1	10	0.0018285	0.012	0.41585	580	7	-1.8805	0.26537	0.38266	1	7207	1	-1.8805
PSMC1	10	0.0018285	0.012	0.41585	581	7	-2.2594	0.039825	0.093941	0.886447	2134	2	-2.2594
WDR96	9	0.0018398	0.011369	0.406955	582	6	-0.29835	0.42383	0.45668	1	9004	1	-0.29835
COX11	10	0.0018475	0.012102	0.41797	583	5	-1.9709	0.84893	0.84888	1	16871	0	-1.9709
TGOLN2	10	0.0018475	0.012102	0.41797	584	6	-0.67881	0.073306	0.15688	0.968609	3223	2	-0.67881
PER2	10	0.0018527	0.012135	0.41797	585	8	-1.2115	0.83122	0.83116	1	16506	0	-1.2115
KB-1980E6	6	0.0018615	0.009341	0.381356	586	3	-1.579	0.46269	0.46255	1	9566	1	-1.579
ERO1LB	10	0.0018694	0.012227	0.419561	587	4	0.35585	0.24008	0.3523	1	6681	1	0.35585
TMEM158	10	0.0018704	0.01223	0.419561	588	7	-1.0161	0.82687	0.82684	1	16410	0	-1.0161
MARCH5	10	0.0018807	0.012291	0.420865	589	8	-1.0113	0.65649	0.65663	1	12822	0	-1.0113
TRAV18	9	0.0018875	0.011633	0.409334	590	7	-1.3028	0.97816	0.97824	1	19810	0	-1.3028
OR6B3	10	0.0018943	0.012371	0.420865	591	9	-0.83254	0.98277	0.98284	1	19936	0	-0.83254
OR12D2	10	0.0018999	0.01241	0.420865	592	6	-0.29011	0.01807	0.050952	0.747745	1344	3	-0.29011
GALK2	10	0.0019008	0.012415	0.420865	593	6	-1.5867	0.98127	0.98137	1	19893	0	-1.5867
RP11-298I3	9	0.001906	0.011743	0.410425	594	8	-3.1379	0.67866	0.67886	1	13286	0	-3.1379
TEAD4	10	0.001909	0.012461	0.420865	595	7	-1.2271	0.96537	0.96546	1	19474	0	-1.2271
HIST2H2AA4	10	0.0019108	0.012472	0.420865	596	8	-1.7718	0.033244	0.081131	0.848389	1924	2	-1.7718
URGCP	10	0.0019145	0.012496	0.420865	597	8	-0.85135	0.99643	0.9964	1	20277	0	-0.85135
CPO	10	0.0019172	0.012515	0.420865	598	7	-1.5682	0.80873	0.80876	1	16029	0	-1.5682
C1R	10	0.00192	0.012534	0.420865	599	5	-0.18154	0.68321	0.68355	1	13381	0	-0.18154
NNMT	10	0.0019236	0.012557	0.420873	600	4	0.18292	0.87287	0.87282	1	17381	0	0.18292
NONO	10	0.0019312	0.012598	0.421091	601	7	-1.1288	0.94164	0.9415	1	18941	0	-1.1288
SUGP1	10	0.0019333	0.012613	0.421091	602	6	-1.4664	0.019715	0.054279	0.758126	1412	2	-1.4664
RNASE12	10	0.001943	0.012671	0.421292	603	8	-2.2127	0.68639	0.68674	1	13449	0	-2.2127
SMAP2	10	0.0019433	0.012673	0.421292	604	6	-1.5724	0.17017	0.26954	1	5231	2	-1.5724
ACAP3	10	0.0019479	0.012703	0.421629	605	6	-0.53952	0.16165	0.25951	1	5043	2	-0.53952
AC109829	10	0.0019701	0.012827	0.423012	606	8	-1.3074	0.71663	0.71677	1	14066	0	-1.3074
ANKRD6	10	0.0019828	0.012901	0.423012	607	8	-0.68897	0.9835	0.98355	1	19952	0	-0.68897
DMRTC2	10	0.0019828	0.012901	0.423012	608	6	-0.49507	0.77319	0.7732	1	15286	0	-0.49507
CREB1	10	0.001985	0.012914	0.423012	609	8	-0.94672	0.98674	0.98681	1	20030	0	-0.94672
DOK1	10	0.0019892	0.012941	0.423012	610	8	-1.531	0.99797	0.99798	1	20319	0	-1.531
RPRM	10	0.0019957	0.012976	0.423012	611	8	-0.91586	0.95243	0.95245	1	19177	0	-0.91586
GSPT2	10	0.001996	0.01298	0.423012	612	3	0.13902	0.89212	0.89197	1	17820	0	0.13902
MRPS18B	10	0.0019998	0.012998	0.423012	613	7	-1.5147	0.13011	0.22272	1	4367	1	-1.5147
ATE1	10	0.0020069	0.013035	0.423012	614	7	-1.3653	0.97317	0.97321	1	19670	0	-1.3653
C1QTNF1-AS1	10	0.0020069	0.013035	0.423012	615	6	-0.33538	0.70828	0.70847	1	13907	0	-0.33538
LIPT1	10	0.0020069	0.013035	0.423012	616	6	-1.328	0.49749	0.52337	1	10023	1	-1.328
CTD-2267D19	10	0.0020158	0.013091	0.423491	617	8	-0.96465	0.20669	0.3128	1	5992	1	-0.96465
OSGIN2	10	0.0020399	0.013241	0.42639	618	9	-0.56439	0.99959	0.9996	1	20379	0	-0.56439
EXOSC9	10	0.0020418	0.013255	0.42639	619	5	-1.7956	0.81371	0.81383	1	16135	0	-1.7956
TXNDC11	10	0.002043	0.013265	0.42639	620	9	-1.1511	0.96651	0.96659	1	19508	0	-1.1511
UBE2G1	10	0.0020524	0.013325	0.427056	621	6	-1.3546	0.95259	0.95261	1	19183	0	-1.3546
FAN1	10	0.0020528	0.013327	0.427056	622	7	-0.3607	0.66065	0.66082	1	12918	0	-0.3607
TES	10	0.0020593	0.013364	0.427566	623	9	-0.89988	0.99882	0.99882	1	20342	0	-0.89988
IGHV3OR16-13	8	0.00206	0.012536	0.420865	624	5	-2.698	0.035178	0.083093	0.8557	1978	3	-2.698
MCM7	8	0.00206	0.012536	0.420865	625	6	-3.5495	0.54804	0.5499	1	10831	1	-3.5495
U2AF1	9	0.0020712	0.012625	0.421091	626	7	-1.6244	0.69459	0.69476	1	13606	0	-1.6244
AREL1	10	0.002085	0.013508	0.430137	627	8	-0.66572	0.010993	0.034739	0.669588	1029	1	-0.66572
UBE2J2	9	0.0020908	0.012732	0.421877	628	8	-0.97349	0.8056	0.8057	1	15964	0	-0.97349
GHRHR	10	0.0020921	0.013549	0.430778	629	6	-0.48874	0.81404	0.81416	1	16142	0	-0.48874
CTD-2410N18	9	0.0020987	0.012771	0.422509	630	6	-2.9883	0.053676	0.12045	0.927837	2603	1	-2.9883
AL009178	10	0.0021011	0.013593	0.430876	631	9	-0.68265	0.99771	0.9977	1	20313	0	-0.68265
MND1	10	0.0021019	0.013598	0.430876	632	8	-1.4521	0.98223	0.9823	1	19919	0	-1.4521
KRTAP5-1	10	0.0021161	0.013672	0.430876	633	9	-0.85464	0.99938	0.9994	1	20366	0	-0.85464
VSTM2L	10	0.0021188	0.013688	0.430876	634	8	-1.0562	0.99765	0.99765	1	20310	0	-1.0562
FOXRED1	10	0.0021203	0.0137	0.430876	635	7	-1.0438	0.74905	0.7491	1	14793	0	-1.0438
KRTAP4-8	10	0.0021203	0.0137	0.430876	636	7	-1.3902	0.055022	0.12322	0.934226	2645	3	-1.3902
NBAS	9	0.0021349	0.01296	0.423012	637	6	-0.80043	0.31509	0.38647	1	7738	1	-0.80043
ZFP62	10	0.0021401	0.013815	0.431821	638	6	-0.3759	0.67966	0.68001	1	13307	0	-0.3759
DIMT1	10	0.002143	0.013836	0.431821	639	5	-2.0323	0.0015153	0.0063147	0.360117	344	4	-2.0323
CNN2	10	0.002143	0.013836	0.431821	640	7	-1.418	0.58365	0.58992	1	11449	1	-1.418
RPL7L1	10	0.002143	0.013836	0.431821	641	6	-1.2369	0.16678	0.26564	1	5146	2	-1.2369
TTC24	10	0.0021738	0.014019	0.436876	642	9	-0.63383	0.9995	0.99951	1	20372	0	-0.63383
PPIE	9	0.002176	0.013192	0.426064	643	5	-1.0738	0.22815	0.3366	1	6455	1	-1.0738
VNN1	10	0.0021836	0.014073	0.4379	644	8	-1.135	0.6185	0.62033	1	12068	1	-1.135
POLK	10	0.0021882	0.014102	0.438138	645	6	-1.1462	0.92841	0.928	1	18666	0	-1.1462
HTR2C	10	0.0022019	0.014175	0.438381	646	4	0.19383	0.59017	0.59545	1	11569	1	0.19383
ZNF106	10	0.0022019	0.014175	0.438381	647	6	-0.70373	0.98854	0.98862	1	20079	0	-0.70373
UBE2S	7	0.0022058	0.012143	0.41797	648	6	-2.3291	0.98813	0.98807	1	20066	0	-2.3291
ARL13B	9	0.0022159	0.013411	0.428384	649	6	-0.36855	0.9252	0.92531	1	18572	0	-0.36855
ACY1	9	0.0022249	0.013467	0.429525	650	5	-1.8731	0.072583	0.14422	0.955692	3212	2	-1.8731
SIRT6	10	0.0022362	0.014378	0.442217	651	5	-0.35748	0.98339	0.98345	1	19945	0	-0.35748
SUPT4H1	10	0.0022405	0.014404	0.442217	652	8	-1.0441	0.75705	0.75708	1	14955	0	-1.0441
OGT	10	0.0022475	0.014446	0.442217	653	8	-1.3557	0.90794	0.90762	1	18194	0	-1.3557
GOLGA8Q	6	0.0022497	0.011178	0.406955	654	6	-0.67151	0.99775	0.99778	1	20314	0	-0.67151
NDC80	10	0.0022503	0.014464	0.442217	655	6	-2.0011	0.045764	0.10549	0.907004	2342	3	-2.0011
C1orf112	10	0.0022503	0.014464	0.442217	656	6	-1.5469	0.0024647	0.0094307	0.431614	438	4	-1.5469
ZNF699	10	0.0022682	0.014571	0.444544	657	8	-0.69244	0.99535	0.99535	1	20249	0	-0.69244
ERCC3	9	0.002272	0.013727	0.431066	658	5	-3.5114	0.098474	0.17607	0.988535	3720	2	-3.5114
CABIN1	10	0.0022776	0.014624	0.444544	659	8	-0.9029	0.94364	0.94354	1	18983	0	-0.9029
DDX59	10	0.0022781	0.014625	0.444544	660	8	-1.9883	0.96497	0.96507	1	19463	0	-1.9883
COPS8	10	0.0022802	0.014637	0.444544	661	8	-1.6792	0.26537	0.38266	1	7195	1	-1.6792
C2orf61	10	0.0022843	0.014663	0.444544	662	5	-0.036977	0.27757	0.39119	1	7354	1	-0.036977
CDK10	10	0.0022906	0.014696	0.444544	663	8	-1.0836	0.56567	0.57512	1	11129	1	-1.0836
UBE2O	10	0.0022944	0.014722	0.444544	664	7	-1.0997	0.64317	0.64351	1	12549	1	-1.0997
STAG2	10	0.0022948	0.014724	0.444544	665	4	0.30251	0.53777	0.5532	1	10650	1	0.30251
ABHD5	10	0.0023022	0.014765	0.444544	666	6	-0.20645	0.25411	0.36903	1	6977	2	-0.20645
BRINP3	10	0.0023023	0.014766	0.444544	667	9	-0.63437	0.99659	0.99655	1	20280	0	-0.63437
MIXL1	10	0.0023258	0.014906	0.447896	668	9	-0.47727	0.98103	0.98114	1	19887	0	-0.47727
RABGAP1	10	0.002338	0.014975	0.447929	669	7	-1.7547	0.81658	0.81661	1	16197	0	-1.7547
KIAA0907	10	0.0023398	0.014987	0.447929	670	8	-1.7519	0.43329	0.48006	1	9137	1	-1.7519
COL5A2	10	0.00234	0.014988	0.447929	671	9	-0.69554	0.81906	0.81912	1	16249	0	-0.69554
APOC1	10	0.0023476	0.015036	0.448707	672	9	-0.82809	0.29811	0.40191	1	7561	1	-0.82809
C3orf55	10	0.0023563	0.015087	0.44927	673	3	0.054975	0.31387	0.41024	1	7719	1	0.054975
UTS2B	9	0.0023564	0.014158	0.438381	674	7	-1.3929	0.94109	0.94118	1	18923	0	-1.3929
FABP2	10	0.0023583	0.015103	0.44927	675	7	-0.98537	0.82679	0.82676	1	16409	0	-0.98537
PDHB	10	0.0023753	0.015205	0.451107	676	9	-1.2744	0.71956	0.7197	1	14139	0	-1.2744
PHF6	10	0.0023801	0.015228	0.451142	677	8	-1.4423	0.99908	0.99908	1	20350	0	-1.4423
PIK3C2A	10	0.0024037	0.015366	0.453535	678	6	-0.64707	0.30546	0.40576	1	7633	1	-0.64707
ING1	10	0.0024047	0.015376	0.453535	679	8	-1.0796	0.98365	0.9837	1	19956	0	-1.0796
PWP2	9	0.0024204	0.014472	0.442217	680	7	-1.3351	0.67307	0.67321	1	13168	0	-1.3351
OR5H15	8	0.0024292	0.014333	0.442217	681	4	-0.13113	0.032006	0.076371	0.835411	1879	2	-0.13113
PIGU	10	0.0024336	0.01555	0.456692	682	7	-0.52937	0.59716	0.60148	1	11693	1	-0.52937
ADNP	8	0.002448	0.014413	0.442217	683	5	-1.682	0.53616	0.5388	1	10630	1	-1.682
VEZT	10	0.0024481	0.015642	0.458081	684	6	-1.2931	0.34024	0.42469	1	8034	1	-1.2931
COMMD3-BMI1	10	0.0024609	0.015714	0.459155	685	7	-1.552	0.89465	0.8945	1	17872	0	-1.552
ANKK1	10	0.002475	0.015806	0.459155	686	5	-0.31504	0.032445	0.079558	0.843586	1898	2	-0.31504
KLF6	10	0.0024764	0.015813	0.459155	687	5	-0.1585	0.72429	0.72443	1	14238	0	-0.1585
TRIM71	10	0.0024764	0.015813	0.459155	688	8	-0.86064	0.99692	0.99689	1	20292	0	-0.86064
CAND2	10	0.0024764	0.015813	0.459155	689	6	-0.062874	0.29345	0.39944	1	7522	1	-0.062874
ZNF620	10	0.0024773	0.015821	0.459155	690	9	-0.78225	0.80156	0.8015	1	15879	0	-0.78225
RPL23A	10	0.0024879	0.015881	0.459155	691	5	-1.0284	0.087546	0.1734	0.987208	3498	1	-1.0284
ZNHIT6	10	0.0024879	0.015881	0.459155	692	6	-3.1372	0.84165	0.84168	1	16719	0	-3.1372
POLR1B	10	0.0024879	0.015881	0.459155	693	7	-2.4269	0.028174	0.071215	0.820818	1729	2	-2.4269
OR4C13	10	0.0025006	0.01596	0.460123	694	8	-1.1909	0.99663	0.99659	1	20281	0	-1.1909
LRRC41	10	0.0025007	0.01596	0.460123	695	7	-1.6234	0.51155	0.53355	1	10250	1	-1.6234
MDM2	9	0.002507	0.014921	0.447896	696	7	-1.3034	0.71368	0.71383	1	14004	0	-1.3034
COG3	10	0.0025081	0.016006	0.460542	697	6	-1.5859	0.1079	0.19699	1	3914	2	-1.5859
SRSF1	10	0.0025141	0.016039	0.460542	698	4	0.098199	0.18543	0.28752	1	5545	2	0.098199
MTCP1	10	0.0025218	0.016074	0.460542	699	8	-1.079	0.90989	0.90957	1	18239	0	-1.079
MBOAT7	10	0.002528	0.016106	0.460542	700	9	-0.74452	0.94687	0.94681	1	19059	0	-0.74452
XRCC5	10	0.0025332	0.016134	0.460604	701	6	-1.3491	0.92158	0.92122	1	18499	0	-1.3491
RAPGEF6	10	0.0025366	0.016161	0.460735	702	8	-1.3083	0.88864	0.8886	1	17736	0	-1.3083
RP11-849F2	5	0.0025422	0.011053	0.405789	703	4	-3.2072	0.70165	0.70193	1	13762	0	-3.2072
RBMX	9	0.0025442	0.015121	0.44927	704	7	-1.3656	0.44915	0.47486	1	9353	1	-1.3656
ARID2	10	0.0025496	0.016238	0.46226	705	8	-1.0462	0.5382	0.55353	1	10655	1	-1.0462
GTPBP1	10	0.002564	0.016315	0.462655	706	7	-2.1809	0.23741	0.34912	1	6633	1	-2.1809
HIST1H1C	10	0.0025668	0.016329	0.462655	707	8	-1.0545	0.8283	0.82824	1	16447	0	-1.0545
SS18L2	10	0.002569	0.016342	0.462655	708	7	-1.8551	0.84465	0.84469	1	16776	0	-1.8551
DMTF1	10	0.0025951	0.016495	0.465258	709	4	0.012098	0.031414	0.077523	0.839219	1858	3	0.012098
PARVG	10	0.0025999	0.016525	0.465258	710	4	0.24472	0.057197	0.12739	0.937911	2722	2	0.24472
PDLIM2	10	0.0025999	0.016525	0.465258	711	6	-0.24652	0.90266	0.90234	1	18053	0	-0.24652
POLR2A	9	0.0026123	0.015456	0.454639	712	6	-0.51951	0.028805	0.070393	0.819188	1756	2	-0.51951
CDCA8	10	0.0026156	0.016614	0.467126	713	8	-2.6246	0.0033406	0.012164	0.471142	510	2	-2.6246
SETD2	10	0.0026228	0.016654	0.4676	714	8	-1.1666	0.90955	0.90921	1	18233	0	-1.1666
OSBP	8	0.0026242	0.015267	0.45165	715	5	-2.0206	0.48607	0.49419	1	9871	1	-2.0206
ZNF385C	10	0.0026287	0.016692	0.468005	716	7	-1.4911	0.68793	0.68828	1	13479	0	-1.4911
OR10AG1	10	0.0026445	0.016774	0.469511	717	6	-0.21844	0.86352	0.86354	1	17185	0	-0.21844
IL12B	10	0.0026514	0.016812	0.469511	718	7	-1.1419	0.12241	0.21378	1	4212	2	-1.1419
DPH6	10	0.0026629	0.016882	0.469913	719	7	-1.5854	0.96876	0.96884	1	19565	0	-1.5854
DTNB	10	0.0026629	0.016882	0.469913	720	4	0.0076193	0.2423	0.35493	1	6728	2	0.0076193
NDC1	10	0.0026654	0.016898	0.469913	721	9	-0.75547	0.98945	0.98951	1	20098	0	-0.75547
FXN	8	0.0026661	0.015458	0.454639	722	6	-2.0566	0.8965	0.89681	1	17916	0	-2.0566
GTF3A	10	0.0026715	0.016933	0.470243	723	4	-0.38861	0.51735	0.53778	1	10344	1	-0.38861
MEPCE	10	0.0026821	0.016998	0.470767	724	6	-2.0347	0.059991	0.13268	0.941961	2811	3	-2.0347
ZFAND5	10	0.0026938	0.017073	0.47157	725	8	-1.1654	0.98931	0.98936	1	20095	0	-1.1654
ZNF341	10	0.0027165	0.017207	0.474625	726	5	-0.36856	0.28576	0.39543	1	7441	1	-0.36856
CTSG	10	0.0027249	0.017259	0.474907	727	3	0.57894	0.5287	0.5463	1	10511	1	0.57894
GLT1D1	10	0.0027258	0.017263	0.474907	728	9	-0.71762	0.98265	0.98271	1	19931	0	-0.71762
GPATCH2	9	0.0027262	0.01606	0.460542	729	5	-1.2451	0.77459	0.7747	1	15306	0	-1.2451
EIF2B3	9	0.0027332	0.016109	0.460542	730	6	-1.7144	0.79461	0.79465	1	15740	0	-1.7144
KLF5	10	0.0027344	0.017308	0.475481	731	9	-0.92964	0.9342	0.93389	1	18766	0	-0.92964
MTRNR2L11	3	0.0027487	0.0076496	0.357602	732	3	-2.4753	0.99725	0.99729	1	20301	0	-2.4753
CCDC124	10	0.0027531	0.01742	0.476831	733	7	-1.459	0.97288	0.97291	1	19664	0	-1.459
WNT6	10	0.0027585	0.01745	0.476831	734	7	-0.46593	0.40541	0.46262	1	8778	1	-0.46593
TMEM107	10	0.0027585	0.01745	0.476831	735	4	-0.24755	0.79276	0.79265	1	15699	0	-0.24755
CKS1B	9	0.0027652	0.016276	0.462655	736	6	-2.28	0.03495	0.082906	0.855552	1969	1	-2.28
SMARCA4	10	0.0027728	0.017524	0.478213	737	8	-1.6166	0.82269	0.82272	1	16323	0	-1.6166
CDK11B	9	0.002791	0.016424	0.464339	738	7	-0.60602	0.44945	0.4751	1	9358	1	-0.60602
USP1	10	0.0028018	0.017698	0.481015	739	7	-1.5449	0.76975	0.76974	1	15221	0	-1.5449
LIPT2	10	0.0028137	0.017772	0.481594	740	5	-0.92622	0.8763	0.87627	1	17469	0	-0.92622
TMEM161A	10	0.0028249	0.017833	0.481594	741	8	-0.71926	0.49321	0.52032	1	9971	1	-0.71926
ATP5O	10	0.0028269	0.017843	0.481594	742	6	-1.14	0.0079042	0.025699	0.618498	835	3	-1.14
TMEM169	10	0.0028276	0.017846	0.481594	743	9	-0.88824	0.94921	0.94917	1	19105	0	-0.88824
PPFIA1	10	0.0028305	0.017866	0.481594	744	8	-1.5106	0.44489	0.48747	1	9299	1	-1.5106
QSOX2	10	0.0028366	0.017903	0.481594	745	4	0.22004	0.50032	0.52537	1	10065	1	0.22004
MMD	10	0.0028366	0.017903	0.481594	746	4	0.17709	0.26174	0.37822	1	7144	2	0.17709
CHD2	10	0.0028374	0.017908	0.481594	747	8	-1.4768	0.8708	0.87075	1	17344	0	-1.4768
HGF	10	0.0028442	0.017948	0.482041	748	7	-1.3483	0.71488	0.71502	1	14034	0	-1.3483
MZT2A	10	0.0028619	0.018052	0.484205	749	7	-1.6108	0.90861	0.90829	1	18213	0	-1.6108
KRTAP5-7	9	0.0028657	0.016814	0.469511	750	7	-1.2529	0.88434	0.8844	1	17636	0	-1.2529
FKSG52	5	0.0028932	0.012489	0.420865	751	3	-2.6027	0.91384	0.91411	1	18310	0	-2.6027
RBM27	10	0.0028966	0.018252	0.487174	752	7	-1.2252	0.43439	0.48073	1	9155	1	-1.2252
MYOT	10	0.0028986	0.018258	0.487174	753	8	-0.88709	0.97745	0.97753	1	19788	0	-0.88709
RMND5A	10	0.0028986	0.018258	0.487174	754	8	-1.1785	0.9964	0.99638	1	20276	0	-1.1785
HDDC3	10	0.0029098	0.018333	0.487905	755	6	-0.23425	0.23122	0.34174	1	6511	1	-0.23425
CSNK1A1	9	0.0029099	0.017056	0.47157	756	8	-1.1838	0.57245	0.57463	1	11238	1	-1.1838
C1orf95	10	0.0029158	0.018366	0.488146	757	7	-1.5363	0.92327	0.92295	1	18532	0	-1.5363
ZNF48	10	0.0029249	0.018424	0.488297	758	9	-1.0876	0.6836	0.68395	1	13387	0	-1.0876
PRMT3	10	0.0029326	0.018468	0.488297	759	4	0.21991	0.79489	0.79481	1	15748	0	0.21991
SOX5	10	0.0029326	0.018468	0.488297	760	5	-0.32541	0.30615	0.40612	1	7640	1	-0.32541
FZD2	10	0.0029555	0.0186	0.490528	761	7	-1.2058	0.96215	0.9622	1	19395	0	-1.2058
PCYT2	10	0.002964	0.018651	0.491236	762	6	-1.5648	0.4002	0.45946	1	8718	1	-1.5648
CNOT10	9	0.002973	0.017391	0.476831	763	8	-0.79795	0.99763	0.99763	1	20309	0	-0.79795
KHNYN	8	0.0029794	0.01696	0.470358	764	7	-1.1375	0.99164	0.99162	1	20160	0	-1.1375
DDX28	10	0.0029877	0.01879	0.49301	765	6	-1.6717	0.7818	0.78177	1	15468	0	-1.6717
WWTR1	10	0.0029915	0.01881	0.49301	766	9	-0.74771	0.86913	0.86912	1	17311	0	-0.74771
IL17D	10	0.0029922	0.018815	0.49301	767	5	0.19277	0.65048	0.65058	1	12700	1	0.19277
ASH2L	9	0.0030164	0.017616	0.480066	768	7	-1.8031	0.026247	0.065064	0.79462	1669	2	-1.8031
EIF5AL1	10	0.003037	0.019082	0.498576	769	6	-0.50844	0.53663	0.55237	1	10634	1	-0.50844
FLI1	10	0.0030403	0.019101	0.498576	770	8	-0.60776	0.99394	0.99397	1	20212	0	-0.60776
AC018630	5	0.0030415	0.013072	0.423491	771	3	-1.4509	0.935	0.93525	1	18786	0	-1.4509
FTSJ2	10	0.0030525	0.01918	0.498726	772	4	0.050506	0.077794	0.16213	0.973089	3319	2	0.050506
MAPK7	10	0.0030525	0.01918	0.498726	773	6	-0.57141	0.21355	0.32089	1	6147	2	-0.57141
ZDHHC5	10	0.0030585	0.019214	0.498986	774	7	-1.2822	0.55812	0.5691	1	11001	1	-1.2822
TMEM120A	10	0.003098	0.019466	0.501681	775	9	-0.54115	0.90989	0.90957	1	18238	0	-0.54115
MRPS27	10	0.0031042	0.019494	0.501681	776	6	-2.9917	0.50374	0.52784	1	10122	1	-2.9917
CBWD7	9	0.003106	0.018084	0.484427	777	6	-2.4854	0.37101	0.42128	1	8370	1	-2.4854
CTHRC1	10	0.003107	0.019508	0.501681	778	8	-0.69206	0.11935	0.2102	1	4144	1	-0.69206
TRIP6	10	0.0031099	0.019526	0.501681	779	6	-1.0648	0.80943	0.80949	1	16044	0	-1.0648
GNA12	10	0.0031121	0.019539	0.501681	780	7	-1.1968	0.32462	0.4161	1	7840	1	-1.1968
ALG2	10	0.003118	0.019575	0.501971	781	5	0.3275	0.027634	0.070121	0.819188	1708	3	0.3275
VPS25	8	0.0031295	0.017681	0.481015	782	6	-2.2058	0.025871	0.06327	0.790719	1662	1	-2.2058
CIRBP	10	0.0031336	0.019663	0.50322	783	6	-0.60452	0.58636	0.59224	1	11494	1	-0.60452
MUSTN1	10	0.0031486	0.019752	0.504313	784	6	-0.48741	0.74092	0.74102	1	14618	0	-0.48741
FIP1L1	9	0.0031493	0.018306	0.487818	785	6	-0.46438	0.79775	0.79778	1	15791	0	-0.46438
PPP3CA	10	0.0031524	0.019765	0.504313	786	6	-0.89352	0.69014	0.6905	1	13527	0	-0.89352
OR4F15	9	0.0031727	0.018435	0.488297	787	8	-1.7276	0.93152	0.9316	1	18714	0	-1.7276
ENOPH1	10	0.0031737	0.019878	0.505994	788	7	-1.5895	0.71578	0.71593	1	14047	0	-1.5895
HNRNPC	10	0.0031743	0.019881	0.505994	789	8	-1.4056	0.61097	0.61348	1	11934	1	-1.4056
SAMD4B	9	0.0031918	0.01854	0.489574	790	7	-1.33	0.99604	0.99606	1	20263	0	-1.33
PNP	10	0.0031934	0.019993	0.50758	791	7	-1.4752	0.0010345	0.0044118	0.303214	292	1	-1.4752
C8orf87	10	0.0032165	0.020133	0.510504	792	7	-1.3947	0.94269	0.94257	1	18960	0	-1.3947
OR6C74	9	0.0032206	0.01869	0.491611	793	5	-1.4067	0.3357	0.39887	1	7982	1	-1.4067
RSRC2	10	0.0032254	0.020182	0.510511	794	7	-1.7096	0.1485	0.24405	1	4756	2	-1.7096
DPH1	10	0.0032282	0.0202	0.510511	795	6	-1.5817	0.047778	0.10937	0.913079	2412	1	-1.5817
SRM	10	0.0032439	0.02028	0.510511	796	9	-0.58755	0.76707	0.76708	1	15181	0	-0.58755
MLANA	10	0.0032446	0.020283	0.510511	797	4	0.069333	0.15381	0.25037	1	4871	1	0.069333
TIMM17B	10	0.0032446	0.020283	0.510511	798	8	-0.74456	0.94638	0.94628	1	19049	0	-0.74456
KIF27	10	0.0032446	0.020283	0.510511	799	7	-0.9884	0.68629	0.68664	1	13447	0	-0.9884
PMP22	10	0.0032683	0.020425	0.513443	800	7	-0.58848	0.99365	0.99368	1	20207	0	-0.58848
PRSS8	10	0.0032845	0.020515	0.514444	801	7	-1.1253	0.27095	0.38774	1	7294	1	-1.1253
LURAP1L	9	0.0032968	0.019095	0.498576	802	6	-1.1268	0.80581	0.80591	1	15966	0	-1.1268
FRG1	10	0.0033044	0.020644	0.516399	803	6	-1.4614	0.21053	0.31731	1	6073	2	-1.4614
GUCY2D	9	0.0033051	0.019137	0.498726	804	5	-0.0822	0.15548	0.24633	1	4911	1	-0.0822
RSPH9	10	0.0033172	0.020727	0.517839	805	7	-1.4144	0.90585	0.90554	1	18136	0	-1.4144
UBA52	9	0.003357	0.019386	0.501681	806	7	-2.1157	0.19147	0.29088	1	5676	2	-2.1157
KLRF1	10	0.0033587	0.020964	0.521482	807	6	-0.36472	0.76676	0.76678	1	15173	0	-0.36472
CASKIN2	10	0.0033646	0.021	0.521482	808	2	0.69864	0.15681	0.25386	1	4944	2	0.69864
ALDOA	9	0.003378	0.019492	0.501681	809	6	-1.9603	0.09503	0.17184	0.986644	3654	2	-1.9603
MRPL19	10	0.0033841	0.021108	0.522128	810	6	-0.55999	0.86336	0.86339	1	17183	0	-0.55999
CTDP1	10	0.0033867	0.021123	0.522128	811	8	-2.9796	0.015939	0.046687	0.728567	1268	1	-2.9796
BMF	10	0.0033935	0.021159	0.522128	812	4	0.13015	0.018658	0.052135	0.752073	1372	3	0.13015
TCEB3B	10	0.003408	0.02124	0.522128	813	7	-1.0698	0.76785	0.76786	1	15194	0	-1.0698
PAQR6	10	0.003417	0.021295	0.522128	814	4	-0.10417	0.88978	0.8897	1	17765	0	-0.10417
MIER3	10	0.0034187	0.021303	0.522128	815	8	-1.3116	0.8762	0.87616	1	17464	0	-1.3116
FN3KRP	10	0.0034198	0.021308	0.522128	816	7	-1.2319	0.98263	0.9827	1	19929	0	-1.2319
CEPT1	10	0.0034213	0.021322	0.522128	817	9	-1.6002	0.96748	0.96756	1	19530	0	-1.6002
RP11-458D21	10	0.0034301	0.021368	0.522128	818	7	-2.128	0.15269	0.24905	1	4847	2	-2.128
TOP1	10	0.0034301	0.021368	0.522128	819	6	-2.2424	0.14185	0.23627	1	4613	1	-2.2424
NUP35	10	0.0034309	0.021369	0.522128	820	7	-0.97462	0.14362	0.23834	1	4660	2	-0.97462
H1FNT	10	0.0034339	0.021386	0.522128	821	8	-0.62082	0.67446	0.67473	1	13191	0	-0.62082
ZNF720	10	0.0034446	0.021444	0.522128	822	8	-0.91329	0.41138	0.46636	1	8843	1	-0.91329
OR6N1	10	0.00345	0.021479	0.522128	823	6	-1.3933	0.22234	0.33122	1	6348	1	-1.3933
NDUFS7	10	0.0034519	0.021488	0.522128	824	8	-1.5336	0.91632	0.916	1	18374	0	-1.5336
CPNE5	10	0.0034593	0.021523	0.522128	825	3	0.31861	0.20048	0.30535	1	5859	2	0.31861
C16orf87	10	0.0034613	0.021531	0.522128	826	7	-1.4904	0.96655	0.96663	1	19510	0	-1.4904
WIZ	9	0.0034645	0.019955	0.50725	827	6	-0.19789	0.58819	0.58931	1	11534	1	-0.19789
ID3	10	0.0034716	0.021585	0.522128	828	6	-1.4033	0.98605	0.98611	1	20021	0	-1.4033
FAM213B	10	0.0034718	0.021587	0.522128	829	9	-1.0331	0.99173	0.99176	1	20163	0	-1.0331
FGF22	10	0.0034728	0.021593	0.522128	830	8	-0.91062	0.37272	0.44321	1	8396	1	-0.91062
C12orf43	10	0.0034753	0.02161	0.522128	831	8	-1.2967	0.7702	0.7702	1	15234	0	-1.2967
TMEM160	10	0.0034825	0.021648	0.522128	832	9	-0.50865	0.99496	0.99496	1	20236	0	-0.50865
EPPIN-WFDC6	10	0.0034836	0.021659	0.522128	833	8	-0.99775	0.76206	0.76208	1	15065	0	-0.99775
TAS2R30	10	0.0034846	0.021666	0.522128	834	6	-0.69177	0.601	0.60486	1	11764	1	-0.69177
MAFF	10	0.0035065	0.021813	0.524875	835	6	-0.37647	0.93501	0.93472	1	18788	0	-0.37647
POLA2	8	0.0035071	0.019424	0.501681	836	6	-2.8827	0.6437	0.64509	1	12567	0	-2.8827
FAM208A	10	0.00351	0.021831	0.524875	837	9	-1.3184	0.99948	0.99949	1	20371	0	-1.3184
PLCXD2	10	0.0035248	0.021908	0.52548	838	7	-0.96195	0.2293	0.33944	1	6479	1	-0.96195
AC087477	10	0.0035464	0.022029	0.526123	839	9	-0.41804	0.16909	0.2683	1	5203	1	-0.41804
SEC14L1	10	0.0035467	0.02203	0.526123	840	6	-0.7661	0.74447	0.74455	1	14689	0	-0.7661
ARPC1A	10	0.0035566	0.022078	0.526123	841	7	-1.2373	0.13961	0.23365	1	4559	2	-1.2373
GID4	10	0.0035592	0.022097	0.526123	842	7	-1.4644	0.10501	0.19362	1	3850	1	-1.4644
GOLGA6D	9	0.0035608	0.020481	0.514224	843	6	-1.7575	0.12453	0.20804	1	4260	2	-1.7575
OR5AU1	10	0.003562	0.02211	0.526123	844	6	-1.4072	0.2485	0.36243	1	6864	2	-1.4072
CA12	10	0.0035728	0.022175	0.526123	845	8	-0.85651	0.78705	0.78695	1	15589	0	-0.85651
KCNH8	10	0.0035743	0.022188	0.526123	846	6	-1.5502	0.98956	0.98962	1	20100	0	-1.5502
SMN1	10	0.0035789	0.022211	0.526123	847	8	-1.2983	0.87455	0.87451	1	17426	0	-1.2983
NAA35	10	0.0035798	0.022215	0.526123	848	5	-0.86676	0.00025731	0.0012725	0.151902	171	3	-0.86676
FANCE	10	0.0035808	0.022218	0.526123	849	5	-0.33733	0.070392	0.15225	0.964828	3130	2	-0.33733
ANGEL1	10	0.003585	0.022244	0.526123	850	9	-1.3487	0.8045	0.80449	1	15942	0	-1.3487
TOMM70A	9	0.0035851	0.020611	0.516206	851	7	-1.237	0.088002	0.16313	0.974769	3512	2	-1.237
SPG11	10	0.0035982	0.022315	0.527199	852	3	0.25501	0.18003	0.28113	1	5428	1	0.25501
ZNF490	10	0.0036403	0.022526	0.527568	853	5	-0.19007	0.79487	0.79478	1	15747	0	-0.19007
MYBPC2	10	0.0036463	0.022555	0.527568	854	4	0.44965	0.2072	0.31343	1	6003	2	0.44965
RGS11	10	0.0036464	0.022556	0.527568	855	9	-0.68828	0.59929	0.60334	1	11734	1	-0.68828
TAS2R8	10	0.0036479	0.022564	0.527568	856	6	-1.4167	0.27482	0.38975	1	7330	1	-1.4167
TFF1	10	0.00365	0.022576	0.527568	857	9	-0.60635	0.95045	0.95044	1	19133	0	-0.60635
CRISP1	10	0.0036523	0.022589	0.527568	858	8	-0.9534	0.78825	0.7882	1	15608	0	-0.9534
TMEM200B	10	0.0036526	0.022589	0.527568	859	5	-0.061773	0.74048	0.74058	1	14611	0	-0.061773
AC006449	9	0.0036589	0.020981	0.521482	860	5	-1.7798	0.9566	0.95673	1	19260	0	-1.7798
RNASE8	10	0.0036745	0.022711	0.529584	861	8	-1.1098	0.9853	0.98534	1	20002	0	-1.1098
TBCE	10	0.003717	0.022945	0.532218	862	8	-0.92845	0.14476	0.23965	1	4682	1	-0.92845
AL359878	10	0.0037536	0.023156	0.535825	863	7	-0.9235	0.60777	0.61067	1	11881	1	-0.9235
C19orf68	10	0.0037781	0.023297	0.53643	864	9	-0.26821	0.96105	0.96111	1	19364	0	-0.26821
CHMP4B	9	0.0037808	0.021616	0.522128	865	7	-1.3243	0.74399	0.74406	1	14677	0	-1.3243
SIMC1	10	0.0037859	0.023341	0.53643	866	9	-0.59958	0.92101	0.92066	1	18485	0	-0.59958
MPC2	10	0.003812	0.023478	0.537453	867	9	-0.91654	0.99776	0.99775	1	20315	0	-0.91654
GINS1	8	0.0038197	0.020844	0.519488	868	6	-2.2558	0.51165	0.51664	1	10252	1	-2.2558
PARP15	10	0.0038202	0.023513	0.537453	869	7	-1.0568	0.25097	0.36532	1	6915	2	-1.0568
AAK1	10	0.0038445	0.023649	0.538822	870	5	-0.093413	0.9679	0.96798	1	19542	0	-0.093413
RPL41	2	0.0038477	0.0074759	0.357602	871	2	-3.8072	0.99615	0.99614	1	20268	0	-3.8072
SLC6A3	10	0.003855	0.02371	0.538822	872	6	-0.3901	0.6706	0.67085	1	13115	0	-0.3901
CHP1	10	0.003855	0.02371	0.538822	873	5	-0.70007	0.66827	0.66847	1	13078	0	-0.70007
UQCRC1	10	0.0038575	0.023731	0.538822	874	6	-1.2837	0.017622	0.050054	0.743396	1329	1	-1.2837
NCAPG2	10	0.0038575	0.023731	0.538822	875	5	-0.96554	0.33464	0.42161	1	7967	1	-0.96554
OMG	10	0.003863	0.023768	0.539059	876	5	-0.43077	0.48844	0.51694	1	9905	1	-0.43077
DAPL1	10	0.0038756	0.023838	0.539577	877	9	-0.63848	0.41543	0.46884	1	8896	1	-0.63848
WISP2	10	0.0038764	0.023844	0.539577	878	8	-1.3664	0.95231	0.95234	1	19172	0	-1.3664
CTD-2021H9	9	0.0038903	0.022181	0.526123	879	6	-1.5033	0.36551	0.4177	1	8311	1	-1.5033
NPIPA8	4	0.0038933	0.013664	0.430876	880	2	-2.3222	0.077811	0.11153	0.917952	3320	1	-2.3222
FAM19A2	10	0.0039164	0.024073	0.543552	881	3	0.18284	0.8483	0.84824	1	16860	0	0.18284
ERGIC3	10	0.0039336	0.024171	0.544451	882	7	-1.5114	0.91536	0.91506	1	18355	0	-1.5114
KAT5	10	0.0039472	0.024246	0.544451	883	6	-0.8522	0.29938	0.40258	1	7574	1	-0.8522
CSTF2T	9	0.0039498	0.022479	0.527568	884	4	0.1735	0.65324	0.65344	1	12757	0	0.1735
EPM2AIP1	9	0.0039498	0.022479	0.527568	885	5	-0.29106	0.7501	0.75017	1	14815	0	-0.29106
SFPQ	10	0.0039593	0.024326	0.544451	886	6	-1.3183	0.11785	0.20851	1	4114	1	-1.3183
CCDC142	10	0.0039593	0.024326	0.544451	887	8	-0.58295	0.099596	0.18736	1	3741	2	-0.58295
LONP1	9	0.0039671	0.022561	0.527568	888	7	-1.2172	0.05064	0.1145	0.923706	2497	1	-1.2172
APEH	10	0.0039759	0.024419	0.545003	889	4	0.015116	0.23417	0.34527	1	6568	2	0.015116
C21orf90	10	0.0039759	0.024419	0.545003	890	6	-0.14241	0.38758	0.45193	1	8573	1	-0.14241
TRPM7	10	0.0039836	0.024469	0.545003	891	9	-1.4925	0.67237	0.67262	1	13154	0	-1.4925
NRBP1	10	0.0039846	0.024477	0.545003	892	7	-1.2809	0.93741	0.93715	1	18845	0	-1.2809
GALNTL6	10	0.0039861	0.024484	0.545003	893	8	-1.1091	0.94682	0.94676	1	19058	0	-1.1091
RPS28	10	0.0039956	0.024536	0.545045	894	6	-1.3613	0.00017553	0.00091409	0.121351	150	4	-1.3613
WDR20	10	0.003996	0.024539	0.545045	895	8	-1.3782	0.87407	0.87403	1	17410	0	-1.3782
TUBA1A	9	0.0039989	0.022728	0.529584	896	7	-0.92277	0.20996	0.31395	1	6059	1	-0.92277
COL22A1	10	0.0040124	0.02463	0.545288	897	4	0.1217	0.66982	0.67005	1	13105	0	0.1217
BLVRB	10	0.0040202	0.024682	0.545288	898	6	-0.74452	0.80507	0.80505	1	15955	0	-0.74452
HIVEP3	10	0.0040205	0.024684	0.545288	899	9	-1.0236	0.74457	0.74465	1	14693	0	-1.0236
AIMP2	10	0.0040318	0.024738	0.545383	900	8	-0.82456	0.739	0.73913	1	14574	0	-0.82456
CCDC166	10	0.0040322	0.024742	0.545383	901	5	-0.2541	0.87239	0.87233	1	17369	0	-0.2541
CNOT4	9	0.0040354	0.022915	0.532218	902	7	-0.54542	0.93691	0.937	1	18833	0	-0.54542
SCAND1	9	0.0040354	0.022915	0.532218	903	6	-1.2654	0.91494	0.91499	1	18343	0	-1.2654
CMPK2	10	0.0040486	0.024829	0.546728	904	8	-1.3645	0.56158	0.57185	1	11061	1	-1.3645
GOT1	10	0.0040618	0.024904	0.547771	905	7	-0.99034	0.14724	0.24257	1	4732	1	-0.99034
ARL3	10	0.0040767	0.02499	0.547797	906	7	-1.0167	0.72999	0.73018	1	14361	0	-1.0167
DEFB110	9	0.0041016	0.023246	0.536158	907	5	-1.7432	0.60813	0.6084	1	11889	1	-1.7432
ATP6V1D	9	0.0041016	0.023246	0.536158	908	6	-1.7306	0.11196	0.19266	1	4008	2	-1.7306
RPL36A-HNRNPH2	9	0.0041208	0.023348	0.53643	909	7	-1.1788	0.95229	0.95238	1	19171	0	-1.1788
TWISTNB	10	0.0041232	0.025249	0.547797	910	6	-1.1088	0.74717	0.74721	1	14744	0	-1.1088
N6AMT1	10	0.0041232	0.025249	0.547797	911	6	-2.1915	0.03986	0.094004	0.886447	2140	2	-2.1915
ZNF879	10	0.0041323	0.025296	0.547797	912	3	0.16465	0.93704	0.93677	1	18837	0	0.16465
FYTTD1	10	0.0041323	0.025296	0.547797	913	6	-0.39578	0.9154	0.9151	1	18356	0	-0.39578
KLF15	10	0.0041393	0.025328	0.547797	914	8	-1.1197	0.93887	0.93867	1	18875	0	-1.1197
RUNDC1	10	0.0041395	0.025328	0.547797	915	9	-0.63425	0.20536	0.31118	1	5961	1	-0.63425
VPS51	10	0.0041416	0.025335	0.547797	916	7	-0.86988	0.94467	0.94455	1	19018	0	-0.86988
AMN	10	0.0041416	0.025335	0.547797	917	7	-0.45577	0.90757	0.90724	1	18179	0	-0.45577
GGTLC3	10	0.0041416	0.025335	0.547797	918	5	-0.029913	0.20021	0.30503	1	5855	1	-0.029913
NCAPD2	10	0.0041416	0.025335	0.547797	919	5	-0.39023	0.076514	0.1607	0.971899	3292	2	-0.39023
COX4I1	10	0.0041416	0.025335	0.547797	920	6	-0.98662	0.052135	0.11771	0.927837	2543	3	-0.98662
LGR5	10	0.0041515	0.025392	0.547877	921	9	-0.78938	0.99788	0.99788	1	20317	0	-0.78938
MPC1	10	0.0041666	0.025482	0.549186	922	9	-0.54459	0.99548	0.99548	1	20250	0	-0.54459
IGLV3-9	10	0.0041708	0.025506	0.549186	923	7	-1.32	0.81933	0.81939	1	16256	0	-1.32
XRCC1	7	0.0041751	0.021863	0.525026	924	6	-1.2026	0.33675	0.3632	1	7992	1	-1.2026
BCHE	10	0.0041881	0.025595	0.550271	925	6	-1.1902	0.65338	0.6535	1	12763	1	-1.1902
EMC2	10	0.0041911	0.02561	0.550271	926	6	-1.0704	0.021698	0.058307	0.779406	1494	3	-1.0704
ACSS1	10	0.0042045	0.025688	0.550873	927	7	-0.87615	0.72795	0.72812	1	14323	0	-0.87615
DERA	10	0.0042052	0.025692	0.550873	928	8	-0.9415	0.43574	0.48159	1	9175	1	-0.9415
ABCF1	10	0.0042231	0.025801	0.551052	929	7	-1.3291	0.86152	0.86153	1	17144	0	-1.3291
URAD	10	0.0042284	0.025827	0.551052	930	8	-1.3473	0.46053	0.49781	1	9534	1	-1.3473
C2CD2	10	0.0042298	0.025834	0.551052	931	9	-0.50561	0.99481	0.99481	1	20233	0	-0.50561
PRSS21	10	0.0042413	0.0259	0.551052	932	9	-1.2522	0.80355	0.80352	1	15921	0	-1.2522
NUBP1	10	0.004252	0.025962	0.551052	933	8	-0.83416	0.61781	0.61971	1	12059	1	-0.83416
DNLZ	10	0.004257	0.025991	0.551052	934	5	-0.11009	0.014871	0.044515	0.718867	1221	3	-0.11009
CNOT3	10	0.004257	0.025991	0.551052	935	6	-0.36973	0.96806	0.96813	1	19545	0	-0.36973
ZNF662	10	0.004257	0.025991	0.551052	936	4	0.015454	0.19008	0.29296	1	5640	1	0.015454
PDSS2	9	0.0042595	0.024039	0.543398	937	2	0.63119	0.18908	0.28797	1	5618	1	0.63119
FAM60A	10	0.0042703	0.02607	0.551052	938	6	-1.4668	0.021287	0.05749	0.772033	1481	1	-1.4668
RP11-762I7	8	0.0042712	0.023029	0.533558	939	6	-1.2058	0.87065	0.87119	1	17341	0	-1.2058
RRAS2	10	0.0042784	0.026112	0.551052	940	6	-0.41487	0.42024	0.47182	1	8961	1	-0.41487
MED31	10	0.004281	0.026123	0.551052	941	8	-2.1272	0.83249	0.83239	1	16535	0	-2.1272
USP48	10	0.0042817	0.026127	0.551052	942	7	-1.5059	0.97766	0.97772	1	19799	0	-1.5059
PCMTD1	10	0.0043001	0.026224	0.551052	943	7	-0.42996	0.63631	0.6369	1	12420	1	-0.42996
METTL21B	9	0.0043026	0.024264	0.544451	944	5	-0.67105	0.76548	0.76557	1	15148	0	-0.67105
MAML1	10	0.0043039	0.026248	0.551052	945	8	-1.3134	0.9664	0.96647	1	19506	0	-1.3134
MTFMT	8	0.0043048	0.023179	0.535825	946	5	-2.4914	0.0917	0.16039	0.970886	3590	1	-2.4914
UBR2	10	0.0043061	0.026261	0.551052	947	9	-0.77537	0.99131	0.99135	1	20151	0	-0.77537
GPX1	10	0.004308	0.026269	0.551052	948	6	-0.9845	0.37402	0.44395	1	8413	1	-0.9845
FAM104B	9	0.0043116	0.024315	0.544451	949	6	-1.128	0.92726	0.92741	1	18642	0	-1.128
DYNC1I2	9	0.0043116	0.024315	0.544451	950	4	0.84379	0.0038297	0.013099	0.48262	559	3	0.84379
TSPAN1	10	0.0043117	0.026286	0.551052	951	7	-2.0972	0.77758	0.77754	1	15378	0	-2.0972
TAC3	10	0.0043226	0.026351	0.551052	952	8	-1.0603	0.98	0.98009	1	19854	0	-1.0603
GTPBP6	10	0.0043271	0.026386	0.551052	953	7	-1.3811	0.72481	0.72494	1	14250	0	-1.3811
OR5T3	10	0.0043299	0.026404	0.551052	954	6	-1.2556	0.27233	0.38844	1	7307	1	-1.2556
BORA	10	0.0043299	0.026404	0.551052	955	5	-1.469	0.25961	0.37567	1	7097	1	-1.469
HSP90B1	10	0.0043299	0.026404	0.551052	956	7	-1.6827	0.96601	0.96608	1	19495	0	-1.6827
HIST1H2AE	10	0.0043299	0.026404	0.551052	957	4	-0.070692	0.17936	0.28038	1	5409	1	-0.070692
EXOC4	10	0.0043351	0.02643	0.551052	958	8	-1.1116	0.95888	0.95886	1	19309	0	-1.1116
RREB1	10	0.0043481	0.026496	0.551301	959	6	-1.1823	0.65608	0.65622	1	12813	0	-1.1823
DUSP21	10	0.0043619	0.026567	0.552232	960	8	-0.95735	0.91652	0.91621	1	18379	0	-0.95735
SARS	8	0.0043722	0.023492	0.537453	961	4	-0.74336	0.016292	0.042378	0.710497	1282	2	-0.74336
CCT4	8	0.0043722	0.023492	0.537453	962	6	-1.2504	0.008503	0.024963	0.61187	876	2	-1.2504
KIAA1211	9	0.0043803	0.024681	0.545288	963	7	-1.7072	0.62264	0.62274	1	12151	0	-1.7072
KIF18B	10	0.0043806	0.026675	0.553354	964	6	-1.1619	0.62991	0.6309	1	12282	1	-1.1619
CHMP7	10	0.0043877	0.026711	0.553526	965	7	-0.31675	0.060279	0.13322	0.941961	2824	1	-0.31675
PRDX3	10	0.0044017	0.026796	0.55447	966	8	-1.1697	0.81654	0.81657	1	16195	0	-1.1697
TNFAIP8L1	10	0.0044133	0.026857	0.554656	967	8	-0.63614	0.62946	0.63049	1	12271	1	-0.63614
STMN2	10	0.0044186	0.026881	0.554656	968	7	-1.5361	0.1144	0.20451	1	4045	1	-1.5361
BRAP	10	0.0044266	0.026922	0.554656	969	8	-1.1845	0.97059	0.97067	1	19619	0	-1.1845
C14orf166	9	0.0044294	0.02494	0.547797	970	5	-1.2569	0.028151	0.069015	0.816069	1726	3	-1.2569
SIRT2	10	0.0044502	0.027058	0.554656	971	7	-0.20402	0.15864	0.25603	1	4982	1	-0.20402
TIMM22	10	0.0044523	0.027067	0.554656	972	5	-0.75813	0.0035138	0.012695	0.480144	531	3	-0.75813
DEF8	10	0.0044534	0.027074	0.554656	973	9	-1.0075	0.87265	0.8726	1	17373	0	-1.0075
REXO1L11P	3	0.0044552	0.012311	0.420865	974	3	-1.7286	0.99554	0.99565	1	20253	0	-1.7286
SLC22A15	10	0.0044606	0.027112	0.554656	975	7	-1.3533	0.65008	0.6502	1	12692	1	-1.3533
CATSPERD	10	0.0044697	0.027165	0.554656	976	7	-1.2957	0.96976	0.96985	1	19596	0	-1.2957
HIST2H2BF	9	0.004472	0.025159	0.547797	977	5	-0.4474	0.009237	0.029111	0.640582	917	2	-0.4474
C3orf17	9	0.004472	0.025159	0.547797	978	4	0.14332	0.93481	0.93487	1	18781	0	0.14332
EIF3A	10	0.0044752	0.027202	0.554656	979	6	-0.73068	0.26537	0.38266	1	7193	1	-0.73068
ARL14	10	0.0044919	0.027296	0.554656	980	5	0.010945	0.13606	0.22952	1	4482	2	0.010945
EIF4B	10	0.0044919	0.027296	0.554656	981	7	-0.87971	0.13627	0.22975	1	4484	1	-0.87971
ANXA2	10	0.0045089	0.027376	0.554656	982	5	-0.30722	0.55861	0.56947	1	11008	1	-0.30722
CCDC92	10	0.0045089	0.027376	0.554656	983	8	-0.53973	0.96491	0.96502	1	19462	0	-0.53973
CAMK2G	10	0.0045121	0.027393	0.554656	984	7	-0.52075	0.31289	0.40971	1	7705	1	-0.52075
NEXN	10	0.0045185	0.027425	0.554656	985	9	-0.76181	0.80909	0.80913	1	16036	0	-0.76181
FANCL	10	0.0045203	0.027434	0.554656	986	8	-2.0237	0.87161	0.87157	1	17358	0	-2.0237
MEX3A	10	0.0045203	0.027434	0.554656	987	8	-1.0511	0.33056	0.4194	1	7916	1	-1.0511
IGKV1D-43	8	0.0045222	0.024181	0.544451	988	5	-1.6818	0.07391	0.13718	0.948869	3236	2	-1.6818
YAP1	10	0.0045274	0.027469	0.554656	989	8	-1.1425	0.29224	0.3988	1	7505	1	-1.1425
MRPS7	10	0.0045327	0.027492	0.554656	990	6	-0.90985	0.040521	0.095294	0.888636	2162	2	-0.90985
MDM4	10	0.0045408	0.027534	0.554656	991	8	-1.1262	0.62523	0.62653	1	12205	1	-1.1262
STK38L	10	0.0045445	0.027553	0.554656	992	8	-1.3027	0.16521	0.26372	1	5112	1	-1.3027
CCL25	10	0.0045515	0.027594	0.554929	993	6	-1.0617	0.082614	0.16761	0.980481	3414	1	-1.0617
RASSF1	10	0.0045573	0.027624	0.554977	994	6	-0.75483	0.90208	0.9018	1	18039	0	-0.75483
PHF21B	10	0.0045796	0.027748	0.556376	995	9	-0.67956	0.87707	0.87704	1	17484	0	-0.67956
IGKV1-39	9	0.0045901	0.025766	0.551052	996	6	-1.6728	0.38655	0.4314	1	8558	1	-1.6728
F5	10	0.0045905	0.027809	0.556613	997	8	-1.015	0.98211	0.9822	1	19917	0	-1.015
NUP98	10	0.0045923	0.02782	0.556613	998	6	-1.6444	0.88042	0.88039	1	17556	0	-1.6444
ACSM2A	10	0.0045955	0.027842	0.556613	999	8	-1.4095	0.51743	0.53784	1	10347	1	-1.4095
C1orf50	10	0.0046053	0.027894	0.556645	1000	7	-0.53155	0.4395	0.48401	1	9227	1	-0.53155
WASL	10	0.0046118	0.027925	0.556645	1001	5	-0.086095	0.648	0.64818	1	12643	1	-0.086095
ACRC	10	0.0046118	0.027925	0.556645	1002	5	-0.15928	0.88596	0.88594	1	17672	0	-0.15928
MAP2K2	9	0.0046263	0.025961	0.551052	1003	4	0.028567	0.87051	0.87046	1	17339	0	0.028567
IGLV5-52	10	0.0046363	0.028071	0.558939	1004	7	-1.1585	0.66001	0.66017	1	12899	0	-1.1585
KSR2	10	0.0046467	0.028128	0.558939	1005	7	-1.286	0.85361	0.85358	1	16966	0	-1.286
SEC24D	10	0.0046471	0.028131	0.558939	1006	9	-0.78623	0.99286	0.99291	1	20187	0	-0.78623
MEF2BNB	10	0.0046506	0.02815	0.558939	1007	8	-1.0024	0.98691	0.98699	1	20032	0	-1.0024
SLC30A6	10	0.0046741	0.028281	0.560015	1008	9	-0.85538	0.57963	0.58654	1	11375	1	-0.85538
RP4-758J18	10	0.0046791	0.028315	0.560015	1009	9	-0.25413	0.97401	0.97405	1	19708	0	-0.25413
P2RY1	10	0.0046797	0.02832	0.560015	1010	6	-1.0552	0.9715	0.97155	1	19632	0	-1.0552
IL9	10	0.0046842	0.028341	0.560015	1011	8	-1.2732	0.9909	0.99095	1	20139	0	-1.2732
URB2	9	0.0047049	0.026344	0.551052	1012	7	-1.7717	0.68171	0.68193	1	13345	0	-1.7717
EP300	10	0.0047125	0.028498	0.561291	1013	7	-0.9611	0.75353	0.7536	1	14886	0	-0.9611
WDR83OS	10	0.0047153	0.028511	0.561291	1014	7	-1.248	0.89581	0.89564	1	17902	0	-1.248
DICER1	10	0.0047294	0.028595	0.561291	1015	9	-0.6715	0.94583	0.94573	1	19042	0	-0.6715
UHMK1	10	0.0047389	0.028657	0.561291	1016	9	-0.52528	0.99157	0.99162	1	20159	0	-0.52528
PIGN	10	0.0047411	0.028666	0.561291	1017	8	-0.733	0.95819	0.95821	1	19294	0	-0.733
CLIC1	10	0.0047547	0.028733	0.561291	1018	8	-1.2626	0.99756	0.99757	1	20308	0	-1.2626
OR10W1	10	0.0047559	0.028736	0.561291	1019	9	-0.54156	0.99958	0.99959	1	20376	0	-0.54156
HMGN2	9	0.0047615	0.026621	0.552778	1020	7	-1.6728	0.32725	0.39372	1	7881	1	-1.6728
UQCR11	10	0.0047807	0.028868	0.562209	1021	5	0.21097	0.88993	0.88985	1	17769	0	0.21097
POGLUT1	10	0.004784	0.028893	0.562209	1022	7	-1.3149	0.3322	0.42029	1	7940	1	-1.3149
GTF3C5	10	0.004784	0.028893	0.562209	1023	6	-1.3084	0.052741	0.11888	0.927837	2565	2	-1.3084
FOXO3	10	0.0047896	0.028923	0.562268	1024	9	-1.0126	0.99687	0.99684	1	20290	0	-1.0126
CTD-2210P24	9	0.0047988	0.026811	0.55447	1025	7	-0.8231	0.96442	0.96454	1	19452	0	-0.8231
TRAK1	10	0.0048063	0.029	0.563221	1026	8	-0.73111	0.77419	0.77417	1	15302	0	-0.73111
SYCE1L	10	0.0048413	0.029169	0.563447	1027	6	-1.3978	0.14092	0.23518	1	4589	1	-1.3978
FOXD4L5	10	0.0048445	0.02918	0.563447	1028	6	-1.5419	0.2466	0.36008	1	6817	1	-1.5419
IGKV2D-40	10	0.0048648	0.029275	0.563447	1029	5	-0.57131	0.011905	0.037336	0.685345	1084	4	-0.57131
KIF14	9	0.0048658	0.027146	0.554656	1030	6	-1.3789	0.71308	0.71323	1	13988	0	-1.3789
HARS	9	0.0048658	0.027146	0.554656	1031	6	-2.1595	0.59784	0.59842	1	11705	1	-2.1595
RFX2	10	0.004869	0.029296	0.563447	1032	8	-1.3845	0.82794	0.82788	1	16433	0	-1.3845
ZNF121	10	0.0048846	0.029358	0.563447	1033	8	-0.5892	0.92774	0.92734	1	18650	0	-0.5892
ZNF492	9	0.0048927	0.027271	0.554656	1034	7	-1.3271	0.82739	0.82747	1	16422	0	-1.3271
CHID1	10	0.004895	0.029413	0.563447	1035	5	0.01689	0.5108	0.533	1	10243	1	0.01689
OR2A1	10	0.0049056	0.029459	0.563447	1036	8	-0.75352	0.20989	0.31658	1	6058	1	-0.75352
NIT1	10	0.004911	0.029486	0.563447	1037	7	-0.97132	0.94228	0.94214	1	18955	0	-0.97132
SERTAD3	10	0.0049233	0.029551	0.563447	1038	4	0.2596	0.64061	0.64104	1	12502	1	0.2596
BRCA2	10	0.0049233	0.029551	0.563447	1039	3	0.81097	0.018877	0.052595	0.752693	1378	3	0.81097
VPS13D	10	0.0049233	0.029551	0.563447	1040	7	-0.46376	0.075305	0.15924	0.97029	3263	1	-0.46376
ZNF33A	10	0.0049233	0.029551	0.563447	1041	6	-0.35696	0.7175	0.71765	1	14086	0	-0.35696
PAK1IP1	10	0.0049322	0.029591	0.563447	1042	6	-2.2318	0.69763	0.69797	1	13673	0	-2.2318
POLE3	10	0.0049322	0.029591	0.563447	1043	6	-0.48217	0.84374	0.84378	1	16756	0	-0.48217
AC002398	10	0.0049322	0.029591	0.563447	1044	6	-0.86128	0.98067	0.98077	1	19877	0	-0.86128
OST4	6	0.0049339	0.023363	0.53643	1045	3	-1.3649	0.93615	0.93619	1	18817	0	-1.3649
PYGM	9	0.0049406	0.027509	0.554656	1046	6	-1.1142	0.0079376	0.02564	0.618498	840	2	-1.1142
CCT8	10	0.0049488	0.029677	0.56402	1047	7	-1.8849	0.37483	0.44442	1	8423	1	-1.8849
KPNA3	10	0.0049488	0.029677	0.56402	1048	5	-0.79954	0.0039316	0.013948	0.490285	567	2	-0.79954
KCNA4	9	0.0049694	0.027655	0.555054	1049	6	-0.37556	0.92675	0.9269	1	18625	0	-0.37556
HNRNPH3	10	0.0049772	0.029799	0.565557	1050	5	-1.3948	0.2181	0.3262	1	6255	2	-1.3948
RP11-272B17	6	0.0049828	0.023563	0.537993	1051	4	-2.1768	0.97192	0.97198	1	19645	0	-2.1768
CARTPT	10	0.0050033	0.029912	0.566878	1052	7	-0.71341	0.71728	0.71744	1	14079	0	-0.71341
SLC38A6	10	0.0050078	0.029938	0.566878	1053	7	-0.99742	0.8396	0.83958	1	16687	0	-0.99742
LHX4	10	0.0050177	0.029989	0.567325	1054	8	-0.75955	0.76309	0.76314	1	15087	0	-0.75955
RPL7	8	0.0050224	0.026465	0.551228	1055	5	-1.6797	0.003979	0.01354	0.487941	575	2	-1.6797
NUMB	10	0.0050476	0.030117	0.568684	1056	8	-0.83884	0.8367	0.83665	1	16618	0	-0.83884
OGFOD2	10	0.0050476	0.030117	0.568684	1057	6	-0.77526	0.49371	0.52067	1	9981	1	-0.77526
CCNH	10	0.0050543	0.030152	0.568817	1058	7	-1.4464	0.66669	0.66687	1	13039	0	-1.4464
IL7R	10	0.0050936	0.03033	0.571397	1059	8	-1.0004	0.66852	0.66872	1	13082	0	-1.0004
BRD9	10	0.0051008	0.030361	0.571397	1060	7	-0.90217	0.80513	0.80512	1	15956	0	-0.90217
PRB1	10	0.0051032	0.030373	0.571397	1061	7	-1.2484	0.99564	0.99563	1	20257	0	-1.2484
SCAF11	10	0.0051179	0.030433	0.571885	1062	7	-1.0439	0.91604	0.91575	1	18368	0	-1.0439
BCAS2	9	0.0051312	0.028496	0.561291	1063	5	-1.8099	0.13302	0.21851	1	4419	1	-1.8099
GSTP1	10	0.005139	0.030521	0.572597	1064	4	0.22968	0.51191	0.53381	1	10257	1	0.22968
ASB5	10	0.0051486	0.030567	0.572944	1065	6	-0.72579	0.80941	0.80947	1	16043	0	-0.72579
RAD17	9	0.0051734	0.028691	0.561291	1066	6	-1.1666	0.16007	0.25191	1	5014	1	-1.1666
SCO2	10	0.0051935	0.030762	0.575223	1067	7	-1.2319	0.25643	0.3718	1	7027	1	-1.2319
FBXO38	10	0.0052169	0.030867	0.5757	1068	8	-0.57332	0.99556	0.99555	1	20254	0	-0.57332
EP400	10	0.0052169	0.030867	0.5757	1069	7	-0.96082	0.84771	0.84769	1	16849	0	-0.96082
TIA1	10	0.0052536	0.031036	0.577138	1070	8	-1.1414	0.99719	0.99717	1	20298	0	-1.1414
SEMA4D	10	0.0052569	0.031045	0.577138	1071	8	-0.76746	0.90223	0.90195	1	18044	0	-0.76746
EIF3F	9	0.0052691	0.029176	0.563447	1072	6	-1.6815	0.37313	0.42265	1	8402	1	-1.6815
RNF32	9	0.0052886	0.029276	0.563447	1073	8	-0.63851	0.92454	0.92465	1	18558	0	-0.63851
EPB41L1	9	0.0052948	0.0293	0.563447	1074	4	0.40056	0.7073	0.70746	1	13882	0	0.40056
RAB11FIP1	10	0.0053306	0.031379	0.580868	1075	4	0.19646	0.83563	0.83556	1	16596	0	0.19646
GPC2	10	0.0053306	0.031379	0.580868	1076	3	0.37278	0.82337	0.82337	1	16337	0	0.37278
OR52I1	10	0.0053306	0.031379	0.580868	1077	5	-0.037514	0.33083	0.41956	1	7919	1	-0.037514
ATR	9	0.0053317	0.029477	0.563447	1078	4	-1.6633	0.49706	0.5112	1	10017	1	-1.6633
IFT140	10	0.0053651	0.031539	0.580868	1079	4	0.17207	0.87281	0.87276	1	17379	0	0.17207
COMMD5	10	0.0053686	0.031553	0.580868	1080	8	-1.3132	0.99858	0.99858	1	20332	0	-1.3132
GSS	10	0.0053752	0.031587	0.580868	1081	8	-0.66511	0.85269	0.85262	1	16944	0	-0.66511
HYPK	10	0.0053861	0.031633	0.580868	1082	6	-1.7796	0.098288	0.18586	0.999441	3719	2	-1.7796
ZNF280D	10	0.0053881	0.031644	0.580868	1083	4	-0.0033502	0.28191	0.39346	1	7404	1	-0.0033502
ADAMTS9	10	0.0053881	0.031644	0.580868	1084	5	-0.2367	0.88631	0.88632	1	17678	0	-0.2367
BTBD18	10	0.0053881	0.031644	0.580868	1085	5	-0.65953	0.86685	0.86682	1	17260	0	-0.65953
KANK3	10	0.0053881	0.031644	0.580868	1086	5	-0.044078	0.43761	0.48279	1	9203	1	-0.044078
WFDC8	10	0.0053881	0.031644	0.580868	1087	6	-0.47308	0.7793	0.77925	1	15418	0	-0.47308
GDAP1	9	0.0053975	0.029813	0.565557	1088	6	-1.0919	0.71807	0.71826	1	14100	0	-1.0919
NDUFA4L2	10	0.005401	0.031703	0.580919	1089	7	-1.3139	0.96686	0.96692	1	19515	0	-1.3139
PIGT	10	0.0054687	0.032008	0.584437	1090	5	-0.45845	0.37694	0.44568	1	8448	1	-0.45845
ACTR8	8	0.0054971	0.028595	0.561291	1091	5	-1.7439	0.58021	0.5813	1	11389	0	-1.7439
RP11-399J13	8	0.0055043	0.028619	0.561291	1092	6	-1.4102	0.35669	0.3946	1	8207	1	-1.4102
KBTBD2	10	0.0055184	0.032249	0.58596	1093	7	-1.0288	0.87319	0.87314	1	17389	0	-1.0288
DDX60	10	0.0055222	0.032266	0.58596	1094	7	-0.87187	0.9958	0.99578	1	20260	0	-0.87187
HOOK3	10	0.0055222	0.032266	0.58596	1095	5	-0.083664	0.17317	0.27298	1	5283	2	-0.083664
RRP36	9	0.0055292	0.030455	0.571885	1096	6	-1.2584	0.65911	0.65932	1	12879	0	-1.2584
KIF6	10	0.00554	0.032359	0.586535	1097	6	-0.91349	0.45792	0.49607	1	9494	1	-0.91349
PRSS54	10	0.0055675	0.032493	0.587469	1098	8	-1.0243	0.59855	0.60268	1	11719	1	-1.0243
ARFGAP3	9	0.0055931	0.030773	0.575223	1099	4	-0.18177	0.50451	0.5171	1	10140	1	-0.18177
ALDH2	4	0.0055932	0.019322	0.501132	1100	4	-1.6162	0.99441	0.99441	1	20224	0	-1.6162
FAM231D	9	0.0056138	0.030883	0.5757	1101	6	-2.3427	0.10273	0.18132	0.994132	3794	2	-2.3427
SIX2	10	0.005642	0.032833	0.592558	1102	5	-0.13832	0.10501	0.19362	1	3846	1	-0.13832
PKMYT1	8	0.0056547	0.029291	0.563447	1103	5	-1.3462	0.057042	0.11491	0.923706	2717	1	-1.3462
DYX1C1	10	0.0056707	0.032973	0.59395	1104	7	-1.1499	0.015245	0.045274	0.720853	1241	2	-1.1499
AL445989	10	0.005675	0.032993	0.59395	1105	7	-1.2344	0.49226	0.51966	1	9956	1	-1.2344
CLEC4D	10	0.005707	0.033154	0.594245	1106	3	0.33071	0.87875	0.87873	1	17517	0	0.33071
SIVA1	10	0.005707	0.033154	0.594245	1107	8	-1.1806	0.94023	0.94007	1	18903	0	-1.1806
AP3B2	10	0.005707	0.033154	0.594245	1108	5	-0.46154	0.20507	0.31083	1	5953	2	-0.46154
TLK2	10	0.0057175	0.033208	0.594245	1109	7	-1.0369	0.9956	0.99558	1	20255	0	-1.0369
OR5AN1	10	0.0057175	0.033208	0.594245	1110	6	-0.92769	0.21964	0.32804	1	6296	1	-0.92769
SREK1	10	0.0057223	0.033231	0.594245	1111	5	-0.79721	0.71216	0.71234	1	13970	0	-0.79721
BIRC5	9	0.0057342	0.031468	0.580868	1112	5	-2.0123	0.092223	0.16833	0.980847	3603	2	-2.0123
DMP1	10	0.0057378	0.033307	0.594245	1113	3	0.3358	0.3205	0.41379	1	7797	1	0.3358
GTF2IRD1	10	0.0057378	0.033307	0.594245	1114	2	0.76097	0.63306	0.6338	1	12356	1	0.76097
TM2D1	10	0.0057378	0.033307	0.594245	1115	5	-0.16156	0.80875	0.80877	1	16030	0	-0.16156
FBXO2	10	0.0057426	0.033337	0.594245	1116	6	-1.154	0.90831	0.90799	1	18203	0	-1.154
VAV1	10	0.0057489	0.033363	0.594245	1117	8	-0.91896	0.98747	0.98755	1	20047	0	-0.91896
ITGB5	10	0.0057582	0.033412	0.594608	1118	7	-0.8451	0.99687	0.99684	1	20289	0	-0.8451
TJP1	10	0.005769	0.033457	0.594883	1119	4	0.037713	0.24102	0.3534	1	6699	1	0.037713
C19orf83	9	0.0057836	0.031704	0.580919	1120	7	-0.87707	0.7498	0.74989	1	14809	0	-0.87707
FKBP10	10	0.0058335	0.033759	0.59783	1121	2	0.60038	0.054176	0.12157	0.927837	2617	3	0.60038
RNF115	10	0.0058383	0.033778	0.59783	1122	4	0.50146	0.24217	0.35479	1	6722	2	0.50146
ACACB	10	0.0058383	0.033778	0.59783	1123	8	-0.81195	0.93469	0.93438	1	18777	0	-0.81195
ATP5H	9	0.0058609	0.032096	0.584437	1124	4	-0.066806	0.012586	0.036347	0.680462	1116	3	-0.066806
XPO5	9	0.0058609	0.032096	0.584437	1125	6	-0.62633	0.26356	0.3567	1	7168	1	-0.62633
SUPT16H	9	0.0058609	0.032096	0.584437	1126	6	-1.5525	0.56708	0.56979	1	11154	1	-1.5525
CAMLG	9	0.0058609	0.032096	0.584437	1127	6	-1.2584	0.9056	0.90562	1	18126	0	-1.2584
PRMT5	9	0.0058609	0.032096	0.584437	1128	6	-1.1395	0.63145	0.63167	1	12317	0	-1.1395
CRAMP1L	7	0.0058668	0.028695	0.561291	1129	6	-1.1362	0.99282	0.99274	1	20186	0	-1.1362
GPR52	10	0.0058896	0.034023	0.601273	1130	8	-1.0947	0.66463	0.66483	1	12994	0	-1.0947
DDX47	9	0.0059057	0.032348	0.586535	1131	6	-2.2931	0.21689	0.32258	1	6226	1	-2.2931
STAC2	10	0.005908	0.034117	0.601809	1132	5	-0.1052	0.44273	0.48611	1	9268	1	-0.1052
SNX33	10	0.0059291	0.034217	0.601809	1133	8	-0.95584	0.76868	0.76868	1	15207	0	-0.95584
MED22	8	0.00595	0.030602	0.573072	1134	6	-0.98834	0.74782	0.74898	1	14765	0	-0.98834
C1orf21	10	0.0059532	0.03433	0.601809	1135	5	-0.28545	0.090222	0.17652	0.988731	3560	2	-0.28545
MC5R	10	0.0059532	0.03433	0.601809	1136	4	-0.050108	0.73922	0.73935	1	14585	0	-0.050108
HIC2	10	0.0059664	0.034386	0.601809	1137	6	-1.1712	0.65015	0.65027	1	12693	1	-1.1712
PTPRC	10	0.0059791	0.03444	0.601809	1138	7	-1.0253	0.46902	0.50357	1	9643	1	-1.0253
FAM27E2	10	0.0059795	0.034442	0.601809	1139	6	-0.8341	0.12046	0.2115	1	4165	2	-0.8341
MCM9	10	0.0059883	0.03448	0.601809	1140	8	-1.1245	0.99934	0.99935	1	20364	0	-1.1245
AP002884	7	0.0059938	0.029182	0.563447	1141	4	-1.9321	0.083297	0.14301	0.954206	3427	1	-1.9321
ISG20	10	0.0059945	0.034507	0.601809	1142	3	0.29625	0.017182	0.049172	0.741284	1317	3	0.29625
BLZF1	10	0.0059945	0.034507	0.601809	1143	5	-0.068324	0.76382	0.76386	1	15103	0	-0.068324
GAB2	10	0.0059945	0.034507	0.601809	1144	6	-0.78634	0.91407	0.91376	1	18318	0	-0.78634
RNASE10	10	0.0059948	0.034508	0.601809	1145	8	-0.79719	0.67599	0.67629	1	13219	0	-0.79719
NDUFAF1	10	0.0059988	0.034525	0.601809	1146	6	-0.49817	0.26537	0.38266	1	7202	1	-0.49817
RP11-683L23	10	0.0060284	0.034669	0.603817	1147	5	-0.32801	0.00016847	0.00088014	0.118976	148	2	-0.32801
PPP2R1A	8	0.0060317	0.030969	0.576764	1148	5	-1.9137	0.34979	0.38979	1	8142	1	-1.9137
NDUFA13	4	0.0060326	0.020813	0.51936	1149	3	-2.2891	0.48767	0.48737	1	9890	0	-2.2891
AC019206	6	0.0060646	0.028312	0.560015	1150	3	-0.22637	0.011374	0.029498	0.643284	1058	2	-0.22637
RP1-130H16	10	0.0060905	0.034954	0.606285	1151	5	-0.27151	0.44493	0.4875	1	9301	1	-0.27151
ZBTB6	9	0.0060923	0.033257	0.594245	1152	8	-0.88751	0.99726	0.99729	1	20302	0	-0.88751
OR10H1	10	0.0061178	0.035086	0.606285	1153	7	-1.1424	0.52971	0.54709	1	10526	1	-1.1424
LYAR	10	0.0061208	0.035101	0.606285	1154	7	-0.40645	0.21199	0.31908	1	6108	1	-0.40645
GATAD2A	10	0.0061208	0.035101	0.606285	1155	7	-1.1214	0.89846	0.89824	1	17956	0	-1.1214
NRSN1	10	0.0061208	0.035101	0.606285	1156	1	0.5205	0.78836	0.7883	1	15609	0	0.5205
SPATA31D1	10	0.0061224	0.035108	0.606285	1157	7	-1.023	0.60339	0.60691	1	11800	1	-1.023
ATP8B2	10	0.0061478	0.035225	0.607789	1158	5	-0.33345	0.045432	0.10486	0.906966	2330	2	-0.33345
RER1	10	0.006162	0.035297	0.608264	1159	6	-1.0393	0.54808	0.56114	1	10833	1	-1.0393
HAGH	10	0.0061696	0.035328	0.608264	1160	7	-0.95053	0.81765	0.81771	1	16222	0	-0.95053
VPS54	10	0.006172	0.035342	0.608264	1161	5	-0.73095	0.1313	0.22408	1	4388	2	-0.73095
KIF11	9	0.0061937	0.033744	0.59783	1162	6	-0.46431	0.40792	0.44555	1	8806	1	-0.46431
S100Z	10	0.0062009	0.035484	0.610187	1163	5	-0.27383	0.90488	0.90455	1	18108	0	-0.27383
REEP2	10	0.0062254	0.035596	0.611093	1164	6	-1.2108	0.28471	0.3949	1	7432	1	-1.2108
PARP6	10	0.006233	0.035628	0.61112	1165	8	-1.1331	0.33356	0.42104	1	7959	1	-1.1331
GREM2	10	0.0062598	0.035761	0.611701	1166	6	-0.70437	0.1816	0.28299	1	5462	2	-0.70437
LRRC32	10	0.0062624	0.035773	0.611701	1167	7	-1.0729	0.96519	0.96529	1	19470	0	-1.0729
EDN3	10	0.0062644	0.035781	0.611701	1168	6	-0.43442	0.98757	0.98765	1	20050	0	-0.43442
ZNF526	9	0.0062647	0.034091	0.601809	1169	5	-0.72701	0.46222	0.48459	1	9561	1	-0.72701
OR52E4	10	0.006292	0.035891	0.613062	1170	6	-0.70845	0.37629	0.44529	1	8441	1	-0.70845
GADD45A	10	0.0063328	0.036082	0.615296	1171	8	-0.66534	0.85686	0.8568	1	17033	0	-0.66534
TLE1	10	0.006347	0.036146	0.615866	1172	7	-0.99773	0.36471	0.43861	1	8299	1	-0.99773
RAD51B	8	0.0063543	0.032384	0.586535	1173	5	-0.9954	0.11512	0.19097	1	4059	1	-0.9954
KYNU	10	0.0063583	0.036203	0.61606	1174	6	-0.54217	0.93279	0.93246	1	18741	0	-0.54217
NT5C	10	0.0063602	0.036218	0.61606	1175	6	-0.52441	0.72185	0.72198	1	14192	0	-0.52441
RP11-51F16	10	0.0063911	0.036345	0.617715	1176	6	-1.5009	0.080412	0.1651	0.97765	3370	2	-1.5009
ZMIZ1	10	0.0064023	0.03639	0.617968	1177	8	-1.0839	0.98349	0.98354	1	19951	0	-1.0839
SUOX	10	0.006427	0.036503	0.619363	1178	7	-0.92072	0.6592	0.65939	1	12880	0	-0.92072
CDCA3	10	0.0064547	0.036646	0.621275	1179	8	-1.1972	0.94423	0.94411	1	19004	0	-1.1972
HSD17B10	9	0.0064721	0.035083	0.606285	1180	6	-2.8214	0.12797	0.21227	1	4328	1	-2.8214
SMC4	9	0.0064721	0.035083	0.606285	1181	6	-2.1595	0.0041515	0.014098	0.490285	592	1	-2.1595
RP11-295P9	9	0.0064721	0.035083	0.606285	1182	7	-1.4509	0.96354	0.96367	1	19427	0	-1.4509
RRAGB	10	0.0064897	0.036811	0.621755	1183	7	-1.0192	0.96271	0.96276	1	19404	0	-1.0192
ULBP2	10	0.0065	0.036856	0.621755	1184	7	-1.0181	0.74545	0.74551	1	14708	0	-1.0181
KIAA2013	10	0.0065037	0.036873	0.621755	1185	6	-0.35878	0.12285	0.21429	1	4219	1	-0.35878
MMP10	10	0.0065037	0.036873	0.621755	1186	6	-0.78629	0.94517	0.94507	1	19023	0	-0.78629
RGS18	10	0.0065037	0.036873	0.621755	1187	6	-0.7591	0.38901	0.45278	1	8590	1	-0.7591
AP3D1	10	0.0065188	0.036941	0.621755	1188	6	-0.48161	0.72538	0.72549	1	14264	0	-0.48161
UBE2T	10	0.0065188	0.036941	0.621755	1189	6	-0.7965	0.76253	0.76255	1	15078	0	-0.7965
SETD1B	10	0.006531	0.036992	0.621755	1190	8	-1.3044	0.95458	0.95458	1	19222	0	-1.3044
NABP2	10	0.0065395	0.037027	0.621755	1191	8	-1.1948	0.86731	0.86728	1	17271	0	-1.1948
C12orf40	10	0.0065423	0.037039	0.621755	1192	8	-1.167	0.96934	0.96944	1	19586	0	-1.167
STAT2	10	0.0065427	0.03704	0.621755	1193	5	-0.06752	0.78531	0.78519	1	15549	0	-0.06752
ZNF572	10	0.0065554	0.037106	0.622351	1194	8	-1.3398	0.82317	0.82316	1	16331	0	-1.3398
RP11-690P14	9	0.0065712	0.035585	0.611093	1195	7	-0.73863	0.98379	0.9839	1	19958	0	-0.73863
MEF2A	10	0.0065888	0.037261	0.624276	1196	6	-0.28664	0.76411	0.76414	1	15110	0	-0.28664
AL079342	9	0.0065951	0.035703	0.611701	1197	4	0.22278	0.72697	0.72715	1	14297	0	0.22278
RABGAP1L	10	0.0065995	0.037312	0.624276	1198	6	-0.41526	0.05892	0.13061	0.941961	2771	3	-0.41526
C3orf67	10	0.00661	0.037366	0.624276	1199	7	-0.85757	0.92537	0.92504	1	18579	0	-0.85757
RCN1	10	0.0066186	0.037403	0.624276	1200	5	-0.38217	0.92292	0.9226	1	18524	0	-0.38217
GYS2	10	0.0066191	0.037404	0.624276	1201	8	-0.71076	0.80535	0.80533	1	15961	0	-0.71076
NAA40	10	0.0066262	0.037435	0.624276	1202	6	-1.3015	0.097779	0.18529	0.999324	3707	1	-1.3015
ASCC3	10	0.0066471	0.037524	0.625262	1203	7	-1.7224	0.055075	0.12332	0.934226	2646	2	-1.7224
KCTD13	10	0.0066572	0.037577	0.625632	1204	8	-0.86317	0.95258	0.9526	1	19182	0	-0.86317
STRAP	10	0.0066722	0.037635	0.625635	1205	8	-1.3023	0.90457	0.90425	1	18098	0	-1.3023
ADPGK	10	0.0066773	0.037656	0.625635	1206	6	-1.1541	0.29527	0.40041	1	7536	1	-1.1541
PIK3C3	8	0.0066809	0.033799	0.59783	1207	4	-1.509	0.93042	0.93049	1	18698	0	-1.509
XIAP	10	0.0067075	0.037777	0.625947	1208	7	-1.0296	0.91859	0.91825	1	18434	0	-1.0296
ERC2	10	0.0067108	0.037791	0.625947	1209	8	-1.1553	0.9565	0.95654	1	19258	0	-1.1553
SIGLEC10	10	0.0067186	0.037825	0.625947	1210	7	-1.2967	0.055854	0.12481	0.934976	2674	1	-1.2967
CEP290	10	0.0067246	0.037852	0.625947	1211	6	-0.45164	0.72491	0.72505	1	14252	0	-0.45164
MFGE8	10	0.0067246	0.037852	0.625947	1212	4	0.11964	0.94371	0.9436	1	18987	0	0.11964
NKD2	10	0.0067282	0.037872	0.625947	1213	7	-0.57922	0.90748	0.90717	1	18175	0	-0.57922
COPS7B	10	0.0067487	0.037957	0.626311	1214	7	-1.1054	0.55276	0.56485	1	10916	1	-1.1054
SUSD2	10	0.0067669	0.038044	0.626311	1215	5	-0.17777	0.82712	0.82711	1	16416	0	-0.17777
IL17B	10	0.0067669	0.038044	0.626311	1216	2	0.29923	0.023679	0.062284	0.789088	1562	2	0.29923
MARCH7	10	0.0067677	0.038052	0.626311	1217	8	-0.85508	0.37736	0.44593	1	8455	1	-0.85508
RASSF7	10	0.0067714	0.038065	0.626311	1218	5	-0.4863	0.37774	0.44614	1	8461	1	-0.4863
UBE2D3	10	0.0067745	0.038078	0.626311	1219	6	-1.8906	0.0025843	0.0097979	0.43955	447	3	-1.8906
RPS18	7	0.0068079	0.032437	0.586972	1220	6	-2.7301	0.90485	0.90469	1	18107	0	-2.7301
PCNXL3	10	0.0068254	0.038294	0.628355	1221	7	-1.6863	0.19389	0.2975	1	5722	2	-1.6863
APPL2	10	0.0068334	0.038326	0.628355	1222	6	-0.68659	0.58668	0.59251	1	11499	1	-0.68659
MDN1	10	0.0068334	0.038326	0.628355	1223	5	-0.61525	0.32267	0.41501	1	7820	1	-0.61525
SYNGR2	10	0.0068438	0.038376	0.628669	1224	8	-1.1266	0.96823	0.96832	1	19549	0	-1.1266
RPA1	7	0.0069108	0.032825	0.592558	1225	5	-1.3821	0.020475	0.050535	0.745864	1443	1	-1.3821
PRAME	10	0.0069238	0.038746	0.633446	1226	4	-0.083049	0.78517	0.78505	1	15545	0	-0.083049
TDP1	10	0.0069325	0.038791	0.633446	1227	7	-1.3836	0.45371	0.49329	1	9424	1	-1.3836
SMOC2	10	0.0069365	0.038806	0.633446	1228	6	-0.94314	0.9949	0.99489	1	20235	0	-0.94314
SNAP23	8	0.0069382	0.034955	0.606285	1229	6	-1.1354	0.85619	0.85679	1	17022	0	-1.1354
RANBP1	10	0.0069401	0.038822	0.633446	1230	7	-1.1454	0.96369	0.96379	1	19430	0	-1.1454
MTL5	10	0.0069583	0.038905	0.633778	1231	3	0.51928	0.75322	0.75328	1	14879	0	0.51928
TRIM25	10	0.0069857	0.039018	0.634606	1232	6	-0.3007	0.41942	0.47131	1	8949	1	-0.3007
NCAPD3	9	0.0069969	0.037669	0.625635	1233	6	-1.1898	0.78078	0.78092	1	15448	0	-1.1898
UQCRC2	10	0.0070047	0.039104	0.635432	1234	4	-0.51503	0.10569	0.1944	1	3861	2	-0.51503
FSCN1	10	0.0070315	0.03922	0.636375	1235	7	-0.88544	0.96378	0.96388	1	19433	0	-0.88544
TRMU	10	0.0070497	0.039307	0.637054	1236	5	-0.0041048	0.20354	0.30902	1	5921	2	-0.0041048
AP000867	10	0.007054	0.039324	0.637054	1237	3	0.48868	0.15947	0.25698	1	4996	1	0.48868
HSPE1	5	0.0070551	0.028775	0.561521	1238	4	-3.8755	0.088235	0.14301	0.954206	3518	1	-3.8755
IGHV3OR16-9	9	0.0070894	0.038119	0.626485	1239	5	-0.94763	0.0075134	0.024385	0.603318	812	1	-0.94763
ARL1	10	0.007099	0.039535	0.638462	1240	8	-0.97214	0.97106	0.97112	1	19628	0	-0.97214
NUDT13	10	0.0071048	0.039556	0.638462	1241	5	-0.80903	0.72524	0.72536	1	14262	0	-0.80903
AMY2B	10	0.0071233	0.039637	0.638462	1242	5	0.050901	0.43944	0.48398	1	9226	1	0.050901
ZXDA	10	0.0071233	0.039637	0.638462	1243	6	-0.26251	0.96471	0.96481	1	19456	0	-0.26251
ZNF32	10	0.0071233	0.039637	0.638462	1244	6	-0.80649	0.034075	0.082723	0.854957	1947	2	-0.80649
PRPF4B	10	0.0071278	0.039654	0.638462	1245	8	-1.761	0.91822	0.91789	1	18422	0	-1.761
SLIRP	10	0.0071377	0.039693	0.638462	1246	4	0.074565	0.38472	0.45026	1	8538	1	0.074565
RBX1	10	0.0071377	0.039693	0.638462	1247	5	-0.81792	0.054176	0.12157	0.927837	2620	3	-0.81792
DEC1	10	0.0071557	0.039771	0.638462	1248	8	-0.70302	0.55845	0.56935	1	11006	1	-0.70302
FAM127A	10	0.0071691	0.03983	0.638462	1249	8	-0.60694	0.81765	0.81771	1	16224	0	-0.60694
SEC16B	10	0.0071723	0.039844	0.638462	1250	7	-0.82698	0.12017	0.21113	1	4163	2	-0.82698
COQ2	10	0.0071735	0.039849	0.638462	1251	6	-0.3189	0.52197	0.54126	1	10416	1	-0.3189
OR1E2	10	0.0071864	0.039909	0.638924	1252	7	-1.2105	0.97448	0.97454	1	19719	0	-1.2105
NEDD1	10	0.0072147	0.040044	0.639647	1253	7	-1.2681	0.83363	0.83354	1	16553	0	-1.2681
MMP3	10	0.007227	0.040099	0.639647	1254	6	-1.1561	0.41734	0.47003	1	8920	1	-1.1561
NR2F2	10	0.0072278	0.0401	0.639647	1255	7	-0.49451	0.39895	0.45872	1	8699	1	-0.49451
MOCS1	10	0.0072288	0.040104	0.639647	1256	7	-1.3496	0.484	0.51384	1	9850	1	-1.3496
EML2	10	0.0072305	0.040111	0.639647	1257	5	-0.77415	0.92145	0.92109	1	18494	0	-0.77415
KDM6A	9	0.0072488	0.038883	0.633778	1258	8	-1.2827	0.98583	0.98592	1	20016	0	-1.2827
MGLL	10	0.0072563	0.040224	0.63989	1259	6	-0.66082	0.59204	0.59701	1	11605	1	-0.66082
ZNF302	10	0.0072573	0.040228	0.63989	1260	8	-0.69904	0.99518	0.99517	1	20243	0	-0.69904
C11orf83	10	0.0072631	0.040252	0.63989	1261	6	-2.473	0.023136	0.061197	0.786132	1545	3	-2.473
GTF2H4	9	0.0072725	0.038999	0.634606	1262	5	-0.66982	0.1713	0.26588	1	5250	1	-0.66982
PFN1	10	0.0072751	0.040297	0.63995	1263	6	-1.1174	0.99815	0.99816	1	20324	0	-1.1174
FAM35A	10	0.0072812	0.040318	0.63995	1264	7	-1.2298	0.52256	0.5417	1	10425	1	-1.2298
DR1	9	0.0072974	0.039131	0.635432	1265	6	-1.1422	0.92645	0.92658	1	18611	0	-1.1422
MAT2B	10	0.0073056	0.040424	0.640926	1266	7	-0.53622	0.53524	0.55127	1	10611	1	-0.53622
TBC1D8B	10	0.007317	0.040474	0.640926	1267	4	0.16286	0.74348	0.74356	1	14667	0	0.16286
FCN2	10	0.007317	0.040474	0.640926	1268	6	-0.31632	0.60837	0.61121	1	11895	1	-0.31632
SRC	10	0.0073428	0.040596	0.642356	1269	7	-0.87754	0.58885	0.59431	1	11546	1	-0.87754
OR8I2	9	0.0073843	0.039548	0.638462	1270	6	-0.73934	0.22271	0.32988	1	6357	1	-0.73934
SCML4	10	0.0074126	0.040928	0.64611	1271	8	-0.64329	0.94879	0.94875	1	19096	0	-0.64329
CALR	10	0.0074127	0.040928	0.64611	1272	2	0.85436	0.0027871	0.01041	0.447694	462	4	0.85436
FAM156B	4	0.0074503	0.025361	0.547797	1273	1	0.23192	0.44242	0.44221	1	9264	0	0.23192
POLR1C	10	0.0074535	0.041118	0.648545	1274	7	-1.5767	0.0069857	0.023039	0.591105	786	3	-1.5767
USP32	10	0.0074605	0.041146	0.648545	1275	7	-0.48061	0.46668	0.50198	1	9610	1	-0.48061
SLC2A4RG	10	0.0074712	0.041187	0.648637	1276	6	-0.41762	0.8844	0.88434	1	17637	0	-0.41762
CCBL2	10	0.0074782	0.041215	0.648637	1277	7	-1.391	0.52792	0.5457	1	10496	1	-1.391
ANO9	10	0.0075337	0.041482	0.649253	1278	6	-1.1936	0.31574	0.41123	1	7744	1	-1.1936
KIAA1244	10	0.0075456	0.041535	0.649253	1279	7	-0.41046	0.95145	0.95146	1	19159	0	-0.41046
N4BP2L1	10	0.0075456	0.041535	0.649253	1280	4	0.14085	0.76584	0.76587	1	15155	0	0.14085
LMAN2L	10	0.0075456	0.041535	0.649253	1281	6	-0.51697	0.54234	0.55672	1	10727	1	-0.51697
MAST3	10	0.0075456	0.041535	0.649253	1282	4	0.020355	0.82587	0.82585	1	16386	0	0.020355
ACAD9	10	0.0075558	0.041585	0.649253	1283	8	-0.62941	0.54053	0.55531	1	10695	1	-0.62941
MCRS1	10	0.0075597	0.041604	0.649253	1284	5	-0.25002	0.60525	0.6085	1	11833	1	-0.25002
CCDC174	10	0.0075597	0.041604	0.649253	1285	7	-0.94147	0.87361	0.87357	1	17397	0	-0.94147
CLDN23	10	0.0075707	0.041657	0.649342	1286	6	-0.56016	0.80138	0.80133	1	15878	0	-0.56016
SLC25A46	10	0.0076021	0.041797	0.649342	1287	8	-1.6004	0.99929	0.99929	1	20360	0	-1.6004
PTRHD1	10	0.0076039	0.041805	0.649342	1288	6	-0.30199	0.84472	0.84476	1	16778	0	-0.30199
CNTN2	10	0.0076039	0.041805	0.649342	1289	4	0.12237	0.48381	0.51371	1	9848	1	0.12237
RNF157	10	0.0076114	0.041839	0.649342	1290	6	-1.2266	0.50722	0.53036	1	10189	1	-1.2266
WDR53	10	0.0076162	0.041857	0.649342	1291	8	-0.58917	0.96634	0.96641	1	19505	0	-0.58917
IPCEF1	10	0.0076179	0.041866	0.649342	1292	4	-0.032046	0.91389	0.91357	1	18312	0	-0.032046
METTL21A	10	0.0076263	0.041896	0.649342	1293	7	-0.7906	0.22571	0.33522	1	6402	1	-0.7906
C9orf114	9	0.0076457	0.040856	0.645976	1294	6	-1.8438	0.91004	0.91005	1	18245	0	-1.8438
SLC4A7	10	0.0076497	0.041993	0.649366	1295	8	-1.3486	0.66255	0.6627	1	12952	0	-1.3486
ZNF366	10	0.0076995	0.042219	0.651124	1296	5	-0.040999	0.086181	0.17179	0.986644	3474	2	-0.040999
HIST1H4A	10	0.0077021	0.04223	0.651124	1297	8	-0.91769	0.35322	0.43204	1	8176	1	-0.91769
ZNF281	10	0.0077141	0.042282	0.651124	1298	7	-1.0733	0.0016596	0.0068953	0.370388	366	1	-1.0733
CETN3	10	0.007719	0.042297	0.651124	1299	7	-1.0885	0.53395	0.55031	1	10586	1	-1.0885
PIP4K2C	10	0.0077319	0.042353	0.651124	1300	7	-0.98389	0.38861	0.45254	1	8586	1	-0.98389
RNASEH2B	9	0.0077385	0.041297	0.648926	1301	7	-1.0031	0.99591	0.99594	1	20261	0	-1.0031
PIM3	10	0.0077417	0.042406	0.651124	1302	6	-1.2398	0.55197	0.56422	1	10904	1	-1.2398
MT1A	10	0.0077687	0.042529	0.651124	1303	8	-0.63241	0.68937	0.68971	1	13509	0	-0.63241
ANKMY1	10	0.0077712	0.042539	0.651124	1304	4	-0.0082992	0.90645	0.90613	1	18150	0	-0.0082992
ADM	10	0.0077712	0.042539	0.651124	1305	4	0.5252	0.50787	0.53084	1	10202	1	0.5252
SNAI1	10	0.0077746	0.042553	0.651124	1306	6	-0.90213	0.13304	0.22605	1	4420	1	-0.90213
DDX4	10	0.0077746	0.042553	0.651124	1307	5	-0.12447	0.079473	0.164	0.975539	3353	2	-0.12447
WDR59	9	0.0077855	0.041512	0.649253	1308	5	-1.5154	0.63491	0.63517	1	12393	0	-1.5154
HRSP12	10	0.0077987	0.042654	0.651558	1309	8	-1.1267	0.37157	0.44255	1	8375	1	-1.1267
TAF5	10	0.0078024	0.042663	0.651558	1310	7	-1.4673	0.13735	0.23104	1	4508	1	-1.4673
IGHJ1	6	0.0078243	0.03594	0.613377	1311	6	-0.97547	0.99218	0.99223	1	20175	0	-0.97547
OR8K5	10	0.0078649	0.042939	0.654082	1312	6	-0.67702	0.45603	0.49482	1	9466	1	-0.67702
FYB	10	0.0078649	0.042939	0.654082	1313	6	-0.87318	0.47853	0.51008	1	9768	1	-0.87318
AC007040	10	0.0078747	0.042985	0.654289	1314	7	-1.1416	0.76476	0.7648	1	15132	0	-1.1416
C9orf85	9	0.0078826	0.041961	0.649366	1315	5	-0.22368	0.80654	0.80662	1	15984	0	-0.22368
OOEP	10	0.0078907	0.043052	0.654435	1316	4	0.21274	0.88682	0.88684	1	17695	0	0.21274
TIMMDC1	10	0.007892	0.043058	0.654435	1317	6	-0.99225	0.22579	0.33533	1	6415	2	-0.99225
TTC23	10	0.0079364	0.043243	0.656036	1318	5	-0.086171	0.77962	0.77959	1	15424	0	-0.086171
PTDSS2	10	0.0079364	0.043243	0.656036	1319	6	-0.41972	0.10759	0.19663	1	3904	2	-0.41972
IWS1	10	0.0079698	0.043394	0.656036	1320	8	-1.0532	0.1834	0.28514	1	5499	1	-1.0532
UTP20	10	0.0079704	0.043396	0.656036	1321	6	-0.98691	0.12935	0.22185	1	4355	1	-0.98691
CAV2	9	0.0079709	0.042391	0.651124	1322	6	-1.5414	0.44422	0.47126	1	9290	1	-1.5414
TSEN2	10	0.007976	0.043423	0.656036	1323	6	-0.57628	0.041587	0.097379	0.893754	2195	1	-0.57628
PRPF39	10	0.0079876	0.043462	0.656036	1324	7	-1.2479	0.18385	0.28565	1	5504	2	-1.2479
WNK1	10	0.0079904	0.043475	0.656036	1325	8	-1.1601	0.96781	0.9679	1	19540	0	-1.1601
ACTA1	10	0.0079999	0.043517	0.656036	1326	5	0.0064408	0.61756	0.61948	1	12054	1	0.0064408
LBX2	10	0.0080065	0.043552	0.656078	1327	7	-0.54782	0.86901	0.869	1	17309	0	-0.54782
SMC1A	8	0.0080083	0.03977	0.638462	1328	5	-3.2474	0.058942	0.11739	0.927837	2773	1	-3.2474
MRPL2	10	0.0080326	0.043672	0.656568	1329	7	-1.2299	0.00667	0.022133	0.5822	769	3	-1.2299
DHTKD1	10	0.0080341	0.043681	0.656568	1330	5	-0.061483	0.041726	0.097651	0.895024	2198	2	-0.061483
CDK5RAP2	10	0.0080417	0.043717	0.656568	1331	7	-1.2991	0.43305	0.47992	1	9133	1	-1.2991
CUTA	10	0.0080435	0.043725	0.656568	1332	7	-1.3121	0.54125	0.5559	1	10709	1	-1.3121
HRASLS2	10	0.0080481	0.04375	0.656568	1333	7	-0.89912	0.73034	0.73052	1	14372	0	-0.89912
PET112	9	0.0080527	0.042769	0.65247	1334	4	-0.51951	0.028805	0.070393	0.819188	1752	3	-0.51951
CARHSP1	10	0.008056	0.043778	0.656568	1335	6	-1.2966	0.88776	0.88773	1	17716	0	-1.2966
C1orf65	10	0.008087	0.043903	0.656895	1336	8	-1.1783	0.86141	0.86143	1	17142	0	-1.1783
TCP10	10	0.0080993	0.043957	0.656895	1337	8	-1.0362	0.99275	0.9928	1	20184	0	-1.0362
TAF1	10	0.0081033	0.043977	0.656895	1338	7	-1.0891	0.77083	0.77082	1	15248	0	-1.0891
TSSC1	10	0.0081069	0.043993	0.656895	1339	8	-0.75945	0.98078	0.98089	1	19880	0	-0.75945
IGKV1-6	8	0.0081115	0.040236	0.63989	1340	5	-0.44607	0.59382	0.59495	1	11633	0	-0.44607
WDR49	10	0.0081613	0.04422	0.658246	1341	6	-0.77175	0.12106	0.21223	1	4179	2	-0.77175
HIST1H2AG	10	0.0081613	0.04422	0.658246	1342	6	-0.32278	0.14657	0.2418	1	4716	1	-0.32278
GYG1	10	0.0081632	0.044229	0.658246	1343	7	-1.1281	0.28792	0.39654	1	7462	1	-1.1281
TRAM1	10	0.0081676	0.044244	0.658246	1344	6	-0.43344	0.73877	0.7389	1	14565	0	-0.43344
LRRC72	10	0.0081837	0.044329	0.658693	1345	8	-0.60451	0.99147	0.99152	1	20158	0	-0.60451
PEBP1	10	0.0082014	0.044407	0.658743	1346	3	0.14018	0.80682	0.80682	1	15993	0	0.14018
NUDT8	10	0.0082014	0.044407	0.658743	1347	6	-1.0762	0.58572	0.59167	1	11483	1	-1.0762
POM121C	10	0.0082162	0.04447	0.658951	1348	7	-1.2441	0.075193	0.15911	0.97029	3262	1	-1.2441
RPL39	2	0.0082224	0.015619	0.45807	1349	2	-3.2942	0.99178	0.9918	1	20164	0	-3.2942
C15ORF37	10	0.0082278	0.044522	0.659019	1350	8	-1.2876	0.98088	0.98099	1	19884	0	-1.2876
NDFIP2	10	0.0082504	0.044632	0.659757	1351	8	-0.81563	0.59027	0.59553	1	11573	1	-0.81563
DGCR8	10	0.0082685	0.04471	0.660368	1352	5	-0.04513	0.5169	0.53746	1	10335	1	-0.04513
SLC39A7	9	0.0082787	0.043852	0.656895	1353	4	-0.13579	0.61585	0.61606	1	12021	1	-0.13579
DDX24	10	0.0082814	0.044764	0.660678	1354	6	-1.2893	0.86573	0.86571	1	17240	0	-1.2893
NCOR1	10	0.0083173	0.044915	0.66098	1355	8	-1.3645	0.8796	0.87959	1	17536	0	-1.3645
CTSV	9	0.0083216	0.044066	0.657508	1356	8	-0.86806	0.98627	0.98634	1	20025	0	-0.86806
TBX3	10	0.0083247	0.044946	0.66098	1357	8	-0.59376	0.71564	0.71579	1	14043	0	-0.59376
NPHP1	10	0.0083716	0.045164	0.661139	1358	7	-0.92786	0.96846	0.96853	1	19559	0	-0.92786
MESDC2	10	0.0083759	0.045185	0.661139	1359	5	-0.65662	0.40365	0.46159	1	8761	1	-0.65662
ASXL3	10	0.0083808	0.045212	0.661139	1360	7	-1.1018	0.60626	0.60936	1	11850	1	-1.1018
ELAC2	9	0.0083822	0.044339	0.658693	1361	6	-1.5044	0.18908	0.28797	1	5617	1	-1.5044
MPHOSPH9	10	0.0083925	0.04527	0.661139	1362	5	0.014536	0.35032	0.43041	1	8149	1	0.014536
WWP1	10	0.0083925	0.04527	0.661139	1363	4	0.7672	0.52517	0.54364	1	10459	1	0.7672
GIF	10	0.0083925	0.04527	0.661139	1364	6	-0.25723	0.19651	0.30066	1	5781	1	-0.25723
NID1	10	0.0083925	0.04527	0.661139	1365	4	0.54512	0.76929	0.76927	1	15214	0	0.54512
PLD6	10	0.0083952	0.045281	0.661139	1366	7	-1.5705	0.57932	0.58629	1	11370	1	-1.5705
YY1	9	0.0084134	0.044485	0.658951	1367	4	0.13711	0.053882	0.12087	0.927837	2607	2	0.13711
NUDT21	7	0.0084183	0.038741	0.633446	1368	5	-2.4154	0.1798	0.25585	1	5420	1	-2.4154
FAM109A	10	0.0084498	0.045539	0.662087	1369	6	-0.90063	0.68893	0.68926	1	13498	0	-0.90063
RLF	10	0.0084566	0.045567	0.662087	1370	8	-0.87736	0.92762	0.92723	1	18647	0	-0.87736
CT62	10	0.0084657	0.045601	0.662087	1371	8	-1.1316	0.59348	0.59826	1	11626	1	-1.1316
C1orf27	10	0.008482	0.04568	0.662087	1372	7	-0.97683	0.92164	0.92129	1	18503	0	-0.97683
ABT1	9	0.0085028	0.044894	0.66098	1373	5	-0.94628	0.8488	0.84871	1	16868	0	-0.94628
COLCA2	9	0.0085056	0.044906	0.66098	1374	8	-0.73112	0.75919	0.7592	1	14994	0	-0.73112
AC010642	9	0.0085066	0.044912	0.66098	1375	6	-0.9595	0.21933	0.32569	1	6290	2	-0.9595
AMZ2	10	0.008533	0.045921	0.662087	1376	6	-0.57036	0.8126	0.81269	1	16115	0	-0.57036
KIAA1524	10	0.00855	0.046004	0.662087	1377	8	-1.1552	0.93224	0.9319	1	18731	0	-1.1552
ARID3B	10	0.00855	0.046004	0.662087	1378	7	-1.0039	0.97757	0.97765	1	19794	0	-1.0039
DAD1	10	0.00855	0.046004	0.662087	1379	7	-1.178	0.34369	0.42665	1	8073	1	-1.178
CDC42BPB	10	0.0085513	0.046013	0.662087	1380	6	-1.071	0.97351	0.97354	1	19692	0	-1.071
TRMT44	10	0.0085545	0.046034	0.662087	1381	5	-0.24777	0.57545	0.58313	1	11292	1	-0.24777
EMC4	10	0.0085545	0.046034	0.662087	1382	6	-0.8421	0.22853	0.33853	1	6464	2	-0.8421
TOM1	10	0.0085545	0.046034	0.662087	1383	7	-0.98502	0.22237	0.33127	1	6349	1	-0.98502
NFU1	10	0.0085584	0.046055	0.662087	1384	6	-0.91561	0.40829	0.46441	1	8809	1	-0.91561
SLC2A6	10	0.0085597	0.046059	0.662087	1385	5	-0.63553	0.83179	0.83171	1	16515	0	-0.63553
BDH1	10	0.0085597	0.046059	0.662087	1386	7	-0.45648	0.26331	0.38017	1	7163	2	-0.45648
LRP6	10	0.0085685	0.046093	0.662109	1387	6	-1.4733	0.4265	0.47579	1	9039	1	-1.4733
LAMB4	10	0.0085797	0.046143	0.662353	1388	6	-0.87821	0.50193	0.52653	1	10091	1	-0.87821
BNC2	9	0.0086039	0.045384	0.66204	1389	8	-0.41272	0.61726	0.61741	1	12045	0	-0.41272
CC2D2B	10	0.0086158	0.046316	0.664058	1390	6	-0.23298	0.97341	0.97345	1	19683	0	-0.23298
CTNNA2	10	0.008626	0.046359	0.664058	1391	8	-0.7063	0.88813	0.8881	1	17724	0	-0.7063
BMP15	10	0.008626	0.046359	0.664058	1392	8	-0.4622	0.78306	0.783	1	15491	0	-0.4622
ZBTB1	10	0.0086532	0.046473	0.665149	1393	8	-0.50182	0.87078	0.87073	1	17342	0	-0.50182
CHPT1	10	0.0086622	0.046514	0.665149	1394	7	-1.058	0.54952	0.56228	1	10862	1	-1.058
COMMD8	8	0.0086718	0.042678	0.651558	1395	7	-0.97156	0.99532	0.99529	1	20248	0	-0.97156
FAM19A3	10	0.0086781	0.046586	0.665149	1396	7	-0.20609	0.99028	0.99032	1	20120	0	-0.20609
FBXO28	10	0.0086811	0.046598	0.665149	1397	8	-0.61736	0.44408	0.48694	1	9286	1	-0.61736
MOXD1	9	0.0086874	0.0458	0.662087	1398	7	-1.4486	0.43659	0.46578	1	9188	1	-1.4486
RECQL5	10	0.0086931	0.046649	0.665404	1399	7	-0.60718	0.10938	0.19869	1	3949	1	-0.60718
FAM71E2	9	0.0087003	0.04586	0.662087	1400	6	-0.33323	0.054253	0.1216	0.927837	2637	1	-0.33323
SLC35B2	10	0.008736	0.046856	0.666455	1401	7	-1.2231	0.46035	0.4977	1	9533	1	-1.2231
GNPAT	10	0.0087418	0.046884	0.666455	1402	5	-0.47138	0.72802	0.72819	1	14324	0	-0.47138
AL583828	10	0.0087458	0.046905	0.666455	1403	7	-1.2014	0.13194	0.22481	1	4399	2	-1.2014
BICD1	10	0.0087518	0.046929	0.666455	1404	6	-0.86986	0.88108	0.88106	1	17569	0	-0.86986
NR4A2	10	0.0087585	0.046958	0.666455	1405	6	-0.31725	0.9847	0.98477	1	19979	0	-0.31725
HAUS8	10	0.0087842	0.047085	0.666455	1406	6	-0.83989	0.087239	0.17304	0.987208	3493	2	-0.83989
MLX	10	0.0087957	0.047132	0.666455	1407	8	-0.92353	0.9902	0.99024	1	20118	0	-0.92353
EIF2AK1	10	0.0087985	0.047147	0.666455	1408	4	0.13432	0.4936	0.52059	1	9978	1	0.13432
ASNS	10	0.0087985	0.047147	0.666455	1409	4	0.52042	0.24936	0.36343	1	6877	2	0.52042
HN1	10	0.0088228	0.047252	0.666596	1410	5	0.033476	0.24023	0.35248	1	6683	1	0.033476
COA3	10	0.008835	0.047309	0.666596	1411	7	-0.54611	0.80054	0.80053	1	15853	0	-0.54611
IGHG3	9	0.008851	0.046558	0.665149	1412	6	-1.0774	0.53472	0.54163	1	10600	1	-1.0774
ABHD11	10	0.0088525	0.047385	0.666596	1413	7	-1.0537	0.99055	0.99059	1	20130	0	-1.0537
PABPC1L	10	0.0088615	0.047425	0.666596	1414	8	-0.91667	0.9305	0.93013	1	18700	0	-0.91667
KIAA0355	10	0.0088734	0.047474	0.666596	1415	6	-0.98609	0.60106	0.60492	1	11765	1	-0.98609
MAP2K1	10	0.0088829	0.047513	0.666596	1416	7	-1.2239	0.71478	0.71492	1	14030	0	-1.2239
GOLGA8I	9	0.0088887	0.046749	0.665899	1417	6	-1.0362	0.31803	0.38824	1	7771	1	-1.0362
POMT1	10	0.0089044	0.047606	0.666596	1418	8	-1.2938	0.024776	0.06449	0.791362	1621	1	-1.2938
LIG4	10	0.008905	0.047609	0.666596	1419	6	-1.0869	0.56163	0.57188	1	11063	1	-1.0869
ERBB4	10	0.0089179	0.047667	0.666596	1420	6	-0.40513	0.63985	0.64029	1	12483	1	-0.40513
C2CD2L	10	0.0089179	0.047667	0.666596	1421	5	0.076656	0.31233	0.40936	1	7699	1	0.076656
RAB21	10	0.0089234	0.047694	0.666596	1422	8	-0.63356	0.64952	0.64967	1	12681	1	-0.63356
NPAS3	10	0.0089342	0.047747	0.666596	1423	7	-0.89369	0.12669	0.21871	1	4309	2	-0.89369
DPT	10	0.0089472	0.047806	0.666596	1424	6	-0.52289	0.92781	0.92742	1	18651	0	-0.52289
UTP11L	10	0.0089472	0.047806	0.666596	1425	6	-0.57634	0.14214	0.23663	1	4622	2	-0.57634
SULT1B1	10	0.0089472	0.047806	0.666596	1426	4	0.078184	0.4544	0.49373	1	9438	1	0.078184
PRM2	9	0.0089591	0.047082	0.666455	1427	8	-0.82436	0.48369	0.50084	1	9846	1	-0.82436
RNF185	9	0.0089703	0.047134	0.666455	1428	7	-1.299	0.72012	0.72027	1	14155	0	-1.299
ELP6	8	0.0089705	0.043932	0.656895	1429	4	-1.1563	0.46768	0.47883	1	9627	1	-1.1563
VWF	10	0.0090134	0.048108	0.666986	1430	6	-0.45659	0.40381	0.46167	1	8763	1	-0.45659
IK	9	0.0090186	0.047361	0.666596	1431	2	0.62195	0.0011055	0.0045011	0.305237	298	4	0.62195
TAF2	10	0.0090269	0.048177	0.666986	1432	5	-2.3622	0.26537	0.38266	1	7227	1	-2.3622
TLCD1	10	0.0090269	0.048177	0.666986	1433	8	-1.185	0.70487	0.70514	1	13822	0	-1.185
FNBP1L	10	0.0090269	0.048177	0.666986	1434	7	-1.3816	0.83935	0.83932	1	16680	0	-1.3816
SUZ12	9	0.0090324	0.047423	0.666596	1435	7	-0.71126	0.78303	0.78314	1	15489	0	-0.71126
AKT1	10	0.0090621	0.048344	0.666986	1436	6	-0.91837	0.74541	0.74547	1	14707	0	-0.91837
C6orf47	10	0.0090648	0.048357	0.666986	1437	8	-1.0947	0.99445	0.99448	1	20226	0	-1.0947
PPP1R16B	10	0.009069	0.04838	0.666986	1438	7	-0.33241	0.38237	0.44887	1	8512	1	-0.33241
AC004076	10	0.0090714	0.048393	0.666986	1439	7	-0.74885	0.045277	0.10457	0.906966	2322	3	-0.74885
APOA2	10	0.0090714	0.048393	0.666986	1440	7	-0.52799	0.52088	0.54044	1	10397	1	-0.52799
DHX16	10	0.0090714	0.048393	0.666986	1441	5	-0.95966	0.12918	0.22164	1	4354	2	-0.95966
PGPEP1	10	0.0090884	0.048462	0.667115	1442	7	-1.2826	0.11384	0.20385	1	4033	1	-1.2826
FZR1	10	0.0090899	0.048468	0.667115	1443	8	-0.76043	0.79254	0.79243	1	15693	0	-0.76043
CCT7	9	0.0090959	0.047708	0.666596	1444	5	-2.5301	0.070727	0.14197	0.953054	3146	2	-2.5301
TRIP12	10	0.0090994	0.048502	0.667126	1445	7	-1.3974	0.96088	0.96093	1	19354	0	-1.3974
KIR2DL3	9	0.0091201	0.04781	0.666596	1446	7	-1.3926	0.98966	0.9897	1	20102	0	-1.3926
AC074091	9	0.0091475	0.04792	0.666986	1447	6	-0.55628	0.028762	0.070306	0.819188	1748	2	-0.55628
SFTA2	10	0.0091599	0.048737	0.668797	1448	8	-0.83108	0.88638	0.88638	1	17683	0	-0.83108
SBDS	9	0.009167	0.048012	0.666986	1449	4	-2.0123	0.039829	0.092845	0.882928	2135	3	-2.0123
STX6	10	0.0091805	0.048827	0.668797	1450	4	0.096675	0.82269	0.82272	1	16324	0	0.096675
SCPEP1	10	0.0091832	0.048835	0.668797	1451	8	-0.96297	0.58738	0.59309	1	11516	1	-0.96297
OGDH	10	0.0091879	0.048858	0.668797	1452	8	-0.89919	0.084455	0.16977	0.981702	3449	2	-0.89919
CA14	10	0.0091965	0.048895	0.668797	1453	7	-1.1825	0.96697	0.96702	1	19518	0	-1.1825
ATP4A	10	0.0092	0.048907	0.668797	1454	3	0.29768	0.33966	0.42436	1	8026	1	0.29768
AOC3	10	0.0092	0.048907	0.668797	1455	8	-0.54631	0.05164	0.11672	0.927738	2530	2	-0.54631
CALML5	10	0.0092068	0.048935	0.668797	1456	8	-0.97613	0.04538	0.10476	0.906966	2327	1	-0.97613
CINP	9	0.0092205	0.048274	0.666986	1457	5	-0.27365	0.011128	0.033191	0.665569	1036	3	-0.27365
ZWILCH	10	0.0092585	0.049164	0.670078	1458	7	-0.9534	0.030151	0.075098	0.828965	1805	2	-0.9534
ANAPC13	10	0.0092621	0.049176	0.670078	1459	7	-1.0737	0.040991	0.096243	0.891942	2177	3	-1.0737
TAF10	10	0.0092745	0.049216	0.670173	1460	7	-1.1193	0.98424	0.98429	1	19967	0	-1.1193
ACKR4	10	0.0092962	0.049302	0.670908	1461	8	-0.94648	0.85201	0.85192	1	16931	0	-0.94648
TBX2	10	0.0093232	0.049425	0.671581	1462	8	-0.97656	0.99381	0.99384	1	20210	0	-0.97656
CAND1	10	0.0093293	0.049451	0.671581	1463	7	-1.6288	0.17741	0.27807	1	5374	1	-1.6288
RP11-796G6	8	0.009342	0.045529	0.662087	1464	5	-1.308	0.46221	0.47436	1	9560	1	-1.308
POLR3K	9	0.0093464	0.048856	0.668797	1465	6	-1.5157	0.13546	0.22152	1	4466	2	-1.5157
TM9SF4	10	0.0093522	0.049545	0.671627	1466	6	-0.85315	0.89401	0.89383	1	17860	0	-0.85315
DGKD	10	0.0093705	0.049632	0.672056	1467	7	-1.1505	0.93397	0.93366	1	18761	0	-1.1505
KIF4B	9	0.0093786	0.049016	0.668797	1468	4	0.00028759	0.7992	0.79929	1	15822	0	0.00028759
AC008443	10	0.0093969	0.049759	0.672984	1469	7	-1.2549	0.82536	0.82535	1	16378	0	-1.2549
C17orf61-PLSCR3	4	0.0094053	0.031609	0.580868	1470	3	-3.0134	0.70387	0.70359	1	13800	0	-3.0134
C17orf50	10	0.0094145	0.049838	0.672984	1471	7	-1.1758	0.96565	0.96573	1	19484	0	-1.1758
SPANXN4	10	0.0094167	0.049847	0.672984	1472	8	-0.76549	0.98513	0.98519	1	19996	0	-0.76549
BTN3A2	10	0.009443	0.049969	0.672984	1473	4	-0.086298	0.42982	0.47788	1	9082	1	-0.086298
NDUFS5	10	0.0094495	0.049991	0.672984	1474	6	-1.044	0.11717	0.20776	1	4103	2	-1.044
CCT5	8	0.0094532	0.046007	0.662087	1475	6	-2.1597	0.15307	0.24076	1	4856	1	-2.1597
WDR75	8	0.0094532	0.046007	0.662087	1476	3	0.33569	0.00013139	0.00060996	0.093613	140	3	0.33569
SLC35B4	10	0.0094591	0.050037	0.672984	1477	8	-1.0707	0.99109	0.99113	1	20144	0	-1.0707
SCAMP3	10	0.0094618	0.050048	0.672984	1478	5	-0.22781	0.098063	0.18562	0.99942	3711	2	-0.22781
SMCHD1	10	0.0094618	0.050048	0.672984	1479	6	-0.38266	0.88516	0.88515	1	17653	0	-0.38266
RNF14	10	0.0094618	0.050048	0.672984	1480	4	0.35997	0.24947	0.36354	1	6879	2	0.35997
PPP4R1	9	0.0094913	0.049515	0.671627	1481	7	-0.48817	0.12723	0.21137	1	4313	2	-0.48817
WHSC1L1	10	0.009502	0.050225	0.674788	1482	8	-0.65238	0.92953	0.92916	1	18679	0	-0.65238
GSKIP	10	0.0095327	0.050359	0.674862	1483	8	-1.1884	0.9527	0.95272	1	19186	0	-1.1884
GCAT	10	0.0095385	0.050387	0.674862	1484	6	-0.25408	0.91452	0.91422	1	18330	0	-0.25408
PBRM1	10	0.0095473	0.050423	0.674907	1485	7	-1.0296	0.72269	0.72283	1	14210	0	-1.0296
NME1-NME2	6	0.0095797	0.042476	0.651124	1486	2	0.79535	0.020636	0.047778	0.735301	1448	2	0.79535
TRAV1-1	10	0.0095838	0.050587	0.676519	1487	8	-0.71005	0.54762	0.5608	1	10822	1	-0.71005
TPRN	10	0.0095891	0.05061	0.676519	1488	5	0.13142	0.20644	0.31249	1	5989	2	0.13142
LGMN	10	0.0096084	0.050694	0.677197	1489	7	-0.94626	0.9426	0.94247	1	18959	0	-0.94626
SYNCRIP	10	0.0096435	0.050843	0.677675	1490	7	-1.4995	0.65281	0.65292	1	12748	1	-1.4995
RPS3	10	0.0096435	0.050843	0.677675	1491	6	-2.2378	0.86495	0.86498	1	17219	0	-2.2378
NLRC3	9	0.0096535	0.050249	0.674788	1492	6	-0.91266	0.71059	0.71071	1	13946	0	-0.91266
PIGP	10	0.0096552	0.050891	0.677675	1493	8	-0.7824	0.69216	0.69255	1	13564	0	-0.7824
TFPT	10	0.0096567	0.050895	0.677675	1494	7	-0.94577	0.30419	0.40506	1	7621	1	-0.94577
OR5V1	10	0.0097046	0.051094	0.67988	1495	7	-0.65215	0.87128	0.87124	1	17350	0	-0.65215
P4HA1	10	0.009762	0.051343	0.682739	1496	5	-0.12104	0.21502	0.32265	1	6185	2	-0.12104
SNRPE	6	0.0098188	0.043294	0.656036	1497	5	-0.98936	0.11468	0.1857	0.99942	4048	1	-0.98936
DENND2D	10	0.0098248	0.05163	0.68478	1498	6	-0.5665	0.54797	0.56106	1	10827	1	-0.5665
PCOLCE2	10	0.0098248	0.05163	0.68478	1499	6	-0.50561	0.88956	0.88949	1	17760	0	-0.50561
MAP3K11	10	0.0098248	0.05163	0.68478	1500	6	-0.49596	0.16103	0.2588	1	5032	2	-0.49596
DNAJC3	10	0.0098248	0.05163	0.68478	1501	5	-0.56834	0.16191	0.25982	1	5049	2	-0.56834
ANKRD54	8	0.0098298	0.047611	0.666596	1502	6	-1.2521	0.072045	0.1347	0.944815	3198	1	-1.2521
MCOLN3	10	0.0098453	0.051723	0.685027	1503	7	-1.1603	0.76226	0.76227	1	15071	0	-1.1603
NHLRC4	10	0.0098517	0.05175	0.685027	1504	8	-0.82688	0.9747	0.97475	1	19725	0	-0.82688
SLC25A12	10	0.0098674	0.051821	0.685533	1505	8	-0.99496	0.8625	0.8625	1	17165	0	-0.99496
RHBDF1	10	0.0098821	0.051881	0.685812	1506	7	-1.1763	0.35789	0.43465	1	8224	1	-1.1763
RDH16	10	0.0099303	0.052085	0.68768	1507	8	-0.88252	0.97566	0.97571	1	19749	0	-0.88252
WEE1	7	0.0099419	0.044637	0.659757	1508	3	-0.12843	0.1798	0.25585	1	5419	1	-0.12843
TXN	8	0.0099437	0.048075	0.666986	1509	5	-0.7886	0.9302	0.93029	1	18693	0	-0.7886
PAN3	10	0.0099582	0.052211	0.688906	1510	8	-0.6837	0.47677	0.50886	1	9739	1	-0.6837
BCL2L2	10	0.0099857	0.052335	0.689253	1511	7	-1.3742	0.98433	0.98438	1	19970	0	-1.3742
C1orf64	10	0.0099866	0.052339	0.689253	1512	5	-0.27935	0.33132	0.41982	1	7925	1	-0.27935
MRPL13	8	0.010014	0.048373	0.666986	1513	4	-1.2751	0.91146	0.91164	1	18271	0	-1.2751
BDKRB2	8	0.010014	0.048373	0.666986	1514	4	-0.14875	0.43208	0.45025	1	9121	1	-0.14875
MTRNR2L8	4	0.010021	0.03359	0.596726	1515	3	-1.8578	0.25704	0.26098	1	7041	1	-1.8578
GALNTL5	10	0.010023	0.052497	0.689759	1516	8	-0.37898	0.91349	0.91319	1	18302	0	-0.37898
ZNF529	10	0.010025	0.052507	0.689759	1517	6	-1.2023	0.63199	0.63281	1	12330	1	-1.2023
ARHGEF12	10	0.010027	0.052513	0.689759	1518	8	-0.46471	0.99074	0.99078	1	20136	0	-0.46471
C5orf42	10	0.010039	0.052554	0.689863	1519	5	0.19578	0.29569	0.40064	1	7541	1	0.19578
NFKBIB	10	0.010058	0.05263	0.690413	1520	8	-0.84952	0.70604	0.70628	1	13854	0	-0.84952
IGKV3D-20	7	0.010062	0.045083	0.661139	1521	5	-1.5605	0.31925	0.35023	1	7782	1	-1.5605
NDOR1	9	0.010071	0.05191	0.685812	1522	6	-2.1508	0.90482	0.90483	1	18105	0	-2.1508
CDK11A	10	0.010081	0.052724	0.690778	1523	5	-0.050045	0.57678	0.5842	1	11319	1	-0.050045
SLC29A2	10	0.010096	0.052786	0.690778	1524	5	-0.76946	0.93409	0.93378	1	18764	0	-0.76946
PAPD5	10	0.010105	0.052823	0.690778	1525	6	-1.1912	0.89117	0.89108	1	17793	0	-1.1912
SAMD8	10	0.010128	0.052924	0.690919	1526	6	-0.99093	0.53598	0.55186	1	10628	1	-0.99093
SLIT2	10	0.010144	0.05299	0.690919	1527	8	-0.7121	0.9975	0.99751	1	20306	0	-0.7121
SRRM5	10	0.010154	0.053034	0.690919	1528	7	-1.035	0.30539	0.40572	1	7631	1	-1.035
APC	10	0.010156	0.053047	0.690919	1529	8	-0.80502	0.70812	0.70832	1	13902	0	-0.80502
ZNRF3	10	0.010164	0.053075	0.690919	1530	8	-0.74348	0.98874	0.98882	1	20084	0	-0.74348
SPATA31A5	9	0.010171	0.052284	0.689253	1531	7	-1.4616	0.35618	0.41163	1	8203	1	-1.4616
GOLGA6L10	3	0.010189	0.027285	0.554656	1532	3	-3.3973	0.98981	0.98993	1	20109	0	-3.3973
TRAJ13	3	0.010189	0.027285	0.554656	1533	3	-4.4177	0.98981	0.98993	1	20108	0	-4.4177
TRBV7-6	9	0.010193	0.052377	0.689313	1534	5	-0.26371	0.52596	0.53443	1	10470	1	-0.26371
FANCD2	10	0.010199	0.053236	0.691536	1535	5	-0.91752	0.9842	0.98424	1	19965	0	-0.91752
NDUFB7	10	0.01022	0.053325	0.691536	1536	8	-1.3372	0.42682	0.47599	1	9043	1	-1.3372
MFN2	10	0.01023	0.05337	0.691536	1537	3	-0.1224	0.0028625	0.010651	0.447694	472	3	-0.1224
AQR	10	0.010231	0.053377	0.691536	1538	5	-0.70237	0.019113	0.053064	0.75424	1388	2	-0.70237
DUSP7	10	0.010244	0.053427	0.691536	1539	7	-1.0311	0.041101	0.096441	0.891942	2179	1	-1.0311
AL626787	10	0.010256	0.053478	0.691536	1540	6	-0.80428	0.50866	0.5314	1	10220	1	-0.80428
SYCP3	10	0.010259	0.053492	0.691536	1541	6	-1.0702	0.33356	0.42104	1	7956	1	-1.0702
AC008686	4	0.01027	0.034396	0.601809	1542	4	-1.0703	0.98973	0.98969	1	20104	0	-1.0703
CDK1	8	0.010286	0.049553	0.671627	1543	5	-2.5281	0.059299	0.11785	0.927837	2785	2	-2.5281
C2CD4B	10	0.010296	0.053648	0.692274	1544	8	-0.83875	0.58069	0.58741	1	11399	1	-0.83875
HNRNPA2B1	9	0.010301	0.052828	0.690778	1545	4	-1.2019	0.020775	0.053656	0.754407	1451	1	-1.2019
CDC123	9	0.010301	0.052828	0.690778	1546	6	-1.2668	0.003372	0.011635	0.465066	513	2	-1.2668
DUSP11	10	0.010307	0.053694	0.692274	1547	8	-1.2854	0.724	0.72413	1	14235	0	-1.2854
RAB44	10	0.010335	0.053802	0.692274	1548	7	-0.50645	0.70123	0.70156	1	13750	0	-0.50645
FLRT1	10	0.010347	0.053847	0.692274	1549	8	-0.59916	0.98975	0.98981	1	20105	0	-0.59916
UBASH3A	10	0.01035	0.053857	0.692274	1550	7	-0.73975	0.57475	0.58257	1	11278	1	-0.73975
NDUFV2	10	0.01035	0.053857	0.692274	1551	6	-0.38261	0.022842	0.060609	0.785659	1531	2	-0.38261
LTN1	10	0.01035	0.053857	0.692274	1552	7	-0.67367	0.59096	0.5961	1	11585	1	-0.67367
HOXB2	10	0.01035	0.053857	0.692274	1553	5	-0.070887	0.50636	0.52973	1	10173	1	-0.070887
WDR24	9	0.010354	0.053041	0.690919	1554	6	-1.2406	0.16206	0.25444	1	5052	2	-1.2406
DIEXF	10	0.010369	0.053944	0.692524	1555	5	-0.32797	0.07243	0.1559	0.966121	3208	2	-0.32797
BRD8	9	0.010382	0.053148	0.691438	1556	4	0.67754	0.10316	0.18186	0.995501	3802	2	0.67754
GNG11	6	0.010387	0.045142	0.661139	1557	5	-0.90648	0.98918	0.98924	1	20092	0	-0.90648
SLC30A1	10	0.010411	0.054137	0.693775	1558	8	-1.0823	0.48923	0.51751	1	9917	1	-1.0823
GTF2H1	10	0.010412	0.054139	0.693775	1559	7	-0.97909	0.81908	0.81914	1	16250	0	-0.97909
C20orf196	10	0.010414	0.054144	0.693775	1560	8	-0.49532	0.61643	0.61845	1	12030	1	-0.49532
ZNF131	9	0.010431	0.053342	0.691536	1561	5	-1.3826	0.64003	0.64027	1	12490	0	-1.3826
TRIB2	10	0.010433	0.05423	0.69401	1562	7	-1.1985	0.79307	0.79295	1	15709	0	-1.1985
ZNF865	10	0.010469	0.054376	0.694918	1563	5	-0.0057771	0.22989	0.34015	1	6485	2	-0.0057771
TRAIP	6	0.010472	0.045407	0.66204	1564	5	-1.4881	0.72098	0.72105	1	14177	0	-1.4881
DUSP27	10	0.010476	0.054413	0.694918	1565	5	-0.68462	0.62456	0.62592	1	12190	1	-0.68462
DEFB126	8	0.01048	0.050345	0.674862	1566	7	-0.81477	0.19313	0.29136	1	5702	1	-0.81477
NDUFS6	10	0.010483	0.054437	0.694918	1567	6	-1.0338	0.14384	0.23859	1	4663	2	-1.0338
C1orf63	10	0.010506	0.054535	0.695299	1568	3	0.83836	0.19739	0.30174	1	5806	2	0.83836
TRAF5	10	0.010506	0.054535	0.695299	1569	5	-0.11539	0.85155	0.85147	1	16923	0	-0.11539
CNEP1R1	10	0.010523	0.054606	0.695767	1570	5	-0.84792	0.98535	0.98539	1	20005	0	-0.84792
TBCCD1	10	0.010535	0.054651	0.695907	1571	7	-0.87576	0.68726	0.68764	1	13465	0	-0.87576
TCF7L2	10	0.010551	0.054718	0.695941	1572	6	-0.90914	0.97726	0.97735	1	19785	0	-0.90914
BRPF1	10	0.010592	0.054894	0.695994	1573	8	-0.97463	0.73499	0.73514	1	14479	0	-0.97463
ELANE	10	0.010597	0.054911	0.695994	1574	8	-1.1593	0.63296	0.6337	1	12352	1	-1.1593
MINPP1	10	0.010609	0.054963	0.695994	1575	7	-1.0736	0.78875	0.7887	1	15614	0	-1.0736
CEP85L	10	0.010617	0.054998	0.695994	1576	8	-0.54911	0.76473	0.76477	1	15130	0	-0.54911
SP140L	10	0.010634	0.05508	0.695994	1577	6	-0.76061	0.95105	0.95107	1	19148	0	-0.76061
GPER1	10	0.010637	0.055093	0.695994	1578	8	-0.55812	0.9777	0.97778	1	19801	0	-0.55812
AC104667	10	0.010644	0.055122	0.695994	1579	8	-1.0312	0.63415	0.6348	1	12373	1	-1.0312
WNK2	9	0.010651	0.054201	0.69401	1580	5	-0.43411	0.85081	0.85076	1	16908	0	-0.43411
DHRS4	10	0.010655	0.055167	0.695994	1581	7	-0.70707	0.57815	0.58535	1	11345	1	-0.70707
TSPO	10	0.010659	0.055187	0.695994	1582	3	0.5822	0.36278	0.43754	1	8280	1	0.5822
TNPO1	10	0.010669	0.055231	0.695994	1583	5	-0.96489	0.22579	0.33533	1	6405	2	-0.96489
MARK2	10	0.010689	0.055307	0.695994	1584	7	-1.324	0.41665	0.4696	1	8910	1	-1.324
TAL1	10	0.010693	0.055333	0.695994	1585	8	-0.8251	0.2538	0.36866	1	6972	1	-0.8251
AC137056	10	0.010695	0.055338	0.695994	1586	5	-0.65243	0.18286	0.28451	1	5489	1	-0.65243
HTR5A-AS1	9	0.010704	0.054403	0.694918	1587	5	-1.3224	0.96408	0.9642	1	19443	0	-1.3224
GBAS	10	0.010717	0.055432	0.695994	1588	8	-0.60108	0.29136	0.39831	1	7497	1	-0.60108
C21orf119	10	0.010745	0.055549	0.695994	1589	6	-1.1503	0.20718	0.3134	1	6001	1	-1.1503
MAPK14	10	0.010752	0.05558	0.695994	1590	6	-1.1361	0.4431	0.48634	1	9271	1	-1.1361
ANAPC7	10	0.010755	0.055593	0.695994	1591	7	-1.1338	0.17797	0.27875	1	5386	1	-1.1338
RPAP2	10	0.01076	0.055611	0.695994	1592	6	-0.25858	0.0532	0.11976	0.927837	2584	3	-0.25858
BMPR1B	10	0.01076	0.055611	0.695994	1593	7	-0.86082	0.88395	0.88388	1	17625	0	-0.86082
CLDN5	10	0.010769	0.055655	0.695994	1594	8	-1.0817	0.91234	0.91203	1	18286	0	-1.0817
HTR2B	10	0.010789	0.055731	0.695994	1595	5	-0.41993	0.29257	0.39897	1	7512	1	-0.41993
FARSA	9	0.010791	0.054722	0.695941	1596	6	-1.967	0.024447	0.061363	0.787272	1604	1	-1.967
ZFAND2B	10	0.010801	0.055792	0.695994	1597	7	-1.0546	0.84246	0.84252	1	16732	0	-1.0546
GRM4	10	0.010803	0.055799	0.695994	1598	3	0.43819	0.63159	0.63242	1	12321	1	0.43819
TNPO2	10	0.010803	0.055799	0.695994	1599	3	0.2985	0.63926	0.63971	1	12471	1	0.2985
SRSF2	10	0.010805	0.055809	0.695994	1600	7	-1.0288	0.33334	0.42091	1	7954	1	-1.0288
OR10A3	10	0.010807	0.055817	0.695994	1601	8	-1.076	0.076134	0.16023	0.970886	3285	1	-1.076
BGLAP	8	0.01081	0.051747	0.685027	1602	7	-0.51543	0.97298	0.97286	1	19669	0	-0.51543
KIF12	10	0.010867	0.056079	0.698827	1603	7	-0.71729	0.77516	0.77511	1	15320	0	-0.71729
WDR36	9	0.010874	0.055034	0.695994	1604	6	-1.3083	0.059312	0.12799	0.938285	2786	1	-1.3083
POTEI	10	0.010878	0.056125	0.69898	1605	7	-0.83558	0.96058	0.96062	1	19343	0	-0.83558
FUT8	10	0.01089	0.056175	0.699176	1606	8	-0.71357	0.97829	0.97838	1	19813	0	-0.71357
RPE	9	0.010902	0.055151	0.695994	1607	6	-3.065	0.84453	0.84452	1	16771	0	-3.065
VARS	9	0.010902	0.055151	0.695994	1608	5	-1.3826	0.010244	0.031272	0.655666	980	2	-1.3826
OTUD6B	10	0.010905	0.056237	0.699522	1609	7	-1.1029	0.56299	0.57299	1	11093	1	-1.1029
MAML3	10	0.010919	0.056296	0.699832	1610	8	-0.56914	0.75562	0.75568	1	14928	0	-0.56914
APITD1	7	0.010934	0.048345	0.666986	1611	5	-2.8096	0.13429	0.21366	1	4443	1	-2.8096
MGST1	10	0.010935	0.05637	0.699948	1612	7	-0.74111	0.96585	0.96592	1	19488	0	-0.74111
KISS1R	10	0.010946	0.056419	0.699948	1613	4	0.29283	0.93547	0.93518	1	18800	0	0.29283
CUZD1	10	0.010946	0.056419	0.699948	1614	5	-0.10491	0.5043	0.52824	1	10133	1	-0.10491
RAB1A	10	0.010952	0.056443	0.699948	1615	7	-1.0231	0.10828	0.1974	1	3925	1	-1.0231
ESYT1	10	0.010989	0.056609	0.701381	1616	5	0.038535	0.89926	0.89905	1	17972	0	0.038535
MAGED1	10	0.010994	0.056627	0.701381	1617	7	-0.85134	0.82499	0.82499	1	16368	0	-0.85134
IGLV2-18	9	0.011014	0.055594	0.695994	1618	6	-1.3622	0.40474	0.44341	1	8775	1	-1.3622
GNMT	10	0.011019	0.056744	0.701459	1619	6	-0.28157	0.33993	0.42451	1	8031	1	-0.28157
PCF11	9	0.011029	0.055654	0.695994	1620	7	-1.2019	0.91004	0.91005	1	18243	0	-1.2019
TFCP2L1	10	0.011041	0.05684	0.701459	1621	6	-0.50921	0.43066	0.4784	1	9097	1	-0.50921
KCNQ2	10	0.011041	0.05684	0.701459	1622	6	-0.48325	0.69655	0.69688	1	13647	0	-0.48325
DDT	10	0.011041	0.05684	0.701459	1623	5	0.080117	0.30715	0.40668	1	7649	1	0.080117
STX4	10	0.011051	0.056892	0.701462	1624	5	-0.68867	0.6138	0.61603	1	11979	1	-0.68867
BPIFB2	10	0.011065	0.056943	0.701462	1625	5	-0.18214	0.12862	0.22099	1	4343	1	-0.18214
RP11-463C8	8	0.011072	0.052861	0.690778	1626	5	-0.34974	0.18823	0.2869	1	5602	2	-0.34974
CCDC104	10	0.011102	0.057097	0.702931	1627	7	-1.0886	0.65897	0.65917	1	12875	0	-1.0886
FAM98A	10	0.01115	0.057289	0.703342	1628	5	-0.19052	0.6843	0.68466	1	13404	0	-0.19052
LARGE	10	0.01116	0.057331	0.703342	1629	5	-0.10077	0.62554	0.62682	1	12211	1	-0.10077
GPR20	10	0.01116	0.057331	0.703342	1630	6	-0.25289	0.87482	0.87478	1	17430	0	-0.25289
FGD4	10	0.011162	0.057337	0.703342	1631	6	-0.8579	0.80388	0.80384	1	15929	0	-0.8579
AAAS	10	0.011166	0.05736	0.703342	1632	7	-0.87642	0.8138	0.81392	1	16137	0	-0.87642
FAM163A	10	0.011173	0.057383	0.703342	1633	8	-0.55933	0.99142	0.99145	1	20156	0	-0.55933
CCNE2	10	0.011177	0.057406	0.703342	1634	7	-0.72916	0.99782	0.99782	1	20316	0	-0.72916
RPAIN	10	0.011204	0.057516	0.703828	1635	6	-1.7851	0.20059	0.30548	1	5862	2	-1.7851
PPFIA2	10	0.011211	0.057548	0.703828	1636	6	-1.0264	0.99371	0.99375	1	20209	0	-1.0264
CABS1	10	0.011212	0.057549	0.703828	1637	8	-0.89133	0.93945	0.93928	1	18886	0	-0.89133
SNAPC4	8	0.011222	0.053495	0.691536	1638	6	-1.6594	0.2027	0.29688	1	5906	1	-1.6594
MED25	10	0.011252	0.057721	0.704575	1639	7	-1.375	0.95444	0.95446	1	19220	0	-1.375
SSC5D	10	0.011316	0.057995	0.705289	1640	6	-1.248	0.44393	0.48684	1	9283	1	-1.248
FBXO40	9	0.011316	0.056783	0.701459	1641	7	-0.78533	0.81904	0.81917	1	16248	0	-0.78533
ECHS1	10	0.011328	0.058044	0.705289	1642	7	-0.85074	0.9932	0.99324	1	20198	0	-0.85074
SEPHS1	10	0.011328	0.058044	0.705289	1643	5	-0.74969	0.56031	0.57082	1	11036	1	-0.74969
RASL11B	10	0.011328	0.058044	0.705289	1644	7	-0.55691	0.97191	0.97196	1	19644	0	-0.55691
CBWD1	7	0.011342	0.049887	0.672984	1645	4	-1.6116	0.025825	0.06251	0.789088	1659	1	-1.6116
HIST1H2BK	10	0.011344	0.058097	0.705451	1646	6	-1.0522	0.7905	0.79042	1	15655	0	-1.0522
DRAM2	10	0.011352	0.058131	0.705451	1647	8	-1.0132	0.71439	0.71453	1	14021	0	-1.0132
MRPL4	9	0.011357	0.056936	0.701462	1648	4	0.31111	4.4478e-05	0.00025247	0.052455	99	4	0.31111
FARSB	10	0.011378	0.058241	0.705722	1649	8	-1.3138	0.58166	0.58824	1	11419	1	-1.3138
RHBDL3	10	0.011392	0.058292	0.705722	1650	3	-0.0066261	0.63023	0.6312	1	12290	1	-0.0066261
RP11-934B9	10	0.011392	0.058292	0.705722	1651	5	-0.35154	0.65497	0.65511	1	12794	1	-0.35154
TECRL	10	0.011392	0.058292	0.705722	1652	6	-0.90676	0.22899	0.33907	1	6473	1	-0.90676
TRPM8	9	0.011412	0.057146	0.703111	1653	7	-0.61866	0.62383	0.62394	1	12177	0	-0.61866
TPM2	10	0.011422	0.058418	0.70633	1654	7	-0.77177	0.23635	0.34785	1	6609	1	-0.77177
UQCC1	10	0.011434	0.058468	0.70633	1655	7	-1.4477	0.13806	0.23185	1	4530	1	-1.4477
CDC42BPG	10	0.011435	0.058475	0.70633	1656	7	-1.0776	0.72515	0.72528	1	14260	0	-1.0776
TRIM16L	10	0.011437	0.05848	0.70633	1657	7	-0.77178	0.091948	0.17854	0.990371	3597	1	-0.77178
ANKIB1	10	0.011517	0.058818	0.708105	1658	3	0.49925	0.53333	0.54984	1	10574	1	0.49925
MYL10	10	0.011517	0.058818	0.708105	1659	6	-0.76406	0.50922	0.53183	1	10223	1	-0.76406
SCN10A	10	0.011522	0.058835	0.708105	1660	6	-0.52367	0.34346	0.42652	1	8069	1	-0.52367
CFC1B	10	0.011551	0.058958	0.70874	1661	6	-0.87978	0.22311	0.33215	1	6365	2	-0.87978
CPSF1	9	0.011562	0.057718	0.704575	1662	6	-1.4393	0.19147	0.29088	1	5677	2	-1.4393
SEH1L	10	0.011562	0.05902	0.709002	1663	8	-0.70241	0.99683	0.99679	1	20287	0	-0.70241
CDC23	9	0.011579	0.057784	0.704575	1664	5	-1.6633	0.32658	0.39331	1	7870	1	-1.6633
FAM96B	9	0.011579	0.057784	0.704575	1665	6	-2.1595	0.39478	0.43685	1	8660	1	-2.1595
TMEM203	10	0.011593	0.059153	0.709002	1666	4	0.38387	0.73786	0.73801	1	14538	0	0.38387
PRR14	10	0.011593	0.059153	0.709002	1667	5	-0.13177	0.67514	0.67542	1	13204	0	-0.13177
CLOCK	10	0.011593	0.059153	0.709002	1668	4	0.63616	0.0039592	0.014035	0.490285	572	4	0.63616
SPINK1	6	0.011596	0.048998	0.668797	1669	5	-0.76211	0.97954	0.97968	1	19844	0	-0.76211
CHEK1	7	0.011607	0.050848	0.677675	1670	4	-2.2931	0.44679	0.45222	1	9321	1	-2.2931
FAM163B	10	0.011614	0.059242	0.709655	1671	7	-1.0731	0.82245	0.82247	1	16321	0	-1.0731
MYT1	10	0.011636	0.059333	0.709854	1672	8	-0.6782	0.47695	0.50898	1	9743	1	-0.6782
BIRC2	10	0.011637	0.059334	0.709854	1673	8	-1.1258	0.70958	0.70975	1	13931	0	-1.1258
SYMPK	10	0.011645	0.059367	0.709854	1674	6	-0.91577	0.0061431	0.020598	0.561858	737	3	-0.91577
DET1	10	0.011655	0.059398	0.709854	1675	8	-0.83601	0.99309	0.99315	1	20192	0	-0.83601
PCDHB3	10	0.011669	0.059455	0.710122	1676	8	-0.95606	0.80243	0.80239	1	15895	0	-0.95606
NBR1	10	0.011687	0.059525	0.710322	1677	7	-1.6684	0.85191	0.85182	1	16928	0	-1.6684
BIN3	10	0.0117	0.059582	0.710322	1678	8	-1.1451	0.97581	0.97587	1	19752	0	-1.1451
MTHFS	10	0.011701	0.059584	0.710322	1679	8	-1.139	0.97338	0.97341	1	19680	0	-1.139
VTA1	10	0.011737	0.059741	0.710322	1680	7	-0.98951	0.56652	0.57579	1	11143	1	-0.98951
ZNF180	10	0.01174	0.059753	0.710322	1681	7	-1.1057	0.81633	0.81638	1	16191	0	-1.1057
PPP1R14B	10	0.011749	0.059792	0.710322	1682	8	-0.41762	0.99636	0.99634	1	20274	0	-0.41762
HERC4	10	0.011755	0.059813	0.710322	1683	8	-0.43831	0.69964	0.69999	1	13710	0	-0.43831
SMR3A	9	0.011762	0.058522	0.706367	1684	6	-1.3373	0.39801	0.43894	1	8692	1	-1.3373
SEC13	10	0.01179	0.059954	0.710322	1685	6	-0.87491	0.0018788	0.0076205	0.387161	388	2	-0.87491
KIAA0368	10	0.011805	0.060018	0.710322	1686	8	-0.96852	0.76972	0.76971	1	15220	0	-0.96852
CCDC22	10	0.011808	0.060037	0.710322	1687	7	-0.92236	0.96104	0.9611	1	19363	0	-0.92236
CD101	10	0.011818	0.060077	0.710322	1688	5	-0.28002	0.93564	0.93536	1	18806	0	-0.28002
PCK1	9	0.011818	0.058735	0.708105	1689	7	-0.58432	0.86635	0.86624	1	17250	0	-0.58432
KRT85	10	0.011827	0.06012	0.710322	1690	7	-0.83335	0.95823	0.95824	1	19296	0	-0.83335
PRKAG2	10	0.011827	0.060122	0.710322	1691	3	0.18972	0.084305	0.16958	0.981702	3446	2	0.18972
EMP2	10	0.011827	0.060122	0.710322	1692	6	-0.49384	0.19639	0.3005	1	5778	2	-0.49384
PGM2L1	10	0.011827	0.060122	0.710322	1693	4	0.058286	0.55992	0.57052	1	11031	1	0.058286
RGCC	10	0.011829	0.060129	0.710322	1694	8	-1.4326	0.91661	0.9163	1	18384	0	-1.4326
RPS6KA1	10	0.011845	0.060196	0.710322	1695	6	-0.68133	0.14536	0.24036	1	4698	2	-0.68133
MAB21L3	10	0.011845	0.060196	0.710322	1696	8	-0.45264	0.99146	0.9915	1	20157	0	-0.45264
C16orf92	9	0.01191	0.059098	0.709002	1697	3	0.57768	0.066143	0.13636	0.947438	3008	1	0.57768
RPL34	10	0.01193	0.060572	0.712467	1698	5	-1.26	0.00033447	0.0015835	0.168343	191	3	-1.26
RHNO1	10	0.011956	0.06068	0.712467	1699	7	-0.78807	0.13966	0.23371	1	4560	1	-0.78807
VAMP8	10	0.011959	0.060695	0.712467	1700	5	0.1424	0.85601	0.85599	1	17017	0	0.1424
PSMA4	10	0.011959	0.060695	0.712467	1701	4	-0.52104	0.19229	0.2956	1	5688	2	-0.52104
ING2	10	0.011959	0.060695	0.712467	1702	6	-0.43739	0.049516	0.11265	0.920517	2460	2	-0.43739
AC010877	5	0.01196	0.046697	0.665631	1703	5	-1.0557	0.98804	0.988	1	20064	0	-1.0557
GSTO1	10	0.011967	0.060719	0.712467	1704	6	-0.49207	0.76111	0.76116	1	15043	0	-0.49207
RFC1	10	0.011978	0.060764	0.712467	1705	7	-1.3894	0.97363	0.97367	1	19696	0	-1.3894
LCE1E	10	0.011981	0.06078	0.712467	1706	6	-0.88453	0.45248	0.49248	1	9404	1	-0.88453
C16orf90	10	0.011992	0.060837	0.712467	1707	8	-1.1248	0.53319	0.54975	1	10570	1	-1.1248
ACSL3	10	0.012	0.060871	0.712467	1708	7	-0.83578	0.56252	0.57262	1	11085	1	-0.83578
ZNF280A	10	0.012017	0.060952	0.712467	1709	3	0.53538	0.055587	0.12431	0.934226	2667	3	0.53538
ZNF845	10	0.012017	0.060952	0.712467	1710	4	0.20059	0.24057	0.35287	1	6691	1	0.20059
ALDH3B2	10	0.012034	0.061015	0.712467	1711	7	-1.0269	0.293	0.3992	1	7517	1	-1.0269
SCN1B	10	0.012037	0.061031	0.712467	1712	6	-0.95211	0.84211	0.84215	1	16724	0	-0.95211
ZBTB10	10	0.012081	0.061218	0.712891	1713	8	-0.65114	0.48593	0.51521	1	9868	1	-0.65114
PDE11A	10	0.012104	0.061317	0.713167	1714	4	0.11941	0.90496	0.90463	1	18111	0	0.11941
DPM3	10	0.012104	0.061317	0.713167	1715	5	-0.17028	0.3772	0.44583	1	8453	1	-0.17028
PCBD1	10	0.012142	0.061494	0.714819	1716	7	-1.1166	0.48319	0.51328	1	9834	1	-1.1166
OR10H5	10	0.012174	0.061626	0.715364	1717	4	0.35636	0.21845	0.32663	1	6265	1	0.35636
IGKV1-16	2	0.012189	0.022941	0.532218	1718	2	-3.1201	0.98781	0.98786	1	20059	0	-3.1201
SIAE	10	0.012191	0.061698	0.715364	1719	7	-0.98811	0.87017	0.87016	1	17330	0	-0.98811
MGAT5	10	0.012203	0.061749	0.715364	1720	8	-0.72758	0.94975	0.94972	1	19114	0	-0.72758
KRTAP19-2	10	0.012208	0.061774	0.715364	1721	2	0.63952	0.027485	0.069823	0.819188	1705	2	0.63952
SEPT2	10	0.012208	0.061774	0.715364	1722	6	-0.32421	0.67457	0.67484	1	13195	0	-0.32421
PSMC6	9	0.01221	0.060238	0.710329	1723	5	-1.3949	0.415	0.45045	1	8891	1	-1.3949
ZNF337	10	0.012229	0.061869	0.715364	1724	8	-0.53602	0.16542	0.26399	1	5117	2	-0.53602
ERGIC2	10	0.012253	0.061967	0.715364	1725	6	-0.26684	0.41223	0.46685	1	8856	1	-0.26684
CEP89	10	0.012253	0.061968	0.715364	1726	8	-0.96181	0.9902	0.99024	1	20117	0	-0.96181
SLC6A5	10	0.012263	0.062016	0.715364	1727	6	-1.0566	0.44363	0.48666	1	9278	1	-1.0566
EIF2B5	8	0.012276	0.057817	0.704575	1728	6	-0.9014	0.98234	0.98222	1	19922	0	-0.9014
ZNF705G	9	0.01228	0.060502	0.712467	1729	1	0.29481	0.73573	0.73589	1	14495	0	0.29481
CSK	10	0.012285	0.062107	0.715364	1730	6	-1.3138	0.24349	0.35635	1	6767	1	-1.3138
LHX1	10	0.012315	0.062236	0.715364	1731	7	-0.84274	0.99045	0.99049	1	20125	0	-0.84274
RP11-763F8	10	0.012333	0.062311	0.715364	1732	6	-1.2878	0.7145	0.71464	1	14023	0	-1.2878
CFDP1	10	0.012362	0.062435	0.715364	1733	5	-0.59483	0.059778	0.13227	0.941961	2804	1	-0.59483
ZNF606	10	0.012375	0.062496	0.715364	1734	5	0.067738	0.11993	0.21085	1	4157	1	0.067738
RPS21	10	0.012375	0.062496	0.715364	1735	5	-0.25939	0.52756	0.54542	1	10490	1	-0.25939
HOXC13	10	0.012375	0.062496	0.715364	1736	3	0.79618	0.43626	0.48191	1	9186	1	0.79618
CARS2	10	0.012377	0.062507	0.715364	1737	5	-0.77571	0.094614	0.1816	0.994587	3646	1	-0.77571
PPP1R3D	10	0.012377	0.062507	0.715364	1738	7	-0.64794	0.14088	0.23513	1	4587	2	-0.64794
KIAA0947	10	0.012377	0.062507	0.715364	1739	6	-0.30246	0.9018	0.90153	1	18031	0	-0.30246
HTATSF1	10	0.012377	0.062507	0.715364	1740	7	-0.7713	0.1433	0.23796	1	4652	2	-0.7713
JUN	10	0.012395	0.062569	0.715364	1741	8	-0.67659	0.99396	0.99399	1	20213	0	-0.67659
PHYKPL	10	0.012427	0.062688	0.715364	1742	7	-1.0906	0.97293	0.97296	1	19666	0	-1.0906
TBRG4	10	0.012431	0.062706	0.715364	1743	8	-0.83147	0.97552	0.97557	1	19743	0	-0.83147
GPRC5C	10	0.012442	0.06275	0.715364	1744	6	-0.99848	0.059459	0.13166	0.941961	2791	1	-0.99848
NEDD4L	10	0.012459	0.062824	0.715364	1745	4	-0.03511	0.084794	0.17017	0.982689	3456	1	-0.03511
ARHGEF11	10	0.012474	0.062886	0.715364	1746	6	-0.98684	0.92014	0.91974	1	18466	0	-0.98684
TAF1B	10	0.012485	0.06293	0.715364	1747	7	-1.0545	0.35125	0.43093	1	8161	1	-1.0545
ALOX5	10	0.012502	0.063006	0.715364	1748	8	-0.35732	0.91516	0.91484	1	18351	0	-0.35732
FSBP	10	0.012517	0.063072	0.715364	1749	5	-0.16671	0.053032	0.11944	0.927837	2576	2	-0.16671
ADH1C	10	0.012517	0.063072	0.715364	1750	4	0.12426	0.5646	0.57425	1	11115	1	0.12426
HCFC2	10	0.012517	0.063072	0.715364	1751	5	-0.15885	0.05308	0.11954	0.927837	2579	2	-0.15885
KRT32	10	0.01253	0.063123	0.715364	1752	6	-0.46523	0.84615	0.84619	1	16813	0	-0.46523
SLC46A2	10	0.012573	0.063297	0.715364	1753	8	-0.86165	0.99137	0.99142	1	20153	0	-0.86165
NUBPL	10	0.01259	0.063372	0.715364	1754	6	-0.84457	0.84387	0.84391	1	16760	0	-0.84457
TNNI3	10	0.01259	0.063372	0.715364	1755	6	-0.87736	0.061962	0.13642	0.947438	2871	1	-0.87736
OXR1	10	0.012593	0.063386	0.715364	1756	5	-0.090401	0.73625	0.7364	1	14508	0	-0.090401
OR5M11	10	0.012593	0.063386	0.715364	1757	7	-0.59875	0.16912	0.26833	1	5204	2	-0.59875
TSNAX	10	0.012593	0.063386	0.715364	1758	4	-0.083633	0.93083	0.93049	1	18704	0	-0.083633
PTPRO	10	0.012593	0.063386	0.715364	1759	5	-0.059441	0.76243	0.76245	1	15075	0	-0.059441
TRBV19	10	0.012593	0.063386	0.715364	1760	4	0.34077	0.6018	0.60553	1	11777	1	0.34077
SSR4	10	0.012596	0.063399	0.715364	1761	4	0.059383	0.48331	0.51337	1	9839	1	0.059383
C17orf103	10	0.012596	0.063399	0.715364	1762	4	0.37372	0.064436	0.14111	0.953054	2949	1	0.37372
CAMKK2	10	0.012596	0.063399	0.715364	1763	7	-0.78877	0.61097	0.61348	1	11932	1	-0.78877
OR3A1	10	0.012596	0.063399	0.715364	1764	6	-0.4903	0.9387	0.93848	1	18869	0	-0.4903
TRIM34	5	0.012607	0.04898	0.668797	1765	3	-2.0361	0.9044	0.9047	1	18093	0	-2.0361
ARPC4	4	0.012613	0.041696	0.649342	1766	3	-2.1217	0.74944	0.74921	1	14799	0	-2.1217
PHACTR4	10	0.012613	0.06347	0.715768	1767	7	-0.95325	0.84751	0.8475	1	16846	0	-0.95325
DPH2	10	0.012639	0.063572	0.716136	1768	7	-0.97773	0.57828	0.58547	1	11347	1	-0.97773
IGFBPL1	9	0.01267	0.062011	0.715364	1769	4	0.31182	0.020775	0.053656	0.754407	1453	1	0.31182
PSD3	10	0.012684	0.063761	0.716694	1770	4	0.047674	0.039895	0.094064	0.886447	2143	1	0.047674
CWF19L1	10	0.012684	0.063761	0.716694	1771	6	-0.67186	0.48833	0.51687	1	9904	1	-0.67186
BCL10	10	0.012684	0.063761	0.716694	1772	6	-1.0156	0.53761	0.55308	1	10647	1	-1.0156
AC008964	5	0.012713	0.049362	0.671272	1773	5	-1.3224	0.98595	0.98597	1	20019	0	-1.3224
ALDOB	10	0.012716	0.063895	0.716993	1774	8	-1.2235	0.98268	0.98274	1	19932	0	-1.2235
IGKV6D-21	10	0.012725	0.06394	0.716993	1775	7	-1.2352	0.88105	0.88104	1	17568	0	-1.2352
PRICKLE1	10	0.012732	0.063967	0.716993	1776	5	-0.19509	0.39939	0.45897	1	8706	1	-0.19509
OR5B3	10	0.01274	0.064	0.716993	1777	8	-1.0728	0.76476	0.7648	1	15131	0	-1.0728
SF3B1	10	0.01276	0.064093	0.717648	1778	4	0.82897	0.0039254	0.013931	0.490285	566	3	0.82897
RNF7	10	0.012774	0.064143	0.717808	1779	6	-0.41206	0.21361	0.32095	1	6148	2	-0.41206
CENPA	9	0.012777	0.062403	0.715364	1780	6	-0.51531	0.58592	0.58715	1	11489	1	-0.51531
TXNDC17	8	0.012803	0.060016	0.710322	1781	7	-2.1595	0.69437	0.69554	1	13600	0	-2.1595
TIMP3	10	0.01281	0.06429	0.718676	1782	8	-0.90764	0.67628	0.67657	1	13229	0	-0.90764
TVP23A	10	0.012827	0.064344	0.718873	1783	4	0.5125	0.83761	0.83755	1	16638	0	0.5125
ANXA2R	10	0.012842	0.064416	0.719287	1784	8	-0.55449	0.61707	0.61903	1	12042	1	-0.55449
TRMT13	10	0.012856	0.06447	0.71944	1785	8	-1.2224	0.59282	0.5977	1	11616	1	-1.2224
PPP1R12A	9	0.012875	0.062771	0.715364	1786	4	-0.90067	0.037788	0.08866	0.872645	2074	3	-0.90067
VWA3A	10	0.012877	0.064571	0.71944	1787	8	-0.65003	0.96878	0.96886	1	19566	0	-0.65003
FXYD3	10	0.012894	0.064639	0.719706	1788	7	-1.0265	0.24293	0.35565	1	6757	1	-1.0265
SNAI3	10	0.012902	0.064666	0.719706	1789	7	-0.89679	0.35309	0.43196	1	8174	1	-0.89679
FRMPD1	10	0.012922	0.064757	0.719706	1790	3	0.31546	0.05023	0.11402	0.92339	2479	3	0.31546
CECR1	10	0.012922	0.064757	0.719706	1791	4	0.34428	0.34708	0.42856	1	8113	1	0.34428
AC005606	8	0.012923	0.060505	0.712467	1792	5	-1.2187	0.71294	0.7142	1	13986	0	-1.2187
TELO2	10	0.012926	0.064776	0.719706	1793	6	-1.0771	0.048223	0.1102	0.914301	2425	2	-1.0771
PKN2	9	0.012933	0.062982	0.715364	1794	6	-0.87368	0.092827	0.16906	0.981702	3617	1	-0.87368
C15orf60	10	0.012954	0.064882	0.719769	1795	8	-0.68542	0.83678	0.83673	1	16620	0	-0.68542
CYTH3	10	0.012963	0.064917	0.719769	1796	8	-0.58119	0.97959	0.97965	1	19846	0	-0.58119
AC025262	5	0.013	0.050347	0.674862	1797	5	-1.2717	0.987	0.987	1	20035	0	-1.2717
TBC1D10B	9	0.013007	0.063239	0.715364	1798	5	-1.3248	0.15996	0.25177	1	5011	2	-1.3248
AF131215	10	0.013009	0.065101	0.720379	1799	7	-1.6101	0.21241	0.31957	1	6117	1	-1.6101
NECAP2	10	0.013026	0.065166	0.720379	1800	6	-0.99986	0.23862	0.35057	1	6659	2	-0.99986
SLC22A10	10	0.013026	0.065166	0.720379	1801	8	-1.1009	0.95918	0.95916	1	19318	0	-1.1009
UBQLN1	10	0.01303	0.065184	0.720379	1802	8	-0.61308	0.99894	0.99894	1	20344	0	-0.61308
TCF7	10	0.013041	0.065221	0.720396	1803	6	-0.27771	0.86521	0.86521	1	17225	0	-0.27771
NARS	8	0.013058	0.061048	0.712467	1804	5	-0.74745	0.29491	0.353	1	7534	1	-0.74745
ANAPC2	8	0.013058	0.061048	0.712467	1805	3	-0.048727	0.025465	0.06241	0.789088	1646	3	-0.048727
ARHGAP8	10	0.013065	0.065322	0.720752	1806	5	-0.20037	0.43841	0.48332	1	9213	1	-0.20037
RP11-565P22	9	0.01308	0.063518	0.715914	1807	7	-0.77342	0.97713	0.9772	1	19777	0	-0.77342
CXCL10	8	0.013083	0.061156	0.712891	1808	6	-0.85306	0.52059	0.52465	1	10391	1	-0.85306
C21orf33	10	0.013107	0.065497	0.722272	1809	8	-0.90472	0.95599	0.95604	1	19247	0	-0.90472
C18orf63	10	0.013121	0.065555	0.722518	1810	6	-0.90443	0.79476	0.79466	1	15744	0	-0.90443
HSCB	6	0.013131	0.053924	0.692524	1811	4	-2.4838	0.15176	0.21194	1	4828	1	-2.4838
HBS1L	10	0.013136	0.065614	0.722552	1812	5	-0.27084	0.027192	0.069268	0.816069	1698	3	-0.27084
AQP9	10	0.01314	0.065636	0.722552	1813	8	-0.57012	0.90636	0.90606	1	18146	0	-0.57012
EIF5	9	0.013151	0.063794	0.716694	1814	7	-1.9451	0.1161	0.19774	1	4081	1	-1.9451
C17orf78	10	0.013161	0.065719	0.722552	1815	8	-0.46622	0.9201	0.91971	1	18463	0	-0.46622
ENSA	10	0.013196	0.065864	0.722552	1816	7	-0.7218	0.55455	0.56627	1	10941	1	-0.7218
CTTNBP2NL	10	0.013204	0.0659	0.722552	1817	7	-1.0724	0.3008	0.40333	1	7587	1	-1.0724
SENP7	10	0.01321	0.065922	0.722552	1818	7	-1.0403	0.97273	0.97277	1	19661	0	-1.0403
SNRPC	10	0.01321	0.065923	0.722552	1819	6	-0.54456	0.093623	0.18046	0.992876	3629	1	-0.54456
NPIPA1	4	0.013218	0.043502	0.656036	1820	3	-1.7289	0.26749	0.27042	1	7263	1	-1.7289
SIGMAR1	10	0.013222	0.065976	0.722552	1821	7	-0.7719	0.70846	0.70865	1	13911	0	-0.7719
RP11-1220K2	10	0.013225	0.065993	0.722552	1822	5	-0.14741	0.14506	0.24	1	4690	2	-0.14741
PROCR	10	0.013231	0.066012	0.722552	1823	5	-0.20591	0.6052	0.60846	1	11832	1	-0.20591
SPINK8	10	0.013244	0.066072	0.722552	1824	6	-0.42088	0.56009	0.57065	1	11033	1	-0.42088
SIGLEC1	10	0.013244	0.066072	0.722552	1825	4	0.13968	0.23752	0.34925	1	6639	2	0.13968
CTF1	10	0.013244	0.066072	0.722552	1826	4	-0.076644	0.021164	0.057223	0.772033	1470	2	-0.076644
RHOG	10	0.01326	0.066147	0.722796	1827	7	-0.98302	0.72868	0.72886	1	14334	0	-0.98302
ADAT1	10	0.013298	0.066308	0.723008	1828	5	-0.338	0.063237	0.13883	0.951584	2907	2	-0.338
ETNK1	10	0.01332	0.066404	0.723674	1829	7	-0.87922	0.29944	0.40261	1	7575	1	-0.87922
ZNF589	9	0.013354	0.064541	0.71944	1830	7	-0.86167	0.96407	0.96419	1	19442	0	-0.86167
GRPEL1	9	0.013354	0.064541	0.71944	1831	7	-0.90302	0.60822	0.60848	1	11890	1	-0.90302
GJB2	10	0.013381	0.066682	0.72556	1832	8	-0.6517	0.88642	0.88642	1	17685	0	-0.6517
TMEM241	10	0.013406	0.066765	0.72556	1833	8	-1.0327	0.99071	0.99075	1	20134	0	-1.0327
THSD7B	10	0.013421	0.066822	0.72556	1834	6	-0.28657	0.93275	0.93242	1	18739	0	-0.28657
C19orf26	10	0.013421	0.066822	0.72556	1835	3	0.72437	0.011155	0.035184	0.673372	1037	4	0.72437
FLCN	7	0.013423	0.057608	0.704129	1836	3	0.54137	0.54814	0.54814	1	10834	0	0.54137
SENP2	10	0.013423	0.066827	0.72556	1837	5	-0.18952	0.83543	0.83536	1	16588	0	-0.18952
FAM122A	10	0.01343	0.066847	0.72556	1838	7	-0.95216	0.57363	0.58165	1	11262	1	-0.95216
ALG1	9	0.013435	0.064841	0.719706	1839	5	-0.51857	0.082063	0.15592	0.966121	3401	2	-0.51857
EIF6	9	0.013435	0.064841	0.719706	1840	5	-0.38216	0.67349	0.67364	1	13176	0	-0.38216
ZMAT5	10	0.013448	0.066922	0.72556	1841	8	-0.648	0.81068	0.81076	1	16072	0	-0.648
MCL1	10	0.013456	0.066957	0.72556	1842	5	-0.49981	0.18653	0.28879	1	5567	2	-0.49981
MFAP1	10	0.013456	0.066957	0.72556	1843	4	1.0381	0.00028816	0.0013899	0.155954	180	5	1.0381
AKR1B1	10	0.013459	0.066968	0.72556	1844	7	-1.0143	0.34555	0.42772	1	8097	1	-1.0143
ZNF639	9	0.01352	0.065167	0.720379	1845	6	-1.3646	0.45978	0.48271	1	9517	1	-1.3646
STOML3	9	0.013522	0.065176	0.720379	1846	6	-0.38531	0.5394	0.54564	1	10674	1	-0.38531
ATP2C2	10	0.013526	0.067262	0.728129	1847	7	-0.51212	0.33116	0.41974	1	7923	1	-0.51212
ZNF708	10	0.013538	0.067314	0.728129	1848	8	-0.56878	0.99367	0.9937	1	20208	0	-0.56878
HMGCS1	6	0.013548	0.055235	0.695994	1849	4	-1.6617	0.50416	0.5039	1	10130	0	-1.6617
HLA-DQB1	9	0.013561	0.065324	0.720752	1850	5	-0.25237	0.97739	0.97747	1	19786	0	-0.25237
IQCF1	10	0.013612	0.067621	0.729728	1851	7	-0.84368	0.12227	0.21361	1	4206	1	-0.84368
MAPK8IP2	10	0.013615	0.06763	0.729728	1852	5	-0.023618	0.052948	0.11929	0.927837	2572	3	-0.023618
PITRM1	10	0.013648	0.067778	0.729728	1853	6	-1.3528	0.01939	0.053635	0.754407	1399	3	-1.3528
POMC	10	0.013659	0.067831	0.729728	1854	8	-0.68136	0.98429	0.98434	1	19969	0	-0.68136
LRRC28	10	0.013668	0.067873	0.729728	1855	8	-0.81084	0.97354	0.97358	1	19693	0	-0.81084
WDSUB1	10	0.013672	0.067888	0.729728	1856	7	-0.58561	0.0093003	0.029833	0.647126	921	2	-0.58561
BRK1	10	0.013684	0.06795	0.729728	1857	7	-0.94346	0.9595	0.9595	1	19324	0	-0.94346
SMC2	7	0.013685	0.058552	0.706367	1858	5	-3.2072	0.24101	0.29541	1	6698	1	-3.2072
NEK1	10	0.013686	0.067958	0.729728	1859	8	-0.59664	0.55299	0.56503	1	10920	1	-0.59664
ZXDB	10	0.013686	0.067961	0.729728	1860	7	-0.90156	0.9397	0.93954	1	18893	0	-0.90156
DHX29	9	0.013771	0.066089	0.722552	1861	4	-0.045821	0.65637	0.65657	1	12819	0	-0.045821
ZNF764	7	0.013797	0.058945	0.70874	1862	5	-0.5581	0.25926	0.30777	1	7093	1	-0.5581
CES3	10	0.013802	0.068448	0.733799	1863	3	0.59379	0.37745	0.44598	1	8458	1	0.59379
TECTA	10	0.013802	0.068448	0.733799	1864	5	-0.15052	0.96615	0.96623	1	19501	0	-0.15052
EXD2	10	0.013821	0.068517	0.733818	1865	7	-0.69375	0.74081	0.7409	1	14615	0	-0.69375
KDM4B	10	0.01383	0.068557	0.733818	1866	6	-0.55879	0.65386	0.65398	1	12770	1	-0.55879
LILRA1	10	0.01383	0.068557	0.733818	1867	6	-0.57709	0.98723	0.98729	1	20041	0	-0.57709
B4GALNT2	10	0.013842	0.068609	0.733984	1868	8	-0.74458	0.85052	0.85047	1	16901	0	-0.74458
OR13C3	10	0.013858	0.068668	0.734232	1869	6	-0.96729	0.69574	0.69607	1	13634	0	-0.96729
SALL2	10	0.0139	0.068856	0.735322	1870	8	-0.6146	0.85179	0.8517	1	16927	0	-0.6146
TMEM132B	10	0.013921	0.068933	0.735322	1871	7	-0.12733	0.8682	0.86817	1	17291	0	-0.12733
PDE9A	10	0.013921	0.068933	0.735322	1872	5	-0.20803	0.50067	0.52563	1	10072	1	-0.20803
PCDHGB2	5	0.013932	0.0536	0.692274	1873	5	-0.3577	0.98607	0.98609	1	20022	0	-0.3577
NQO2	10	0.013941	0.069022	0.735322	1874	4	0.40864	0.44683	0.48874	1	9322	1	0.40864
IYD	10	0.013941	0.069022	0.735322	1875	5	0.0040318	0.01987	0.054598	0.758126	1424	1	0.0040318
CPNE3	10	0.013978	0.069176	0.736231	1876	6	-1.1507	0.62549	0.62677	1	12210	1	-1.1507
ZMAT3	10	0.013982	0.069195	0.736231	1877	8	-0.50192	0.77224	0.77223	1	15268	0	-0.50192
HIST1H1E	10	0.013999	0.069279	0.736231	1878	7	-1.0128	0.13777	0.2315	1	4519	1	-1.0128
GTF2F2	10	0.014015	0.069343	0.736231	1879	6	-0.96651	0.55424	0.56602	1	10938	1	-0.96651
RPL36	10	0.014022	0.069373	0.736231	1880	3	0.22435	0.005165	0.01767	0.542591	650	3	0.22435
SBF2	10	0.014022	0.069373	0.736231	1881	4	0.35098	0.042143	0.098427	0.895024	2214	1	0.35098
EVA1B	10	0.014029	0.069405	0.736231	1882	7	-0.93267	0.88625	0.88625	1	17676	0	-0.93267
AC008498	7	0.01409	0.060042	0.710322	1883	4	-1.5784	0.77684	0.77742	1	15358	0	-1.5784
CALHM2	9	0.014103	0.067348	0.728129	1884	6	-0.70694	0.45215	0.47706	1	9397	1	-0.70694
DACH1	10	0.014111	0.069717	0.736231	1885	6	-0.32888	0.74571	0.74576	1	14711	0	-0.32888
KLRC1	10	0.014111	0.069717	0.736231	1886	5	0.13418	0.27606	0.39039	1	7341	1	0.13418
TNNI3K	10	0.014111	0.069717	0.736231	1887	6	-0.40629	0.79809	0.79804	1	15803	0	-0.40629
ZNF527	10	0.014111	0.069717	0.736231	1888	4	0.26727	0.61879	0.6206	1	12075	1	0.26727
ZNF148	10	0.014111	0.06972	0.736231	1889	8	-0.4882	0.98054	0.98064	1	19871	0	-0.4882
GANC	10	0.014128	0.069788	0.736561	1890	8	-0.8942	0.76446	0.76449	1	15121	0	-0.8942
ATP6V1G2-DDX39B	7	0.014131	0.060203	0.710322	1891	6	-1.255	0.96066	0.96061	1	19345	0	-1.255
ZNF852	10	0.014175	0.069975	0.738156	1892	7	-1.1232	0.94277	0.94265	1	18963	0	-1.1232
GPR84	10	0.01419	0.07004	0.738226	1893	6	-1.1357	0.63166	0.63249	1	12323	1	-1.1357
LRRC37A	9	0.014195	0.06768	0.729728	1894	6	-0.92002	0.69903	0.69917	1	13697	0	-0.92002
LOH12CR1	10	0.014197	0.070062	0.738226	1895	8	-0.39436	0.94535	0.94525	1	19028	0	-0.39436
MRPL43	9	0.014205	0.067713	0.729728	1896	7	-1.4119	0.076891	0.14953	0.962245	3297	1	-1.4119
C6orf163	10	0.014219	0.070146	0.738226	1897	7	-1.0217	0.13547	0.22883	1	4467	2	-1.0217
MANBAL	10	0.014231	0.070199	0.738226	1898	5	-0.50673	0.17306	0.27286	1	5279	1	-0.50673
DDI2	10	0.01425	0.070277	0.738666	1899	8	-0.82854	0.93464	0.93434	1	18775	0	-0.82854
ANKRD66	10	0.014286	0.070431	0.739521	1900	5	-0.2033	0.21351	0.32085	1	6145	2	-0.2033
GSTCD	10	0.0143	0.070484	0.739701	1901	7	-0.71593	0.74311	0.74319	1	14662	0	-0.71593
URM1	8	0.014321	0.06629	0.723008	1902	5	-1.9212	0.92812	0.92827	1	18658	0	-1.9212
IRG1	10	0.014336	0.070637	0.739932	1903	5	-0.060636	0.76275	0.76279	1	15084	0	-0.060636
ISG15	10	0.014354	0.070716	0.739932	1904	6	-0.9172	0.46815	0.50299	1	9638	1	-0.9172
PRDM11	10	0.014357	0.070729	0.739932	1905	7	-0.79978	0.66495	0.66514	1	13000	0	-0.79978
HMGCLL1	10	0.01437	0.070782	0.739932	1906	7	-1.2084	0.54519	0.55887	1	10782	1	-1.2084
EFCAB3	10	0.014371	0.070787	0.739932	1907	8	-1.5572	0.85753	0.8575	1	17050	0	-1.5572
ZNF772	7	0.014378	0.061145	0.712891	1908	5	-0.84269	0.95391	0.95388	1	19208	0	-0.84269
OR4C6	10	0.014418	0.070974	0.739932	1909	6	-0.86242	0.93211	0.93176	1	18727	0	-0.86242
SLC18A2	10	0.01442	0.070981	0.739932	1910	6	-0.52574	0.48357	0.51355	1	9841	1	-0.52574
HPN	10	0.01442	0.070981	0.739932	1911	5	-0.15431	0.93764	0.93736	1	18847	0	-0.15431
TNNT3	10	0.01442	0.070981	0.739932	1912	5	-0.21482	0.86822	0.86819	1	17292	0	-0.21482
WFDC10B	8	0.014427	0.066738	0.72556	1913	3	0.40784	0.41353	0.43592	1	8872	1	0.40784
CROCC	10	0.014455	0.071122	0.739932	1914	8	-0.61668	0.99299	0.99304	1	20189	0	-0.61668
ZSWIM1	10	0.014456	0.071124	0.739932	1915	7	-0.67689	0.31688	0.41184	1	7759	1	-0.67689
OR10V1	10	0.014471	0.071199	0.739932	1916	6	-1.0164	0.90449	0.90417	1	18097	0	-1.0164
PIGO	10	0.014475	0.071212	0.739932	1917	6	-0.56886	0.71906	0.71921	1	14122	0	-0.56886
FAM133B	10	0.014475	0.071212	0.739932	1918	5	-0.22568	0.31217	0.40927	1	7696	1	-0.22568
OR2T5	10	0.014475	0.071212	0.739932	1919	7	-0.42299	0.70534	0.70557	1	13837	0	-0.42299
C1orf195	10	0.014491	0.071281	0.739932	1920	6	-0.32296	0.66197	0.66213	1	12942	0	-0.32296
SUPT6H	10	0.014494	0.071291	0.739932	1921	5	-0.44187	0.71047	0.71064	1	13944	0	-0.44187
FAM71A	10	0.014494	0.071291	0.739932	1922	5	-0.12335	0.20436	0.31003	1	5939	2	-0.12335
CTDSP2	10	0.014511	0.071364	0.739932	1923	6	-1.1222	0.091795	0.17837	0.990232	3594	2	-1.1222
NUF2	10	0.014514	0.071376	0.739932	1924	5	-2.0733	0.0028625	0.010651	0.447694	468	3	-2.0733
YKT6	10	0.014514	0.071376	0.739932	1925	6	-1.0419	0.038624	0.091678	0.877825	2107	3	-1.0419
ANXA3	10	0.014537	0.07147	0.740158	1926	5	-0.40222	0.25835	0.37417	1	7073	2	-0.40222
FAM210A	9	0.01454	0.068971	0.735322	1927	5	-1.3826	0.06216	0.1315	0.941961	2877	1	-1.3826
TRAPPC11	10	0.014555	0.071545	0.740553	1928	8	-0.66022	0.7943	0.79419	1	15734	0	-0.66022
EYS	10	0.014571	0.071618	0.740936	1929	8	-0.29224	0.88566	0.88564	1	17667	0	-0.29224
NIP7	8	0.014576	0.067313	0.728129	1930	7	-1.0304	0.028277	0.068448	0.81325	1733	1	-1.0304
ANKRD44	10	0.014583	0.071671	0.741107	1931	6	-0.61286	0.16889	0.26805	1	5199	2	-0.61286
STAG1	10	0.014604	0.071759	0.741172	1932	7	-0.85257	0.59738	0.60166	1	11698	1	-0.85257
TDRD6	10	0.014633	0.071863	0.741172	1933	5	0.17907	0.54564	0.55923	1	10789	1	0.17907
CCDC89	10	0.014633	0.071863	0.741172	1934	5	-0.15833	0.80766	0.80768	1	16002	0	-0.15833
UBE2J1	10	0.014641	0.071895	0.741172	1935	6	-1.1094	0.14134	0.23569	1	4600	1	-1.1094
CCNF	9	0.014667	0.069449	0.736231	1936	4	1.2333	0.003629	0.01247	0.477445	542	4	1.2333
EFTUD2	8	0.01468	0.067734	0.729728	1937	4	0.075718	0.001563	0.0057957	0.351103	349	4	0.075718
DCLRE1B	10	0.014694	0.072121	0.742757	1938	8	-1.2104	0.001275	0.0053558	0.340566	311	1	-1.2104
MORF4L1	10	0.014694	0.072121	0.742757	1939	7	-0.95131	0.97708	0.97716	1	19774	0	-0.95131
LRGUK	10	0.014776	0.072455	0.744025	1940	4	0.45718	0.62158	0.62317	1	12128	1	0.45718
ARHGEF37	10	0.014783	0.072489	0.744025	1941	8	-0.64391	0.93806	0.93782	1	18854	0	-0.64391
ZBTB7C	10	0.014787	0.0725	0.744025	1942	7	-0.72199	0.52134	0.54078	1	10408	1	-0.72199
LUC7L3	8	0.014812	0.06829	0.732874	1943	6	-2.0186	0.16446	0.25555	1	5097	1	-2.0186
NOVA1	10	0.014826	0.072656	0.744867	1944	5	0.15325	0.60303	0.60662	1	11794	1	0.15325
KRT78	10	0.014844	0.072727	0.744867	1945	8	-0.98444	0.87628	0.87625	1	17467	0	-0.98444
FGA	10	0.014854	0.072767	0.744867	1946	8	-1.0475	0.81263	0.81273	1	16116	0	-1.0475
ZGLP1	10	0.014878	0.072872	0.744867	1947	5	-0.084397	0.96165	0.96172	1	19384	0	-0.084397
ITGB3	10	0.014878	0.072872	0.744867	1948	3	0.69052	0.064141	0.14056	0.953054	2939	1	0.69052
VCL	10	0.014919	0.073043	0.745473	1949	7	-0.9552	0.71571	0.71586	1	14045	0	-0.9552
RGS13	10	0.014932	0.073095	0.74563	1950	8	-0.58413	0.92186	0.9215	1	18506	0	-0.58413
RPL39L	7	0.014968	0.063262	0.715364	1951	6	-1.1238	0.96905	0.96898	1	19575	0	-1.1238
POLDIP2	10	0.014992	0.073353	0.745767	1952	7	-0.78515	0.36784	0.44042	1	8335	1	-0.78515
MEGF9	10	0.01501	0.073431	0.745767	1953	8	-0.47822	0.20688	0.31304	1	5995	1	-0.47822
LPPR5	10	0.015013	0.073446	0.745767	1954	3	0.3199	0.62236	0.62388	1	12145	1	0.3199
ACAA2	10	0.015013	0.073446	0.745767	1955	5	0.044181	0.76466	0.7647	1	15129	0	0.044181
FITM2	10	0.015013	0.073446	0.745767	1956	6	-0.3442	0.89675	0.8966	1	17920	0	-0.3442
MERTK	10	0.015014	0.073448	0.745767	1957	6	-1.134	0.62438	0.62576	1	12185	1	-1.134
LZTFL1	10	0.015019	0.073473	0.745767	1958	7	-1.0729	0.14356	0.23827	1	4657	2	-1.0729
DDX52	10	0.015019	0.073473	0.745767	1959	7	-1.6558	0.077843	0.16218	0.973089	3322	2	-1.6558
GNB2L1	10	0.015019	0.073473	0.745767	1960	6	-1.1126	0.047134	0.10813	0.910066	2391	2	-1.1126
RRM2	8	0.015067	0.069297	0.736231	1961	6	-1.9783	0.21864	0.30616	1	6270	1	-1.9783
VAT1L	10	0.015081	0.073729	0.747623	1962	7	-0.84004	0.80075	0.80074	1	15861	0	-0.84004
ORAOV1	9	0.0151	0.071037	0.739932	1963	6	-1.898	0.0076855	0.024903	0.611699	818	2	-1.898
LRFN2	9	0.0151	0.071037	0.739932	1964	4	-0.18217	0.9354	0.93548	1	18798	0	-0.18217
OR6C76	10	0.015128	0.073934	0.748843	1965	7	-1.1167	0.69883	0.69918	1	13693	0	-1.1167
KDM2A	10	0.015167	0.074109	0.748843	1966	5	-0.016556	0.17913	0.28011	1	5406	2	-0.016556
ADRBK1	10	0.015167	0.074109	0.748843	1967	4	0.063086	0.32523	0.41643	1	7849	1	0.063086
FAM58A	10	0.015167	0.074109	0.748843	1968	5	-0.40102	0.62783	0.62895	1	12248	1	-0.40102
HMOX1	10	0.015199	0.074231	0.748843	1969	7	-0.84669	0.87093	0.87089	1	17345	0	-0.84669
AKAP6	9	0.015209	0.071419	0.739998	1970	7	-0.99394	0.79369	0.79371	1	15722	0	-0.99394
FGFRL1	10	0.015216	0.074297	0.748843	1971	8	-0.48978	0.63574	0.63634	1	12412	1	-0.48978
CSNK1G2	10	0.015217	0.074305	0.748843	1972	8	-1.037	0.89573	0.89557	1	17900	0	-1.037
GRINA	10	0.015227	0.074343	0.748843	1973	3	0.44785	0.033058	0.080765	0.845854	1921	3	0.44785
SSR3	10	0.015227	0.074344	0.748843	1974	8	-0.93297	0.92679	0.92643	1	18626	0	-0.93297
TBPL1	10	0.015234	0.074371	0.748843	1975	8	-0.75085	0.9255	0.92516	1	18584	0	-0.75085
ZFYVE26	10	0.015256	0.07445	0.748843	1976	7	-0.84506	0.78969	0.78963	1	15635	0	-0.84506
BNIP2	10	0.015256	0.07445	0.748843	1977	7	-0.4853	0.9071	0.90678	1	18162	0	-0.4853
PLD3	10	0.015256	0.07445	0.748843	1978	7	-0.30994	0.96113	0.9612	1	19368	0	-0.30994
AP006621	10	0.015266	0.074496	0.748843	1979	7	-0.75825	0.95905	0.95903	1	19314	0	-0.75825
LAT2	10	0.01528	0.074547	0.748843	1980	6	-0.43874	0.27675	0.39078	1	7347	1	-0.43874
LIN37	10	0.01528	0.074547	0.748843	1981	5	-0.038972	0.38742	0.45184	1	8569	1	-0.038972
CTC-236F12	8	0.015292	0.070199	0.738226	1982	4	-0.88386	0.36995	0.4038	1	8360	1	-0.88386
RAB38	10	0.015324	0.074727	0.750136	1983	6	-1.1201	0.47493	0.50761	1	9715	1	-1.1201
CDC73	8	0.01533	0.070336	0.738908	1984	6	-1.2166	0.2027	0.29688	1	5902	1	-1.2166
OPA1	9	0.015341	0.071873	0.741172	1985	7	-1.1159	0.99523	0.99525	1	20246	0	-1.1159
CMIP	10	0.015346	0.074814	0.75042	1986	7	-0.61383	0.27122	0.38789	1	7297	1	-0.61383
NMUR1	10	0.015376	0.07495	0.751049	1987	8	-0.70326	0.54251	0.55685	1	10731	1	-0.70326
MEGF10	10	0.015418	0.075125	0.752429	1988	5	-0.19385	0.75027	0.75029	1	14819	0	-0.19385
AL160274	6	0.015439	0.061224	0.712891	1989	5	-1.9442	0.81246	0.81228	1	16112	0	-1.9442
SGSM1	10	0.015452	0.075263	0.752584	1990	6	-1.0553	0.54429	0.55819	1	10763	1	-1.0553
AC022498	10	0.015456	0.075282	0.752584	1991	8	-0.57157	0.65061	0.65072	1	12703	1	-0.57157
ESCO1	10	0.015465	0.075322	0.752584	1992	5	-0.2247	0.0084159	0.027211	0.628167	866	3	-0.2247
CLIC3	9	0.015476	0.072378	0.744025	1993	4	-0.16451	0.45074	0.47605	1	9376	1	-0.16451
ZIC1	10	0.015481	0.07538	0.752584	1994	6	-0.82678	0.6819	0.68224	1	13353	0	-0.82678
ADO	10	0.015485	0.075399	0.752584	1995	8	-0.57416	0.77729	0.77723	1	15371	0	-0.57416
PDZRN3	9	0.015506	0.072483	0.744025	1996	6	-0.79072	0.51778	0.52782	1	10354	1	-0.79072
GYPC	10	0.015519	0.075538	0.753522	1997	5	-0.28654	0.99719	0.99717	1	20299	0	-0.28654
MAZ	10	0.015526	0.075566	0.753522	1998	8	-0.57621	0.67299	0.67325	1	13165	0	-0.57621
RAPGEF5	10	0.015571	0.075753	0.755013	1999	6	-0.43964	0.30188	0.40387	1	7598	1	-0.43964
[truncated: 18,413 more rows]
